# Supplementary material for: Spatiotemporal characterization of glial cell activation in an Alzheimer’s disease model by spatially resolved transcriptomics
Source: Exp Mol Med. 2023 Dec 1;55(12):2564–75. doi: 10.1038/s12276-023-01123-9 (PMC10767047; doi:10.1038/s12276-023-01123-9)
Supplement: Supplementary file 2 — Supplementary Table 3 [file 12276_2023_1123_MOESM2_ESM.xlsx]

## Sheet: TABLELEGENDS
Supplementary Table 3. Differentially expressed genes of AD mouse brain versus wild-type
Table Lists
1: Differentially expressed genes for AD at 3-months in cluster 2
2: Differentially expressed genes for AD at 7-months in cluster 2
3: Differentially expressed genes for AD at 3-months in cluster 3
4: Differentially expressed genes for AD at 7-months in cluster 3
5: Differentially expressed genes for AD at 3-months in cluster 4
6: Differentaially expressed genes for AD at 7-months in cluster 4
7: Differentially expressed genes for AD at 3-months in cluster 5
8: Differentaially expressed genes for AD at 7-months in cluster 5
9: Differentially expressed genes for AD at 3-months in cluster 6
10: Differentaially expressed genes for AD at 7-months in cluster 6

## Sheet: table_cl2_3m
	p_val	avg_logFC	pct.1	pct.2	p_val_adj
Thy1	0	1.26392	1	0.967	0
Ftl1-ps1	2.03785e-135	0.378889	0.935	0.396	6.5792e-131
Gm10076	2.26166e-83	0.466981	0.968	0.691	7.30177e-79
BC023719	1.23392e-66	0.140265	0.366	0.058	3.98371e-62
Psen1	7.81888e-65	0.379364	0.707	0.294	2.52433e-60
Bc1	1.42216e-57	-0.680825	0.842	0.877	4.59146e-53
Ppia	4.65833e-47	0.175461	1	1	1.50394e-42
Phyhip	5.07087e-47	-0.274267	0.76	0.74	1.63713e-42
Cdk5r2	2.55306e-41	-0.294494	0.678	0.662	8.24254e-37
Ftl1	1.88916e-38	-0.251059	0.623	0.574	6.09915e-34
Oxt	6.00253e-38	-0.25359	0.118	0.339	1.93792e-33
Fam32a	5.22481e-37	0.224446	0.815	0.513	1.68683e-32
Agap2	1.69472e-36	-0.27115	0.746	0.716	5.47139e-32
Uba52	2.16663e-35	-0.237019	0.989	0.949	6.99495e-31
Ubb	2.21992e-35	0.161723	1	0.997	7.16702e-31
Wbp11	1.50901e-34	-0.159194	0.863	0.749	4.87184e-30
Stk25	4.50638e-33	0.23913	0.847	0.58	1.45489e-28
Fam222b	1.4987e-32	-0.025738	0.281	0.145	4.83856e-28
Ntm	1.75723e-32	0.0919201	0.647	0.382	5.67322e-28
Zfp445	1.08382e-31	0.0465082	0.666	0.433	3.4991e-27
Ocel1	1.20583e-31	0.119849	0.372	0.129	3.89302e-27
Dda1	1.32403e-31	0.054797	0.788	0.55	4.27463e-27
Sdhaf4	2.49929e-31	0.0483097	0.757	0.526	8.06896e-27
Fth1	3.42841e-31	0.171643	1	1	1.10686e-26
Paics	7.15985e-31	0.0599655	0.721	0.479	2.31156e-26
Fam219a	7.89726e-31	-0.174283	0.462	0.417	2.54963e-26
Gapdh	1.59246e-30	0.151493	1	0.997	5.14126e-26
Endod1	2.8684e-30	0.0802974	0.687	0.438	9.26062e-26
Suds3	4.02975e-30	-0.0518682	0.715	0.549	1.30101e-25
Nlgn2	4.10945e-30	-0.113945	0.684	0.567	1.32674e-25
Nol12	6.05002e-30	0.0392292	0.541	0.322	1.95325e-25
Scrg1	6.665e-30	-0.0521538	0.559	0.38	2.1518e-25
Slc8a2	8.50504e-30	-0.139997	0.749	0.65	2.74585e-25
Cdc42bpa	1.27069e-29	-0.0845111	0.807	0.672	4.10242e-25
Anapc5	1.33082e-29	0.0163224	0.789	0.582	4.29656e-25
Os9	1.33104e-29	0.00822888	0.693	0.495	4.29727e-25
Sez6l	1.77925e-29	-0.126463	0.862	0.76	5.74432e-25
Gm47283	1.81012e-29	0.238031	0.961	0.806	5.84396e-25
Lynx1	1.82446e-29	-0.185677	0.72	0.644	5.89025e-25
Dnajb14	2.03318e-29	-0.00368357	0.584	0.39	6.56413e-25
Sat1	2.30396e-29	-0.119301	0.644	0.492	7.43833e-25
Cep170b	4.02092e-29	-0.187001	0.567	0.499	1.29815e-24
Dvl1	4.15259e-29	-0.0310837	0.599	0.426	1.34066e-24
Mea1	4.49912e-29	-0.0688273	0.769	0.627	1.45254e-24
Nrsn2	8.10276e-29	-0.0852048	0.616	0.47	2.61598e-24
Mtss2	1.09841e-28	-0.128005	0.549	0.44	3.54621e-24
Hmgn3	1.12262e-28	0.0626804	0.809	0.584	3.62438e-24
Ppp5c	1.21816e-28	-0.0177118	0.776	0.593	3.93284e-24
Snhg9	1.3781e-28	-0.204889	0.593	0.6	4.44919e-24
Hsd11b1	1.71421e-28	0.0271137	0.508	0.295	5.53434e-24
Gpd1	1.75441e-28	-0.0450982	0.703	0.522	5.6641e-24
Cct4	1.82513e-28	0.0632419	0.848	0.621	5.89244e-24
Xbp1	2.11999e-28	0.0517218	0.684	0.454	6.8444e-24
Inpp4a	2.46104e-28	-0.06805	0.746	0.593	7.94547e-24
Cacna1a	2.61483e-28	-0.0737537	0.667	0.533	8.44197e-24
Crtc1	3.07521e-28	-0.054493	0.779	0.606	9.92831e-24
Sash1	3.11843e-28	-0.0201007	0.543	0.363	1.00679e-23
Cnn3	3.57141e-28	-0.0975095	0.646	0.487	1.15303e-23
Zfand5	4.78396e-28	0.0513266	0.907	0.716	1.5445e-23
Rala	5.49262e-28	0.0356263	0.643	0.423	1.77329e-23
Cntnap1	6.1982e-28	-0.107717	0.705	0.584	2.00109e-23
Gprasp2	6.39464e-28	-0.0478289	0.686	0.508	2.06451e-23
Hsd17b4	7.03749e-28	0.0731939	0.593	0.352	2.27205e-23
Samm50	8.37578e-28	0.0482708	0.679	0.454	2.70412e-23
Arhgap12	8.52526e-28	0.141538	0.63	0.37	2.75238e-23
Celf2	9.09648e-28	0.0104584	0.919	0.752	2.9368e-23
Msmo1	9.19624e-28	0.034661	0.665	0.447	2.96901e-23
Nefm	1.17732e-27	-0.148626	0.835	0.732	3.80096e-23
Rdx	1.2093e-27	0.00877901	0.453	0.271	3.90424e-23
Dlg4	1.24747e-27	-0.119545	0.812	0.705	4.02745e-23
Hnrnpr	1.31548e-27	0.0441256	0.735	0.521	4.24703e-23
Srsf11	1.41015e-27	0.0918172	0.754	0.508	4.55266e-23
Brsk1	1.42092e-27	-0.151685	0.7	0.6	4.58743e-23
Rapgef1	1.43443e-27	-0.00936792	0.614	0.417	4.63106e-23
Apc	1.68664e-27	-0.0948191	0.71	0.566	5.44532e-23
Znhit3	1.84143e-27	0.0658741	0.642	0.409	5.94507e-23
Bag6	2.05267e-27	-0.0135967	0.84	0.662	6.62705e-23
Gng12	2.05569e-27	0.037917	0.498	0.288	6.6368e-23
Slc9a3r1	2.29922e-27	-0.14289	0.478	0.383	7.42302e-23
Ppil2	2.54122e-27	0.0774482	0.679	0.437	8.20432e-23
Zc3h15	3.45712e-27	0.0566178	0.779	0.552	1.11613e-22
1500009C09Rik	3.66262e-27	-0.0425565	0.59	0.423	1.18248e-22
Rwdd1	3.74151e-27	0.0555166	0.796	0.58	1.20795e-22
Tbc1d9b	3.84134e-27	-0.110548	0.664	0.542	1.24018e-22
Zfp428	3.85206e-27	0.0478633	0.582	0.36	1.24364e-22
Hnrnpdl	4.0615e-27	0.0159915	0.88	0.696	1.31126e-22
Tatdn1	4.22856e-27	-0.19267	0.578	0.522	1.36519e-22
2900052N01Rik	4.69207e-27	0.0154357	0.495	0.298	1.51483e-22
Sall2	4.77521e-27	-0.0529616	0.496	0.339	1.54168e-22
Gcsh	4.98507e-27	0.0349797	0.625	0.413	1.60943e-22
Sesn1	5.5615e-27	0.0171582	0.634	0.434	1.79553e-22
Scaf1	5.84618e-27	-0.0805196	0.533	0.407	1.88744e-22
Apmap	5.98804e-27	-0.00131721	0.532	0.352	1.93324e-22
Mpv17	6.42542e-27	0.0449188	0.663	0.451	2.07445e-22
AC149090.1	6.83823e-27	-0.0163957	0.834	0.657	2.20772e-22
Ccnl2	7.4463e-27	0.0519372	0.743	0.523	2.40404e-22
Chpf	7.73435e-27	0.0204011	0.737	0.536	2.49703e-22
Map3k12	8.05276e-27	0.00180494	0.709	0.511	2.59983e-22
Tusc3	8.25702e-27	0.142606	0.842	0.609	2.66578e-22
Ahsa1	8.93341e-27	0.0775198	0.75	0.518	2.88415e-22
Srcin1	9.40803e-27	-0.0665302	0.703	0.548	3.03738e-22
Abcd3	9.46322e-27	0.0468681	0.623	0.403	3.0552e-22
Scrt1	9.72781e-27	-0.141589	0.655	0.555	3.14062e-22
Degs1	1.0219e-26	0.0563604	0.751	0.529	3.2992e-22
Nnat	1.10412e-26	-0.282147	0.798	0.748	3.56465e-22
Tomm40l	1.26809e-26	-0.0249301	0.606	0.433	4.09403e-22
Cript	1.39229e-26	0.0105988	0.777	0.583	4.49501e-22
Rfk	1.39847e-26	-0.0237957	0.612	0.435	4.51498e-22
Dtx3	1.50917e-26	0.0312417	0.798	0.594	4.87234e-22
Dusp7	1.58152e-26	-0.0515293	0.537	0.397	5.10594e-22
Map2	1.5842e-26	-0.228345	0.968	0.936	5.1146e-22
Clk1	1.69752e-26	0.0744449	0.714	0.477	5.48044e-22
Derl1	1.97125e-26	0.00131846	0.724	0.528	6.36419e-22
Nrxn2	1.97739e-26	-0.182844	0.802	0.74	6.38401e-22
Ppme1	2.07156e-26	-0.085964	0.762	0.63	6.68803e-22
Phgdh	2.32805e-26	-0.0111597	0.607	0.413	7.51612e-22
Lsm6	2.49654e-26	0.0428819	0.733	0.515	8.06009e-22
Gm7324	2.50763e-26	0.0420283	0.226	0.075	8.09589e-22
Glrx5	2.56776e-26	0.0583186	0.841	0.637	8.29001e-22
Rab24	2.73729e-26	0.104317	0.789	0.556	8.83733e-22
Bsn	2.95996e-26	-0.168354	0.856	0.787	9.55624e-22
Clcn6	3.00914e-26	0.0283502	0.595	0.386	9.71501e-22
Pip5k1c	3.10429e-26	-0.095537	0.804	0.671	1.00222e-21
Metap2	3.23567e-26	-0.0186867	0.667	0.487	1.04464e-21
Golga7	3.27765e-26	0.0640939	0.669	0.438	1.05819e-21
Kpna1	3.57915e-26	-0.0193954	0.719	0.546	1.15553e-21
Ppm1a	3.70413e-26	0.0204116	0.851	0.657	1.19588e-21
Tmem126a	4.07784e-26	0.0743753	0.701	0.47	1.31653e-21
Msl1	4.3484e-26	-0.0617694	0.788	0.635	1.40388e-21
Dock3	4.55787e-26	-0.0606876	0.656	0.516	1.47151e-21
2610507B11Rik	4.79736e-26	-0.0393434	0.74	0.577	1.54883e-21
Nosip	4.82095e-26	0.0269696	0.578	0.367	1.55644e-21
Eif3d	5.08993e-26	0.0219838	0.68	0.468	1.64328e-21
Nr1d1	5.1215e-26	-0.0920489	0.447	0.346	1.65348e-21
Ebna1bp2	6.0106e-26	0.0153951	0.564	0.366	1.94052e-21
Wdr6	6.81923e-26	-0.129446	0.58	0.468	2.20159e-21
Magi2	7.20868e-26	-0.0180553	0.659	0.487	2.32732e-21
Manbal	7.72388e-26	-0.0690251	0.741	0.599	2.49366e-21
Nat14	7.85837e-26	0.054331	0.733	0.519	2.53708e-21
Btbd8	8.40442e-26	-0.000358509	0.619	0.43	2.71337e-21
Zmynd11	8.84894e-26	0.0325193	0.789	0.584	2.85688e-21
Cul3	8.97541e-26	-0.0191684	0.777	0.6	2.89771e-21
Ssr1	9.39423e-26	-0.00358413	0.743	0.562	3.03293e-21
Tsn	1.00795e-25	0.0893441	0.723	0.481	3.25416e-21
Egln2	1.03885e-25	-0.0253634	0.695	0.519	3.35393e-21
Srebf2	1.20284e-25	0.0356017	0.816	0.616	3.88336e-21
Cbarp	1.22214e-25	-0.103174	0.883	0.763	3.94567e-21
Slc44a1	1.24345e-25	0.0888074	0.59	0.349	4.01447e-21
Mrpl17	1.26162e-25	-0.00698865	0.678	0.498	4.07313e-21
Rida	1.27816e-25	0.0227768	0.68	0.457	4.12654e-21
Nomo1	1.30414e-25	-0.0746411	0.609	0.474	4.21041e-21
Klc2	1.32102e-25	-0.153557	0.689	0.63	4.26491e-21
Fmnl1	1.37717e-25	-0.104261	0.602	0.513	4.44619e-21
Actr10	1.68961e-25	0.027703	0.819	0.616	5.45492e-21
Sel1l	1.69379e-25	0.0896828	0.81	0.586	5.46841e-21
Eif2s2	1.84254e-25	0.114185	0.785	0.548	5.94865e-21
Srxn1	1.86e-25	-0.0815616	0.597	0.485	6.00501e-21
Cdc42se1	1.89887e-25	0.0393918	0.592	0.379	6.13052e-21
Syne1	2.00382e-25	0.0142546	0.871	0.692	6.46933e-21
Kcnb1	2.02735e-25	-0.0324644	0.653	0.481	6.5453e-21
Smim11	2.07949e-25	-0.0786241	0.622	0.495	6.71364e-21
Sec14l1	2.09018e-25	-0.0450247	0.84	0.685	6.74813e-21
Zcchc14	2.14221e-25	0.0495232	0.585	0.373	6.91611e-21
Slc2a1	2.16291e-25	-0.00641215	0.602	0.411	6.98297e-21
Nop53	2.20966e-25	0.03054	0.747	0.535	7.13389e-21
Dipk1b	2.22661e-25	-0.0738946	0.706	0.565	7.18863e-21
Cuta	2.23651e-25	-0.0367693	0.769	0.61	7.22056e-21
Mpnd	2.25317e-25	-0.0212849	0.647	0.477	7.27436e-21
Tm9sf2	2.28282e-25	0.0126081	0.741	0.549	7.37009e-21
Isca1	2.29327e-25	-0.125493	0.654	0.584	7.40381e-21
Tmed3	2.4307e-25	0.027031	0.516	0.311	7.84752e-21
Acbd5	2.46975e-25	0.00859476	0.537	0.346	7.97358e-21
Psmc5	2.51783e-25	0.0866796	0.882	0.672	8.12882e-21
Hspbp1	2.64698e-25	0.0969078	0.707	0.464	8.54576e-21
Cstb	2.68516e-25	0.0153854	0.731	0.533	8.66904e-21
Mt3	2.75482e-25	-0.156284	1	1	8.89394e-21
Cbr1	2.77509e-25	0.056894	0.76	0.55	8.95937e-21
Tkt	2.81699e-25	-0.0300174	0.66	0.488	9.09466e-21
Bex1	2.86253e-25	0.147309	0.791	0.549	9.24166e-21
Cpeb4	2.92111e-25	0.0319814	0.656	0.45	9.43082e-21
Sppl3	2.96086e-25	-0.0383621	0.671	0.518	9.55913e-21
Camsap1	3.09745e-25	0.0406442	0.586	0.374	1.00001e-20
Braf	3.18459e-25	0.0368986	0.646	0.433	1.02814e-20
Glo1	3.38136e-25	0.0241726	0.882	0.706	1.09167e-20
Slc39a7	3.67124e-25	-0.0091566	0.68	0.489	1.18526e-20
Zmat5	3.72575e-25	0.114021	0.567	0.316	1.20286e-20
Ssbp4	3.72757e-25	0.15234	0.887	0.671	1.20345e-20
Ipo4	3.73487e-25	-0.020434	0.586	0.42	1.2058e-20
Bud23	3.75854e-25	0.0146714	0.465	0.291	1.21345e-20
Trak2	4.15822e-25	-0.000125123	0.721	0.533	1.34248e-20
Psat1	4.33945e-25	-0.0520128	0.562	0.403	1.40099e-20
Dtna	4.40008e-25	0.00991611	0.714	0.519	1.42057e-20
Clpp	4.48033e-25	0.068866	0.8	0.582	1.44647e-20
BC029722	4.56849e-25	-0.0728968	0.673	0.53	1.47494e-20
AW047730	4.73569e-25	0.0958841	0.598	0.355	1.52892e-20
Ccdc136	4.78132e-25	-0.0524058	0.691	0.526	1.54365e-20
Padi2	4.83427e-25	-0.0129746	0.322	0.182	1.56074e-20
Aldh7a1	4.86888e-25	0.104311	0.489	0.252	1.57192e-20
B230334C09Rik	4.94078e-25	-0.0307976	0.677	0.509	1.59513e-20
Sirt3	4.95901e-25	-0.0278475	0.704	0.539	1.60102e-20
Lpl	5.02971e-25	0.169848	0.505	0.252	1.62384e-20
Ecpas	5.17369e-25	0.0163158	0.512	0.322	1.67033e-20
Cfap20	5.24709e-25	0.0740925	0.708	0.487	1.69402e-20
Wdr61	5.29336e-25	0.0284284	0.677	0.477	1.70896e-20
Rpn1	6.00841e-25	0.00416681	0.822	0.641	1.93982e-20
Agpat5	6.05479e-25	-0.0607149	0.598	0.454	1.95479e-20
Chmp4b	6.1837e-25	-0.0481784	0.825	0.674	1.99641e-20
Idh2	6.52723e-25	-0.114355	0.464	0.356	2.10732e-20
Pnpla8	6.5657e-25	0.0274952	0.746	0.543	2.11973e-20
Fgfr1op2	6.75566e-25	0.0881618	0.716	0.488	2.18107e-20
Smarca4	6.85029e-25	-0.00357722	0.772	0.597	2.21162e-20
Copb1	7.5589e-25	0.0364016	0.555	0.355	2.44039e-20
2022-03-05	7.63168e-25	-0.142264	0.562	0.498	2.46389e-20
Pom121	8.07866e-25	-0.0245833	0.558	0.39	2.60819e-20
Nono	8.4273e-25	0.00157803	0.77	0.587	2.72075e-20
Mtmr9	8.49037e-25	-0.077373	0.505	0.393	2.74112e-20
Ids	8.94164e-25	-0.160889	0.921	0.848	2.88681e-20
Aimp1	9.04605e-25	0.058946	0.78	0.565	2.92052e-20
Rtl8b	9.06504e-25	-0.00821189	0.789	0.599	2.92665e-20
Slc4a10	9.07972e-25	0.00750426	0.79	0.606	2.93139e-20
Stard10	9.09052e-25	-0.0407878	0.466	0.319	2.93488e-20
Tsen34	9.37013e-25	0.0289779	0.691	0.482	3.02515e-20
1110038B12Rik	9.59111e-25	0.0057139	0.602	0.407	3.09649e-20
Epm2aip1	9.63118e-25	0.0457974	0.745	0.538	3.10943e-20
Kif5b	9.73832e-25	0.061219	0.839	0.628	3.14402e-20
Akap8l	9.74655e-25	0.0585546	0.847	0.648	3.14667e-20
Fam76a	9.85214e-25	0.124914	0.586	0.335	3.18076e-20
Sema7a	1.01887e-24	-0.0352189	0.639	0.489	3.28941e-20
Wnk2	1.04493e-24	-0.0377272	0.638	0.471	3.37356e-20
Gpbp1	1.12501e-24	-0.00148742	0.706	0.522	3.63208e-20
Limd2	1.1804e-24	-0.0113793	0.859	0.689	3.81091e-20
Pef1	1.20206e-24	0.0227381	0.646	0.451	3.88086e-20
Map2k4	1.24473e-24	-0.0536932	0.754	0.607	4.01862e-20
Gda	1.2626e-24	-0.0694545	0.698	0.55	4.07631e-20
Vamp1	1.27603e-24	-0.0500254	0.651	0.491	4.11966e-20
Acsl4	1.29813e-24	0.0302189	0.597	0.404	4.19102e-20
Mtmr1	1.31976e-24	0.0272529	0.487	0.299	4.26085e-20
Amer2	1.35279e-24	-0.034896	0.509	0.359	4.36747e-20
Sbds	1.37536e-24	0.0826277	0.643	0.413	4.44036e-20
Rps27rt	1.4054e-24	-0.131112	0.494	0.445	4.53733e-20
Cdc42se2	1.41871e-24	0.0202747	0.81	0.618	4.5803e-20
B4galt2	1.44915e-24	-0.0592552	0.499	0.38	4.67857e-20
Exoc3	1.44919e-24	0.0241522	0.606	0.411	4.6787e-20
Rims3	1.46204e-24	0.0162547	0.538	0.348	4.72019e-20
Cnpy2	1.51653e-24	0.0622536	0.745	0.526	4.89611e-20
Nmt2	1.59231e-24	0.012027	0.626	0.434	5.14077e-20
Iqsec3	1.68671e-24	-0.112352	0.528	0.443	5.44554e-20
Usp9x	1.69425e-24	-0.0226884	0.846	0.688	5.46989e-20
Bola2	1.7295e-24	-0.124215	0.925	0.838	5.58368e-20
Bzw1	1.78709e-24	0.00477118	0.787	0.607	5.76961e-20
Ahi1	1.80566e-24	0.0525953	0.84	0.641	5.82957e-20
Smim26	1.83085e-24	0.065561	0.876	0.681	5.91091e-20
Pcdh1	1.83638e-24	-0.15366	0.622	0.569	5.92877e-20
Map1s	1.83712e-24	-0.0946768	0.598	0.478	5.93115e-20
Snhg20	1.84558e-24	0.069542	0.735	0.511	5.95847e-20
Usp7	1.96364e-24	-0.0199342	0.616	0.451	6.33962e-20
Timm44	1.97891e-24	-0.00354819	0.56	0.383	6.3889e-20
Ndufs1	2.0934e-24	0.0293545	0.845	0.658	6.75856e-20
Dynll2	2.10837e-24	-0.247405	0.973	0.939	6.80687e-20
Lrrc17	2.14274e-24	-0.319758	0.56	0.62	6.91785e-20
Pitpnc1	2.14345e-24	-0.00215329	0.549	0.374	6.92014e-20
St3gal2	2.1802e-24	0.000590875	0.526	0.362	7.03879e-20
Sf3a1	2.1822e-24	0.0109941	0.585	0.396	7.04522e-20
Nop56	2.24731e-24	0.0624085	0.689	0.472	7.25545e-20
Vps26b	2.25275e-24	-0.0322596	0.701	0.546	7.27302e-20
Cadm3	2.30551e-24	-0.0473605	0.745	0.604	7.44334e-20
Scamp1	2.35034e-24	-0.0520173	0.868	0.736	7.58806e-20
Ttc1	2.44885e-24	-0.0226042	0.525	0.357	7.90612e-20
Map6	2.48765e-24	-0.0826459	0.572	0.46	8.03137e-20
Hspa9	2.55736e-24	0.0209621	0.917	0.748	8.25644e-20
Csrnp3	2.55822e-24	0.0248588	0.539	0.343	8.25923e-20
Neat1	2.62958e-24	0.0961336	0.479	0.26	8.4896e-20
Dixdc1	2.64173e-24	0.0837506	0.606	0.38	8.52881e-20
Mon2	2.75024e-24	0.0418277	0.61	0.403	8.87916e-20
Aamdc	2.77975e-24	0.0784308	0.699	0.472	8.97442e-20
Ostc	2.79383e-24	-0.00438623	0.677	0.499	9.01987e-20
Rab11fip4	2.843e-24	-0.0315828	0.707	0.542	9.17862e-20
Gtf3c2	2.8573e-24	0.0386262	0.519	0.316	9.2248e-20
Dpm3	2.87791e-24	0.0281615	0.889	0.709	9.29133e-20
Vamp4	2.90479e-24	0.0282326	0.758	0.565	9.3781e-20
Col25a1	2.95506e-24	0.112641	0.484	0.251	9.5404e-20
Polr2l	3.05693e-24	-0.180885	0.716	0.679	9.86931e-20
Rpsa	3.07993e-24	0.161767	0.999	0.97	9.94355e-20
Gcn1	3.12502e-24	0.0291123	0.55	0.357	1.00891e-19
Cyfip1	3.17368e-24	0.0796712	0.751	0.525	1.02462e-19
Skil	3.22286e-24	-0.0368091	0.577	0.43	1.0405e-19
Trp53inp2	3.4845e-24	-0.0582306	0.717	0.556	1.12497e-19
Slc38a2	3.52989e-24	-0.117615	0.75	0.614	1.13962e-19
Gabrb1	3.68747e-24	-0.00757105	0.679	0.498	1.1905e-19
Ptpa	3.73965e-24	0.0231499	0.714	0.504	1.20735e-19
Dctn4	3.76499e-24	-0.0240187	0.636	0.468	1.21553e-19
Rbm25	3.78109e-24	0.0553023	0.622	0.409	1.22073e-19
Cd99l2	3.78963e-24	-0.012777	0.55	0.387	1.22348e-19
Zfas1	3.93042e-24	0.00573203	0.827	0.643	1.26894e-19
Akirin1	3.9886e-24	-0.005929	0.671	0.491	1.28772e-19
Lamtor2	4.0139e-24	-0.00908331	0.861	0.699	1.29589e-19
Btg1	4.05173e-24	0.0213434	0.467	0.289	1.3081e-19
Tom1	4.45062e-24	0.0368044	0.391	0.209	1.43688e-19
Irf2bpl	4.54483e-24	-0.0404927	0.608	0.447	1.4673e-19
Ilf2	4.59764e-24	0.039158	0.694	0.489	1.48435e-19
Fads2	4.68628e-24	-0.0688747	0.725	0.565	1.51297e-19
Dbx2	4.69178e-24	-0.0621149	0.388	0.262	1.51474e-19
Sh2d5	4.72919e-24	-0.069517	0.585	0.465	1.52682e-19
Plekhb2	4.75378e-24	-0.0477944	0.821	0.664	1.53476e-19
Gphn	4.8454e-24	0.00664011	0.584	0.399	1.56434e-19
Trak1	5.01056e-24	-0.070679	0.747	0.611	1.61766e-19
Rgs7bp	5.19762e-24	0.0562969	0.855	0.664	1.67805e-19
Zmat4	5.24454e-24	0.011125	0.456	0.278	1.6932e-19
Fam216a	5.39569e-24	0.0641473	0.739	0.525	1.742e-19
Smim7	5.62892e-24	-0.0476372	0.781	0.647	1.8173e-19
Ogdhl	5.65456e-24	-0.152239	0.467	0.416	1.82558e-19
Abhd11	5.81644e-24	0.0438811	0.433	0.241	1.87784e-19
Surf4	5.87914e-24	0.00429497	0.63	0.452	1.89808e-19
Map3k10	5.93599e-24	-0.0689096	0.539	0.416	1.91643e-19
Noc2l	5.9686e-24	0.0212446	0.624	0.424	1.92696e-19
Khdrbs1	6.27735e-24	0.0455206	0.724	0.515	2.02664e-19
Adam11	6.34155e-24	0.0702608	0.73	0.516	2.04737e-19
Kras	6.38491e-24	0.0558782	0.65	0.437	2.06137e-19
Wasf3	6.42974e-24	-0.118249	0.707	0.607	2.07584e-19
Fjx1	6.49787e-24	0.0187306	0.476	0.294	2.09784e-19
Rell2	6.51931e-24	-0.0155339	0.715	0.538	2.10476e-19
Itgb1bp1	6.60231e-24	0.0631277	0.498	0.284	2.13155e-19
Gart	6.72364e-24	0.0246037	0.386	0.217	2.17073e-19
Ptpn5	6.83441e-24	-0.0804476	0.698	0.559	2.20649e-19
Tyrobp	6.84789e-24	0.0751423	0.626	0.393	2.21084e-19
Psmd1	6.85716e-24	0.0940227	0.655	0.424	2.21383e-19
Rasl10a	6.89487e-24	0.0948458	0.778	0.556	2.22601e-19
Twf2	7.05897e-24	0.0501049	0.554	0.349	2.27899e-19
Slc35b1	7.07664e-24	0.0390798	0.701	0.498	2.28469e-19
Zfp207	7.1273e-24	0.0676569	0.76	0.546	2.30105e-19
Rnf146	7.13817e-24	-0.0403957	0.531	0.391	2.30456e-19
Smim14	7.47488e-24	-0.0474183	0.855	0.728	2.41327e-19
Arhgap5	7.58184e-24	0.0540257	0.77	0.557	2.4478e-19
Tm2d1	7.66689e-24	0.0445377	0.716	0.506	2.47526e-19
Cdkn2d	7.68244e-24	0.0247505	0.748	0.56	2.48028e-19
Lemd2	7.70908e-24	0.0451022	0.437	0.247	2.48888e-19
Cox6a2	7.79595e-24	0.0770644	0.355	0.162	2.51692e-19
Anapc2	7.90425e-24	-0.00609578	0.578	0.4	2.55189e-19
Csnk2a2	7.99378e-24	0.0181709	0.632	0.44	2.58079e-19
Gfod1	8.03277e-24	-0.0853583	0.66	0.536	2.59338e-19
2310009B15Rik	8.04662e-24	-0.0161244	0.655	0.488	2.59785e-19
Abhd16a	8.29047e-24	0.0436847	0.626	0.421	2.67658e-19
Med25	8.62252e-24	-0.0629348	0.623	0.487	2.78378e-19
Cfap410	8.8144e-24	0.0262981	0.519	0.33	2.84573e-19
Gatad1	8.98377e-24	0.0102845	0.67	0.479	2.90041e-19
Fut9	9.00518e-24	0.0355123	0.572	0.372	2.90732e-19
Ptpmt1	9.29565e-24	0.00640887	0.689	0.506	3.0011e-19
Sqle	9.29992e-24	0.0549222	0.492	0.292	3.00248e-19
Lztr1	9.34259e-24	-0.0259499	0.789	0.633	3.01626e-19
Homer2	9.99005e-24	0.0414564	0.469	0.275	3.22529e-19
Tmco1	1.00747e-23	-0.00786806	0.644	0.462	3.25263e-19
Cops4	1.03004e-23	0.0540626	0.766	0.555	3.32549e-19
Arfip2	1.03832e-23	-0.0453532	0.677	0.53	3.35222e-19
Sco2	1.03925e-23	0.0281352	0.45	0.264	3.3552e-19
Mrpl3	1.05249e-23	-0.0429849	0.643	0.494	3.39797e-19
Fam192a	1.06126e-23	0.0435714	0.555	0.352	3.42627e-19
Snrpf	1.07249e-23	0.00256224	0.845	0.675	3.46254e-19
Atrx	1.08737e-23	0.0286644	0.723	0.528	3.51056e-19
Ncam1	1.12023e-23	-0.0143512	0.86	0.689	3.61665e-19
Dmtn	1.12206e-23	-0.0547692	0.898	0.763	3.62257e-19
S100a6	1.16938e-23	0.00690025	0.56	0.365	3.77535e-19
Rac3	1.18498e-23	0.00223283	0.395	0.233	3.82569e-19
Dlst	1.20484e-23	0.0360538	0.644	0.438	3.88982e-19
Bcl7a	1.2189e-23	-0.0546647	0.697	0.556	3.93522e-19
Pip4k2a	1.28213e-23	-0.0241039	0.597	0.431	4.13936e-19
Dnajc3	1.28716e-23	0.0211603	0.532	0.346	4.15561e-19
Tbcb	1.32639e-23	0.0672619	0.85	0.648	4.28224e-19
Dph3	1.32714e-23	0.0265419	0.6	0.404	4.28468e-19
Immt	1.34479e-23	-0.0244719	0.729	0.565	4.34165e-19
Gm11808	1.34665e-23	-0.132894	0.781	0.684	4.34765e-19
Ddx6	1.38595e-23	-0.0752773	0.769	0.626	4.47453e-19
Mrpl43	1.41037e-23	0.0432476	0.725	0.518	4.55339e-19
Epn2	1.4119e-23	-0.056795	0.757	0.61	4.55832e-19
Gls	1.43461e-23	-0.0247626	0.906	0.766	4.63164e-19
Snx32	1.44009e-23	0.0284183	0.63	0.427	4.64932e-19
Ctsz	1.44337e-23	0.0394169	0.556	0.357	4.65993e-19
Cfl2	1.46219e-23	0.0360679	0.748	0.553	4.72067e-19
Mturn	1.47877e-23	0.0288362	0.586	0.39	4.7742e-19
Ppp2r5d	1.48226e-23	0.00917446	0.643	0.457	4.78546e-19
Psmb2	1.48987e-23	0.0844081	0.842	0.633	4.81003e-19
Ampd2	1.49412e-23	0.00427868	0.562	0.384	4.82376e-19
Porcn	1.50465e-23	-0.00561693	0.646	0.475	4.85777e-19
Galnt16	1.50563e-23	-0.0190264	0.828	0.664	4.86094e-19
Pin4	1.51627e-23	0.0356968	0.769	0.573	4.89529e-19
Slc45a1	1.52594e-23	-0.0568627	0.453	0.34	4.9265e-19
Usp33	1.54944e-23	-0.00783973	0.737	0.574	5.00235e-19
Nfix	1.55663e-23	-0.150155	0.638	0.562	5.02558e-19
Tesk1	1.569e-23	-0.0171865	0.63	0.46	5.06551e-19
Rtn2	1.58752e-23	-0.0632686	0.653	0.516	5.1253e-19
Ncan	1.59729e-23	-0.104895	0.676	0.565	5.15685e-19
Arglu1	1.66455e-23	0.017276	0.756	0.57	5.37401e-19
Trpc4ap	1.66683e-23	-0.00892998	0.749	0.579	5.38135e-19
Mrps23	1.6839e-23	0.00719379	0.612	0.434	5.43646e-19
Aldh2	1.81595e-23	0.0407197	0.737	0.525	5.8628e-19
Ptk2	1.81835e-23	0.0445817	0.666	0.464	5.87054e-19
Sox2	1.82136e-23	-0.116173	0.442	0.36	5.88026e-19
Czib	1.85629e-23	0.0157418	0.577	0.393	5.99302e-19
Psmd4	1.8862e-23	0.046773	0.804	0.601	6.08959e-19
Gabra2	1.89448e-23	0.182495	0.755	0.509	6.11632e-19
Susd4	1.94007e-23	-0.0261597	0.748	0.59	6.26351e-19
Rnf4	1.97293e-23	-0.000587591	0.577	0.401	6.36961e-19
Cfap36	2.00853e-23	0.0272605	0.788	0.603	6.48455e-19
Adrm1	2.0171e-23	0.0608583	0.588	0.376	6.51222e-19
Plvap	2.02635e-23	0.119513	0.437	0.207	6.54206e-19
Fundc1	2.02639e-23	0.0227125	0.525	0.336	6.5422e-19
Rnf130	2.03278e-23	-0.102279	0.67	0.55	6.56282e-19
Ccni	2.06191e-23	0.0285933	0.758	0.56	6.65687e-19
Cnp	2.1447e-23	0.0805787	0.782	0.569	6.92415e-19
Amfr	2.14836e-23	-0.0383444	0.771	0.613	6.93598e-19
Schip1	2.16657e-23	-0.152945	0.838	0.77	6.99477e-19
Fam57b	2.23816e-23	-0.079093	0.609	0.496	7.2259e-19
Gadd45gip1	2.25688e-23	-0.0461519	0.61	0.472	7.28635e-19
Prkcz	2.27701e-23	0.0217598	0.795	0.613	7.35133e-19
Cacng3	2.306e-23	-0.0360208	0.553	0.407	7.44493e-19
Dhx30	2.35975e-23	-0.0494705	0.665	0.502	7.61844e-19
Copa	2.3752e-23	0.0118282	0.786	0.597	7.66832e-19
Gsta4	2.38867e-23	0.015952	0.696	0.511	7.71183e-19
Rxrb	2.39041e-23	0.0532343	0.615	0.404	7.71744e-19
Nt5c	2.48842e-23	-0.0121632	0.661	0.495	8.03387e-19
Wipf2	2.51756e-23	-0.040728	0.515	0.382	8.12793e-19
Pde1b	2.54286e-23	-0.0548177	0.748	0.597	8.20962e-19
Rab35	2.58765e-23	0.0636174	0.659	0.441	8.35423e-19
Tmem135	2.60239e-23	-0.0264345	0.565	0.414	8.40181e-19
Ctnnbip1	2.63962e-23	-0.000249114	0.466	0.296	8.522e-19
Prelid1	2.68473e-23	0.0281911	0.883	0.711	8.66766e-19
Ankrd24	2.77285e-23	0.0165035	0.459	0.289	8.95213e-19
Ttyh3	2.84991e-23	-0.125779	0.665	0.582	9.20093e-19
Adh5	2.87892e-23	-0.0213573	0.62	0.457	9.29459e-19
Lsm8	2.92876e-23	0.0861727	0.696	0.475	9.4555e-19
Yipf4	2.93017e-23	0.0886186	0.697	0.471	9.46005e-19
Ube2w	2.93942e-23	0.0684067	0.729	0.516	9.4899e-19
Rpl9-ps6	2.97848e-23	-0.141612	0.422	0.391	9.61603e-19
Kbtbd2	3.1008e-23	-0.0233233	0.486	0.329	1.00109e-18
Ankrd40	3.10268e-23	0.0621468	0.741	0.525	1.0017e-18
Nefh	3.11927e-23	-0.0498645	0.567	0.417	1.00706e-18
Eif2ak1	3.13119e-23	0.0432315	0.432	0.238	1.0109e-18
Ppm1l	3.15281e-23	-0.0432521	0.539	0.403	1.01788e-18
Zfp91	3.17184e-23	0.0173606	0.705	0.515	1.02403e-18
Asb8	3.18542e-23	0.0176405	0.482	0.298	1.02841e-18
Mapre1	3.21634e-23	0.00720458	0.656	0.467	1.0384e-18
Ptpn4	3.23029e-23	-0.0213137	0.634	0.465	1.0429e-18
Bace1	3.30348e-23	0.0302205	0.541	0.343	1.06653e-18
Eif4g3	3.33154e-23	0.00456088	0.748	0.577	1.07559e-18
Raly	3.34019e-23	0.100083	0.651	0.416	1.07838e-18
Zfp106	3.42798e-23	-0.022498	0.75	0.58	1.10672e-18
Dusp3	3.45545e-23	-0.0693788	0.726	0.594	1.11559e-18
Tgoln1	3.49779e-23	0.0121866	0.762	0.579	1.12926e-18
Csnk2a1	3.50052e-23	-0.0197149	0.654	0.471	1.13014e-18
Rcan2	3.66578e-23	-0.0341052	0.646	0.475	1.1835e-18
Eif3e	3.7527e-23	0.10309	0.788	0.565	1.21156e-18
Fto	3.77884e-23	-0.0397809	0.647	0.498	1.22e-18
Lmo1	3.84635e-23	0.185969	0.769	0.529	1.24179e-18
Pfdn4	3.85295e-23	0.109968	0.719	0.485	1.24393e-18
Spire1	3.89611e-23	-0.0318041	0.754	0.587	1.25786e-18
Pank2	4.00421e-23	0.0423722	0.517	0.325	1.29276e-18
Atcay	4.08386e-23	-0.0266621	0.677	0.523	1.31848e-18
Stx5a	4.11803e-23	-0.0323861	0.609	0.443	1.32951e-18
Mrps18a	4.18042e-23	0.0778054	0.819	0.609	1.34965e-18
Camk2d	4.18258e-23	-0.0841781	0.398	0.304	1.35035e-18
Snapc5	4.18686e-23	0.00761785	0.55	0.372	1.35173e-18
Txndc17	4.21899e-23	0.0974474	0.76	0.533	1.3621e-18
Impad1	4.29259e-23	-0.0324834	0.668	0.516	1.38586e-18
Churc1	4.35251e-23	0.123025	0.739	0.502	1.40521e-18
Far1	4.47892e-23	0.0364441	0.624	0.424	1.44602e-18
Adcyap1r1	4.50757e-23	0.020296	0.647	0.457	1.45527e-18
Hipk3	4.54429e-23	-0.0512915	0.555	0.426	1.46713e-18
Osbpl1a	4.8312e-23	0.0571749	0.737	0.521	1.55975e-18
Dpm2	4.84978e-23	0.012747	0.709	0.528	1.56575e-18
Add3	4.94445e-23	0.00643989	0.77	0.583	1.59631e-18
Rhou	5.06413e-23	-0.0687929	0.395	0.287	1.63495e-18
Tardbp	5.12938e-23	0.0212176	0.827	0.645	1.65602e-18
Aarsd1	5.24052e-23	0.0581768	0.674	0.454	1.6919e-18
Kcna2	5.26158e-23	-0.121356	0.656	0.565	1.6987e-18
Arhgef7	5.28974e-23	-0.0193747	0.619	0.461	1.70779e-18
Rnf181	5.48022e-23	0.0446391	0.707	0.504	1.76929e-18
Adnp	5.59577e-23	-0.00584711	0.749	0.577	1.80659e-18
Jak1	5.61845e-23	0.0878942	0.79	0.574	1.81392e-18
Polr2c	5.63175e-23	0.0504506	0.757	0.56	1.81821e-18
Cdc123	5.63236e-23	-0.037912	0.656	0.502	1.81841e-18
Kif21a	5.64448e-23	0.0660054	0.751	0.536	1.82232e-18
Edc4	5.65837e-23	-0.0299176	0.547	0.399	1.8268e-18
Camta2	5.67214e-23	-0.157319	0.925	0.854	1.83125e-18
Ubr5	5.69216e-23	-0.00207271	0.648	0.471	1.83772e-18
Mapkap1	5.78611e-23	0.0764106	0.488	0.268	1.86804e-18
Arhgap35	5.81595e-23	-0.069567	0.598	0.475	1.87768e-18
Hmox2	5.81701e-23	0.0391024	0.766	0.565	1.87802e-18
Nr1d2	5.84721e-23	-0.00324419	0.677	0.498	1.88777e-18
Tmed9	5.87907e-23	0.0624215	0.846	0.652	1.89806e-18
Acaa1a	5.9091e-23	0.0201509	0.609	0.423	1.90775e-18
Hdgf	5.92132e-23	0.0665745	0.726	0.509	1.9117e-18
Rab3gap2	5.98001e-23	-0.0436553	0.555	0.426	1.93065e-18
Ctss	6.04159e-23	0.00501589	0.599	0.411	1.95053e-18
Tmem183a	6.09244e-23	0.00697269	0.572	0.39	1.96694e-18
Fbxo28	6.12029e-23	-0.00589081	0.414	0.248	1.97593e-18
Snrnp70	6.1829e-23	-0.0415901	0.8	0.641	1.99615e-18
Pbx1	6.20895e-23	-0.0419908	0.58	0.426	2.00456e-18
Hid1	6.21386e-23	0.014664	0.683	0.498	2.00615e-18
Mrpl51	6.25e-23	0.0805683	0.781	0.566	2.01781e-18
Spock3	6.26192e-23	-0.0866347	0.708	0.593	2.02166e-18
Huwe1	6.34679e-23	0.0221628	0.802	0.616	2.04906e-18
Hnrnph2	6.48767e-23	0.0272213	0.792	0.606	2.09454e-18
Jade2	6.55412e-23	-0.0264587	0.418	0.282	2.116e-18
Eif1	6.74672e-23	0.163786	0.997	0.983	2.17818e-18
Mrps14	6.78247e-23	0.0950687	0.845	0.638	2.18972e-18
Klhl26	6.86958e-23	-0.0288218	0.58	0.424	2.21784e-18
Men1	6.89366e-23	-0.0143542	0.517	0.36	2.22562e-18
Chchd1	6.97042e-23	0.0753604	0.882	0.689	2.2504e-18
Impdh2	7.12265e-23	0.0378405	0.603	0.4	2.29955e-18
Smox	7.14998e-23	-0.0607424	0.493	0.35	2.30837e-18
Ubtf	7.33479e-23	0.0234208	0.737	0.546	2.36804e-18
Stt3b	7.37658e-23	0.0446983	0.647	0.438	2.38153e-18
Cdadc1	7.49168e-23	-0.00187649	0.529	0.365	2.41869e-18
Neurl4	7.64696e-23	-0.0368486	0.598	0.445	2.46882e-18
Hcn2	7.67373e-23	-0.0286436	0.74	0.576	2.47746e-18
Wwc1	7.72958e-23	0.00209616	0.576	0.4	2.49549e-18
Pnrc1	7.74302e-23	0.00808598	0.57	0.389	2.49983e-18
Slc25a39	8.11014e-23	-0.0497395	0.604	0.47	2.61836e-18
Hspa4l	8.1392e-23	-0.00655288	0.746	0.57	2.62774e-18
Sema6b	8.1443e-23	0.00692517	0.582	0.407	2.62939e-18
Gng10	8.16591e-23	0.0824078	0.835	0.633	2.63637e-18
Dhx32	8.2755e-23	0.0166785	0.38	0.218	2.67175e-18
Rnf208	8.4033e-23	-0.108304	0.818	0.721	2.71301e-18
Mecp2	8.45175e-23	-0.0108688	0.555	0.4	2.72865e-18
Txndc15	8.51833e-23	0.0174944	0.797	0.616	2.75014e-18
Tmed2	8.55421e-23	0.0215106	0.749	0.562	2.76173e-18
Supt6	8.58618e-23	-0.00745206	0.731	0.556	2.77205e-18
Rpusd1	8.60234e-23	0.0265238	0.587	0.4	2.77727e-18
Apba1	8.62239e-23	-0.055676	0.643	0.492	2.78374e-18
Rps27l	8.68764e-23	0.0277783	0.827	0.641	2.8048e-18
Znhit2	8.73359e-23	-0.03038	0.553	0.407	2.81964e-18
Tmem109	8.75452e-23	0.024827	0.535	0.34	2.8264e-18
Lsm14b	8.78689e-23	-0.0663618	0.567	0.45	2.83685e-18
Comt	8.87172e-23	0.066299	0.707	0.488	2.86423e-18
Ppm1g	8.9254e-23	-0.0137879	0.624	0.457	2.88156e-18
Ss18l2	9.00053e-23	-0.0709808	0.789	0.661	2.90582e-18
Hipk1	9.04894e-23	0.0104482	0.706	0.521	2.92145e-18
Dbndd2	9.09989e-23	0.0631563	0.87	0.682	2.9379e-18
Gm17018	9.23299e-23	0.0758789	0.707	0.487	2.98087e-18
Jdp2	9.24691e-23	-0.0482485	0.537	0.407	2.98536e-18
Srsf10	9.42173e-23	0.0960206	0.61	0.383	3.04181e-18
Unc5a	9.53309e-23	-0.0373449	0.74	0.59	3.07776e-18
Trappc5	9.54547e-23	0.00814129	0.637	0.454	3.08176e-18
Lysmd4	9.82366e-23	0.000238248	0.498	0.332	3.17157e-18
Ttc19	9.84474e-23	-0.000807596	0.584	0.423	3.17837e-18
Nup88	9.9882e-23	0.0350421	0.495	0.306	3.22469e-18
Tpgs1	1.01347e-22	-0.022577	0.69	0.526	3.27198e-18
Atf4	1.02015e-22	0.16679	0.849	0.631	3.29355e-18
Gnl1	1.03663e-22	-0.0341828	0.798	0.634	3.34677e-18
Arid1a	1.05523e-22	-0.0126804	0.614	0.452	3.4068e-18
Hexa	1.06786e-22	0.0501486	0.602	0.396	3.44759e-18
Vps28	1.08947e-22	0.0144339	0.89	0.723	3.51734e-18
Zfp467	1.09423e-22	-0.0252356	0.375	0.247	3.53272e-18
Prrc2a	1.09691e-22	-0.0845028	0.816	0.682	3.54137e-18
Slc1a4	1.1272e-22	-0.0167837	0.521	0.357	3.63916e-18
Mark2	1.14106e-22	-0.0186031	0.547	0.393	3.68392e-18
Hcrt	1.14109e-22	0.144429	0.212	0.048	3.68401e-18
Dpy30	1.14541e-22	-0.0140904	0.659	0.504	3.69797e-18
Gatm	1.14582e-22	-0.00600191	0.592	0.417	3.69929e-18
Jpt1	1.14897e-22	0.0264638	0.817	0.64	3.70944e-18
Atxn2l	1.17607e-22	0.057595	0.706	0.498	3.79695e-18
Hibadh	1.18195e-22	-0.00838182	0.544	0.379	3.81592e-18
Usp2	1.1829e-22	-0.00699378	0.579	0.416	3.81901e-18
Ripor1	1.18452e-22	0.0115882	0.675	0.501	3.82422e-18
Adprh	1.19007e-22	-0.0379756	0.756	0.606	3.84213e-18
Atg12	1.21394e-22	-0.0050966	0.649	0.477	3.9192e-18
Sptssa	1.22966e-22	0.0413347	0.537	0.333	3.96994e-18
Brsk2	1.24137e-22	-0.0583606	0.703	0.567	4.00777e-18
Bloc1s1	1.2619e-22	-0.146527	0.589	0.55	4.07404e-18
Rex1bd	1.26788e-22	0.116155	0.903	0.711	4.09334e-18
Mrps12	1.27807e-22	0.0511991	0.838	0.645	4.12626e-18
Ppp1r3c	1.28574e-22	-0.0968212	0.388	0.291	4.151e-18
Pdk2	1.28593e-22	-0.0698534	0.618	0.499	4.15162e-18
Snx27	1.28827e-22	0.00278383	0.673	0.481	4.15918e-18
Kdelr1	1.29269e-22	0.0257547	0.623	0.428	4.17346e-18
Gas7	1.31692e-22	-0.0630825	0.829	0.696	4.25166e-18
Mfn2	1.33518e-22	-0.0277514	0.725	0.566	4.31064e-18
Bzw2	1.33974e-22	0.0125161	0.528	0.35	4.32536e-18
Zbtb4	1.36726e-22	-0.0211063	0.657	0.478	4.4142e-18
Opcml	1.38621e-22	0.0835061	0.835	0.627	4.47539e-18
2410004B18Rik	1.40218e-22	0.0143585	0.657	0.472	4.52693e-18
Agfg1	1.41651e-22	0.0693743	0.644	0.423	4.57319e-18
Top2b	1.42321e-22	-0.0100945	0.667	0.504	4.59485e-18
Tm9sf3	1.4509e-22	0.0565088	0.838	0.645	4.68422e-18
Commd7	1.45176e-22	-0.0845616	0.505	0.401	4.68701e-18
Plekhm2	1.46302e-22	-0.0317862	0.513	0.377	4.72335e-18
Tmem130	1.47998e-22	-0.088141	0.678	0.565	4.7781e-18
Il18	1.48312e-22	0.080278	0.415	0.209	4.78826e-18
Zranb2	1.4894e-22	0.0703849	0.786	0.58	4.80852e-18
Sgce	1.52919e-22	0.0228003	0.352	0.193	4.937e-18
Ddrgk1	1.5524e-22	0.000246076	0.663	0.479	5.01192e-18
D5Ertd579e	1.5822e-22	-0.0182908	0.62	0.457	5.10813e-18
Nptxr	1.59476e-22	-0.256393	0.922	0.882	5.14867e-18
Lrrn3	1.61338e-22	0.0544705	0.619	0.413	5.20879e-18
Atraid	1.62218e-22	0.0268627	0.759	0.563	5.23722e-18
Slk	1.74364e-22	0.0241949	0.556	0.373	5.62933e-18
Arhgef12	1.81297e-22	-0.0665539	0.678	0.553	5.85319e-18
Gm10419	1.84007e-22	-0.025427	0.646	0.495	5.94068e-18
Fam13c	1.84023e-22	-0.00856877	0.575	0.407	5.94119e-18
Ube2q1	1.86218e-22	-0.00133757	0.728	0.552	6.01206e-18
Cops6	1.90825e-22	0.0203841	0.87	0.702	6.16078e-18
Prmt2	1.90938e-22	0.0265062	0.685	0.494	6.16444e-18
Stx4a	1.94379e-22	0.0394868	0.582	0.389	6.27553e-18
Mrpl9	2.00372e-22	0.113631	0.513	0.278	6.46902e-18
Sec23a	2.0129e-22	-0.0500008	0.651	0.508	6.49865e-18
Atxn1	2.05861e-22	-0.061121	0.592	0.467	6.64621e-18
Snx15	2.06482e-22	0.0144677	0.494	0.319	6.66627e-18
Gnl3l	2.1604e-22	-0.00833067	0.728	0.543	6.97485e-18
Clk3	2.16752e-22	0.0828507	0.576	0.352	6.99785e-18
Rogdi	2.17273e-22	0.0696519	0.933	0.767	7.01467e-18
Hmgn1	2.1805e-22	0.115333	0.839	0.624	7.03974e-18
Castor2	2.19109e-22	-0.0389588	0.538	0.403	7.07392e-18
Pdzd11	2.20997e-22	0.0706068	0.527	0.318	7.13488e-18
Ost4	2.26728e-22	0.0103139	0.919	0.766	7.3199e-18
9530068E07Rik	2.28221e-22	0.0304054	0.651	0.451	7.36811e-18
AI837181	2.29734e-22	-0.0693364	0.595	0.478	7.41696e-18
Rtf2	2.33845e-22	0.0301232	0.648	0.448	7.54969e-18
Nbr1	2.4076e-22	-0.0139025	0.761	0.599	7.77293e-18
Strn4	2.40969e-22	0.0175796	0.852	0.682	7.77969e-18
Pcif1	2.42566e-22	-0.0157005	0.642	0.485	7.83126e-18
Ctbp1	2.43793e-22	0.0536958	0.909	0.736	7.87086e-18
Slc6a11	2.44942e-22	-0.069545	0.503	0.391	7.90797e-18
Guk1	2.46356e-22	0.0652383	0.909	0.73	7.95362e-18
Timm9	2.47637e-22	0.0407933	0.677	0.481	7.99497e-18
Grn	2.48455e-22	-0.0668647	0.588	0.452	8.02138e-18
Fscn1	2.48895e-22	-0.103049	0.669	0.549	8.03557e-18
Gjb6	2.50877e-22	-0.0800446	0.564	0.43	8.09957e-18
Pnp	2.5253e-22	-0.083964	0.329	0.247	8.15294e-18
Fdps	2.5636e-22	0.0746189	0.7	0.479	8.2766e-18
Mrpl14	2.56831e-22	0.0607651	0.76	0.549	8.29178e-18
Atf5	2.57073e-22	0.0441368	0.253	0.098	8.29961e-18
Dpm1	2.58876e-22	0.0549777	0.713	0.511	8.35782e-18
Sfswap	2.61776e-22	0.0170476	0.635	0.455	8.45145e-18
Sfpq	2.64163e-22	-0.0454936	0.779	0.633	8.5285e-18
Trim32	2.64947e-22	-0.0809412	0.859	0.738	8.55381e-18
Srsf5	2.65447e-22	0.0533231	0.876	0.698	8.56995e-18
Cct6a	2.66219e-22	0.0531963	0.891	0.711	8.59487e-18
Phactr3	2.66735e-22	-0.0616274	0.683	0.54	8.61155e-18
Txndc9	2.66832e-22	0.0430747	0.661	0.461	8.61466e-18
Asah1	2.69863e-22	0.0111979	0.502	0.323	8.71253e-18
Nucb1	2.69922e-22	-0.00308897	0.541	0.376	8.71444e-18
Mrpl41	2.72472e-22	0.0486778	0.858	0.675	8.79675e-18
Cic	2.73615e-22	-0.0587259	0.675	0.539	8.83365e-18
Slc50a1	2.75609e-22	0.101001	0.554	0.328	8.89804e-18
Cryzl1	2.82102e-22	0.0696043	0.661	0.448	9.10767e-18
Fyn	2.85305e-22	-0.0117448	0.711	0.546	9.21108e-18
Pam	2.87665e-22	-0.079405	0.568	0.465	9.28728e-18
Acyp2	2.88466e-22	0.0209619	0.678	0.488	9.31311e-18
Bcas2	2.91253e-22	0.0309012	0.775	0.589	9.4031e-18
Mff	2.95946e-22	0.121327	0.939	0.769	9.5546e-18
Ndel1	2.96687e-22	0.0641207	0.665	0.448	9.57853e-18
Rps6kb1	2.99493e-22	0.000650506	0.438	0.278	9.66912e-18
Ehd3	3.03923e-22	-0.0541187	0.676	0.532	9.81216e-18
Stx6	3.0586e-22	0.0665092	0.675	0.464	9.87467e-18
Gga1	3.1381e-22	-0.04394	0.592	0.457	1.01314e-17
Bmi1	3.15086e-22	-0.0187835	0.521	0.369	1.01725e-17
Josd2	3.15459e-22	0.0920342	0.703	0.482	1.01846e-17
Cystm1	3.16013e-22	0.0258759	0.809	0.617	1.02025e-17
Peg13	3.19715e-22	-0.0971236	0.761	0.657	1.0322e-17
Ruvbl1	3.19901e-22	0.00505217	0.597	0.42	1.0328e-17
Pex14	3.22925e-22	-0.0343264	0.472	0.345	1.04256e-17
Slc2a3	3.23575e-22	-0.0289404	0.675	0.515	1.04466e-17
Mrpl23	3.24602e-22	0.0934382	0.863	0.662	1.04798e-17
Nrbp1	3.26226e-22	-0.0063576	0.658	0.482	1.05322e-17
Zmiz2	3.2655e-22	-0.0857544	0.805	0.681	1.05427e-17
Hivep2	3.28315e-22	-0.0453204	0.724	0.577	1.05996e-17
Ppp2r5a	3.28338e-22	-0.0464669	0.653	0.499	1.06004e-17
Arih2	3.29582e-22	0.0167609	0.489	0.312	1.06406e-17
Emc6	3.30958e-22	-0.00291835	0.835	0.671	1.0685e-17
Hrh3	3.40981e-22	-0.136995	0.327	0.289	1.10086e-17
Setd3	3.56543e-22	0.0602986	0.796	0.591	1.1511e-17
Dgke	3.62108e-22	0.0215444	0.554	0.373	1.16906e-17
Ago2	3.76307e-22	-0.0372769	0.509	0.372	1.21491e-17
Slc2a13	3.767e-22	0.0367521	0.597	0.404	1.21618e-17
Clec2l	3.86425e-22	-0.0510802	0.644	0.513	1.24757e-17
Mrpl58	3.89963e-22	0.0715175	0.717	0.504	1.25899e-17
Gng13	3.91138e-22	-0.136038	0.945	0.874	1.26279e-17
Dip2b	3.91794e-22	-0.00265339	0.489	0.329	1.26491e-17
Lhfpl4	3.95803e-22	-0.0193456	0.576	0.421	1.27785e-17
Spns1	3.98399e-22	0.0417621	0.582	0.38	1.28623e-17
Cacna2d3	4.08359e-22	0.0254258	0.594	0.418	1.31839e-17
Syncrip	4.11817e-22	-0.00571809	0.604	0.433	1.32955e-17
Ube2s	4.17342e-22	0.142216	0.88	0.678	1.34739e-17
Fkbp4	4.20059e-22	0.0393931	0.76	0.56	1.35616e-17
Prkcsh	4.21483e-22	-0.0124184	0.708	0.536	1.36076e-17
Habp4	4.23676e-22	0.000592488	0.764	0.59	1.36784e-17
Jam3	4.24098e-22	0.0503845	0.377	0.194	1.3692e-17
Plppr2	4.27494e-22	0.0615719	0.86	0.675	1.38017e-17
Ntan1	4.41471e-22	0.0992278	0.643	0.413	1.42529e-17
Mapk8	4.48966e-22	0.0107885	0.55	0.369	1.44949e-17
Rbbp4	4.49277e-22	-0.0691221	0.757	0.628	1.45049e-17
Nfib	4.51781e-22	0.00217453	0.807	0.634	1.45857e-17
Iqsec2	4.59114e-22	-0.0831768	0.745	0.623	1.48225e-17
Rer1	4.77601e-22	0.0174109	0.724	0.533	1.54193e-17
Dcaf12l1	4.78736e-22	-0.0419399	0.487	0.356	1.5456e-17
Rab5c	4.85428e-22	0.0458127	0.777	0.582	1.56721e-17
Dcaf11	4.87916e-22	0.0270507	0.629	0.434	1.57524e-17
Spryd7	4.87918e-22	0.0195846	0.61	0.428	1.57524e-17
Pttg1	4.98258e-22	0.0839321	0.555	0.335	1.60862e-17
Sin3b	5.02388e-22	-0.0460871	0.681	0.543	1.62196e-17
Tpr	5.0452e-22	0.0317691	0.575	0.382	1.62884e-17
Spock2	5.07082e-22	-0.211625	0.817	0.79	1.63711e-17
Krtcap2	5.11832e-22	-0.0489494	0.837	0.692	1.65245e-17
Lrrc41	5.13841e-22	0.026574	0.413	0.237	1.65894e-17
Eid2	5.16436e-22	-0.0353189	0.715	0.56	1.66731e-17
Hdgfl3	5.16643e-22	0.00071486	0.69	0.511	1.66798e-17
Emc8	5.1716e-22	0.0498564	0.556	0.356	1.66965e-17
Jph3	5.22494e-22	-0.0912784	0.828	0.706	1.68687e-17
Akt1	5.3103e-22	-0.00116766	0.729	0.553	1.71443e-17
Cul5	5.33867e-22	0.00926708	0.56	0.393	1.72359e-17
Prxl2b	5.39308e-22	0.0290481	0.715	0.521	1.74116e-17
Ythdc1	5.42648e-22	0.0298863	0.57	0.38	1.75194e-17
Phb2	5.46931e-22	-0.0263075	0.727	0.563	1.76577e-17
Ccl27a	5.48514e-22	0.0412061	0.81	0.623	1.77088e-17
Plpp6	5.54233e-22	0.0538991	0.553	0.353	1.78934e-17
Akap11	5.74829e-22	0.0359222	0.8	0.62	1.85584e-17
Bcap29	5.88896e-22	0.0716158	0.562	0.345	1.90125e-17
Nkiras1	5.92197e-22	0.0838412	0.834	0.63	1.91191e-17
Scnm1	5.98143e-22	0.0858471	0.578	0.353	1.9311e-17
Ralyl	5.99965e-22	0.0439066	0.613	0.414	1.93699e-17
Oat	6.08061e-22	-0.00450176	0.726	0.552	1.96312e-17
Mzt1	6.09258e-22	0.142455	0.717	0.479	1.96699e-17
Stx1b	6.10255e-22	-0.0963113	0.887	0.78	1.97021e-17
Camk2g	6.12346e-22	-0.055725	0.785	0.64	1.97696e-17
Mrpl27	6.14477e-22	0.0978853	0.802	0.587	1.98384e-17
Dbp	6.2064e-22	0.0503044	0.711	0.498	2.00374e-17
Caskin1	6.22017e-22	0.03659	0.674	0.471	2.00818e-17
Coq9	6.22171e-22	0.0224395	0.67	0.477	2.00868e-17
Mypop	6.26409e-22	-0.0173709	0.471	0.326	2.02236e-17
2022-09-06	6.317e-22	0.0333735	0.577	0.383	2.03944e-17
Dbnl	6.32792e-22	0.0118559	0.616	0.435	2.04297e-17
Srsf9	6.362e-22	-0.0927812	0.482	0.4	2.05397e-17
Trpm7	6.37333e-22	-0.0768369	0.568	0.467	2.05763e-17
Prickle1	6.43795e-22	0.0716478	0.617	0.406	2.07849e-17
Tnpo1	6.55239e-22	-0.148216	0.466	0.421	2.11544e-17
Rhot2	6.56449e-22	-0.071909	0.589	0.47	2.11935e-17
Asb6	6.59827e-22	0.00789715	0.387	0.24	2.13025e-17
Commd6	6.71273e-22	0.0134656	0.649	0.464	2.1672e-17
Sec22b	6.71288e-22	0.00429841	0.663	0.494	2.16725e-17
Asap1	6.73161e-22	0.0398799	0.582	0.383	2.1733e-17
Numbl	6.80072e-22	-0.0399986	0.677	0.532	2.19561e-17
Zfp560	6.83415e-22	-0.025884	0.436	0.304	2.2064e-17
2022-09-04	6.88148e-22	-0.00739186	0.73	0.546	2.22169e-17
Prps1	6.97656e-22	-0.00567547	0.667	0.501	2.25238e-17
2210016L21Rik	6.97835e-22	0.109296	0.855	0.651	2.25296e-17
Psma1	7.07532e-22	0.0639777	0.836	0.64	2.28427e-17
BC005624	7.15695e-22	-0.00421946	0.634	0.465	2.31062e-17
Glrx2	7.15917e-22	0.0183337	0.752	0.577	2.31134e-17
Lxn	7.16067e-22	0.0171563	0.65	0.461	2.31182e-17
Prkag2	7.23798e-22	0.0457677	0.734	0.542	2.33678e-17
Traf3	7.28761e-22	-0.0770765	0.34	0.262	2.35281e-17
Map9	7.28874e-22	-0.0262073	0.538	0.393	2.35317e-17
Cdk11b	7.30811e-22	0.00220785	0.71	0.532	2.35942e-17
Inpp5a	7.34813e-22	-0.0448387	0.522	0.383	2.37234e-17
Psmd12	7.383e-22	0.00392162	0.689	0.512	2.3836e-17
Omg	7.49109e-22	0.082247	0.786	0.572	2.4185e-17
Bola3	7.50815e-22	0.0315275	0.766	0.582	2.424e-17
Wdr7	7.58375e-22	-0.0687307	0.768	0.652	2.44841e-17
Arl5a	7.61261e-22	0.029118	0.663	0.468	2.45773e-17
Apex1	7.71838e-22	0.0648916	0.619	0.409	2.49188e-17
Brwd1	7.75192e-22	0.0370008	0.674	0.479	2.50271e-17
Polr2e	7.80204e-22	0.00528775	0.826	0.66	2.51889e-17
Nlgn3	7.84442e-22	-0.0844018	0.642	0.526	2.53257e-17
Ulk2	7.86182e-22	-0.0404829	0.635	0.495	2.53819e-17
Otud6b	7.87204e-22	-0.0181229	0.572	0.411	2.54149e-17
H13	8.01341e-22	0.0343009	0.603	0.407	2.58713e-17
Yipf3	8.09858e-22	0.0320991	0.674	0.478	2.61463e-17
Ildr2	8.10845e-22	-0.111016	0.55	0.477	2.61781e-17
Adcy2	8.14955e-22	0.0372915	0.766	0.572	2.63108e-17
Nudt2	8.17656e-22	0.0586462	0.493	0.289	2.6398e-17
Mtus2	8.17957e-22	0.0322643	0.356	0.186	2.64077e-17
Cfdp1	8.21703e-22	0.042078	0.765	0.57	2.65287e-17
Rimbp2	8.23102e-22	-0.012612	0.691	0.535	2.65739e-17
Coro1a	8.23128e-22	0.0268674	0.775	0.587	2.65747e-17
Cebpzos	8.26943e-22	0.0697496	0.673	0.461	2.66979e-17
Cops3	8.37334e-22	0.0244362	0.666	0.474	2.70333e-17
Nfu1	8.63334e-22	0.0408894	0.647	0.45	2.78727e-17
Abcf2	8.64294e-22	0.0399819	0.668	0.471	2.79037e-17
Lrrc59	8.81685e-22	-0.0385185	0.569	0.42	2.84652e-17
Bscl2	8.85699e-22	0.0545933	0.694	0.485	2.85948e-17
Mast2	8.88169e-22	-0.012891	0.545	0.384	2.86745e-17
Rbm28	8.92933e-22	0.0256802	0.525	0.342	2.88283e-17
Paip1	8.9454e-22	0.00215235	0.608	0.428	2.88802e-17
Eif4b	9.37459e-22	0.0222917	0.786	0.599	3.02658e-17
Clns1a	9.42193e-22	0.0338882	0.77	0.579	3.04187e-17
Fbxo21	9.44233e-22	0.0146655	0.684	0.504	3.04846e-17
Dohh	9.4865e-22	0.0495548	0.656	0.455	3.06272e-17
Scd1	9.58463e-22	-0.194371	0.597	0.566	3.0944e-17
Dido1	9.6177e-22	0.0144585	0.423	0.255	3.10508e-17
Cggbp1	9.78792e-22	0.0148216	0.539	0.366	3.16003e-17
Nol6	9.79304e-22	-0.0280586	0.599	0.447	3.16168e-17
Zmynd8	9.88769e-22	-0.0501591	0.642	0.521	3.19224e-17
Pcnp	1.00682e-21	-0.0238951	0.827	0.671	3.2505e-17
Fermt2	1.01399e-21	-0.0222067	0.458	0.309	3.27368e-17
Nat8l	1.0171e-21	-0.076923	0.845	0.729	3.28372e-17
Zcchc17	1.02232e-21	0.000259994	0.696	0.518	3.30055e-17
Vdac3	1.03208e-21	0.00652375	0.902	0.753	3.33206e-17
Ptgr2	1.04585e-21	0.00374811	0.424	0.268	3.37654e-17
Srgap3	1.06756e-21	-0.0872388	0.768	0.65	3.44663e-17
Lrrc10b	1.06762e-21	-0.0470956	0.548	0.421	3.44682e-17
Rnf13	1.07575e-21	0.074703	0.756	0.54	3.47307e-17
Ramp2	1.10123e-21	0.0284498	0.506	0.318	3.55531e-17
Nrcam	1.10216e-21	-0.0162803	0.872	0.726	3.55831e-17
Baalc	1.10235e-21	-0.0666312	0.8	0.658	3.55895e-17
Scn3b	1.11307e-21	0.210397	0.892	0.701	3.59354e-17
Ppp1r2	1.11947e-21	0.0412504	0.87	0.692	3.61421e-17
Dnaja2	1.12627e-21	0.118181	0.931	0.759	3.63616e-17
Diaph1	1.13341e-21	-0.00210136	0.516	0.356	3.6592e-17
Fopnl	1.13821e-21	-0.0276287	0.658	0.511	3.6747e-17
Cdk16	1.1404e-21	-0.0338203	0.806	0.66	3.68177e-17
Copg1	1.14407e-21	0.0333161	0.898	0.733	3.69363e-17
Got2	1.16602e-21	0.0469111	0.911	0.743	3.7645e-17
Mal	1.1778e-21	0.159319	0.727	0.495	3.80254e-17
Cops8	1.22037e-21	-0.0218039	0.69	0.539	3.93997e-17
Pcyt2	1.22305e-21	0.0555039	0.697	0.488	3.94863e-17
Ngef	1.23383e-21	-0.0360202	0.7	0.533	3.9834e-17
Ptprd	1.2834e-21	0.0103169	0.615	0.435	4.14346e-17
Fads1	1.28411e-21	-0.116287	0.821	0.719	4.14575e-17
Rrbp1	1.29844e-21	-0.0288064	0.396	0.268	4.192e-17
Wac	1.30393e-21	0.0438587	0.718	0.522	4.20973e-17
Panx2	1.31381e-21	-0.00336606	0.656	0.484	4.24163e-17
Ppm1k	1.32585e-21	-0.00583449	0.58	0.413	4.28051e-17
Sik3	1.32593e-21	0.0217765	0.758	0.572	4.28075e-17
Ttl	1.33343e-21	-0.0813121	0.461	0.369	4.30498e-17
Mettl23	1.33813e-21	0.12636	0.605	0.367	4.32016e-17
Cmpk1	1.34194e-21	0.0587493	0.713	0.506	4.33247e-17
Astn1	1.34448e-21	-0.0409096	0.84	0.702	4.34064e-17
Cotl1	1.34663e-21	0.00940177	0.635	0.467	4.34761e-17
Paip2b	1.35583e-21	0.00540841	0.583	0.413	4.37729e-17
Rgs19	1.3625e-21	0.0110531	0.451	0.291	4.39883e-17
Akirin2	1.37243e-21	0.00958232	0.687	0.511	4.4309e-17
Cdk2ap2	1.37441e-21	0.0185049	0.613	0.421	4.43729e-17
Lamp2	1.37621e-21	0.0175035	0.559	0.373	4.44311e-17
Ralgapb	1.37649e-21	-0.0150563	0.626	0.465	4.44399e-17
Tra2a	1.39365e-21	0.0154163	0.634	0.457	4.49939e-17
Senp3	1.40806e-21	0.0444166	0.549	0.353	4.54592e-17
Asphd2	1.41427e-21	0.0726841	0.85	0.657	4.56598e-17
Col4a3bp	1.41582e-21	-0.0309957	0.511	0.374	4.57098e-17
Ddx46	1.42449e-21	0.0849168	0.567	0.355	4.59896e-17
Dst	1.42944e-21	0.0380094	0.791	0.6	4.61496e-17
Naxe	1.43716e-21	0.07079	0.723	0.506	4.63986e-17
Mid1ip1	1.44552e-21	-0.018545	0.669	0.494	4.66687e-17
Cttn	1.45268e-21	0.09683	0.767	0.553	4.68997e-17
Fbxl15	1.46528e-21	0.0584965	0.598	0.397	4.73067e-17
Ilkap	1.46938e-21	0.0358996	0.616	0.418	4.7439e-17
Imp3	1.47114e-21	0.049691	0.75	0.55	4.74956e-17
Dars	1.47741e-21	0.0314146	0.595	0.411	4.76981e-17
Chka	1.48196e-21	-0.00468181	0.626	0.46	4.78451e-17
Rbm8a	1.48294e-21	-0.0557858	0.583	0.467	4.78767e-17
Bloc1s4	1.49404e-21	0.0369897	0.515	0.326	4.8235e-17
Sobp	1.50352e-21	-0.0184976	0.534	0.376	4.85413e-17
Mrpl57	1.55939e-21	-0.000348635	0.835	0.681	5.03448e-17
Tmem189	1.57085e-21	0.0459801	0.577	0.379	5.07149e-17
Tmem191c	1.59437e-21	0.049231	0.775	0.579	5.14744e-17
Smarca2	1.60392e-21	0.0298217	0.811	0.628	5.17825e-17
Hikeshi	1.6139e-21	0.0058891	0.707	0.528	5.21048e-17
Gabbr2	1.61395e-21	-0.0495807	0.838	0.702	5.21064e-17
Srpr	1.63679e-21	0.0393025	0.534	0.336	5.28437e-17
Grb2	1.64652e-21	-0.00803132	0.836	0.684	5.31578e-17
Daglb	1.64755e-21	-0.0387299	0.412	0.295	5.31913e-17
Fam110b	1.67823e-21	-0.0300546	0.445	0.309	5.41817e-17
Sf3b3	1.67885e-21	0.022164	0.587	0.406	5.42017e-17
Slc25a36	1.67915e-21	-0.005349	0.438	0.292	5.42114e-17
Gfra2	1.68415e-21	0.0453457	0.37	0.194	5.43729e-17
Chd8	1.68533e-21	-0.0205069	0.507	0.366	5.4411e-17
Phpt1	1.7479e-21	-0.127114	0.654	0.601	5.6431e-17
Chmp3	1.77701e-21	0.045562	0.728	0.533	5.73707e-17
Fbxo45	1.77773e-21	0.0285873	0.649	0.46	5.7394e-17
Unc80	1.82424e-21	0.0162679	0.806	0.627	5.88955e-17
Large1	1.82521e-21	0.00091295	0.756	0.587	5.89269e-17
Chchd3	1.83676e-21	-0.0391755	0.657	0.508	5.92999e-17
Fam131b	1.83753e-21	0.00460347	0.528	0.365	5.93245e-17
Ccdc28b	1.86016e-21	-0.00374244	0.483	0.322	6.00553e-17
Slc4a8	1.86604e-21	-0.0300665	0.515	0.384	6.02451e-17
Stac2	1.87749e-21	-0.0853629	0.373	0.296	6.06147e-17
Tmem163	1.87852e-21	0.0207644	0.224	0.101	6.0648e-17
Syf2	1.89137e-21	0.0277295	0.629	0.435	6.10628e-17
Zfp638	1.89281e-21	0.0648342	0.612	0.403	6.11093e-17
Drg1	1.91784e-21	0.0833562	0.719	0.499	6.19175e-17
Sdc3	1.92303e-21	-0.0973874	0.604	0.508	6.2085e-17
Dguok	1.92891e-21	0.0864103	0.486	0.271	6.22747e-17
Brinp1	1.93767e-21	-0.0915024	0.845	0.738	6.25577e-17
Itsn1	1.95047e-21	-0.0251521	0.678	0.525	6.2971e-17
Ccm2	1.952e-21	0.0374027	0.585	0.393	6.30204e-17
H2afv	1.96155e-21	0.0871771	0.777	0.565	6.33287e-17
Igip	1.97268e-21	0.014062	0.835	0.664	6.36881e-17
2022-03-02	2.02408e-21	0.0242419	0.645	0.454	6.53473e-17
Nudt10	2.02593e-21	0.0327412	0.489	0.308	6.5407e-17
Oip5os1	2.03322e-21	-0.0619987	0.89	0.773	6.56424e-17
Cxxc1	2.041e-21	0.0331384	0.416	0.235	6.58936e-17
Grsf1	2.07833e-21	0.0182927	0.668	0.489	6.70988e-17
Setd7	2.08331e-21	-0.0198846	0.729	0.57	6.72598e-17
Aatk	2.09923e-21	-0.00949822	0.733	0.559	6.77737e-17
Slc4a3	2.10073e-21	0.0169456	0.596	0.413	6.78222e-17
Ankrd34a	2.11851e-21	0.00207466	0.475	0.311	6.83961e-17
Pdlim7	2.17472e-21	0.0233725	0.706	0.521	7.02109e-17
Cnot8	2.17509e-21	0.0233015	0.543	0.356	7.02229e-17
Pcdh10	2.18382e-21	-0.0347075	0.619	0.46	7.05047e-17
Lrrc4b	2.23302e-21	-0.128086	0.691	0.617	7.20931e-17
Exoc7	2.2432e-21	0.0204295	0.642	0.451	7.24218e-17
Slc35b4	2.26044e-21	0.00772124	0.477	0.312	7.29784e-17
Inpp5f	2.26602e-21	-0.0242812	0.638	0.488	7.31584e-17
Megf8	2.2727e-21	-0.0714803	0.64	0.519	7.3374e-17
Tmem178	2.27434e-21	-0.000282787	0.666	0.491	7.3427e-17
Aurkaip1	2.3208e-21	0.0343387	0.785	0.603	7.4927e-17
Ttc14	2.32575e-21	0.118743	0.634	0.406	7.5087e-17
Adgrb1	2.33388e-21	0.0297476	0.941	0.796	7.53494e-17
Phf14	2.33972e-21	0.0462105	0.529	0.343	7.55378e-17
Stk19	2.3627e-21	0.0383322	0.567	0.373	7.62798e-17
Ndufaf3	2.41856e-21	0.0584139	0.677	0.474	7.80832e-17
Bnip3	2.41992e-21	0.00933391	0.787	0.614	7.81273e-17
Thap7	2.43028e-21	0.0358391	0.443	0.262	7.84615e-17
Asb13	2.45016e-21	-0.0371126	0.527	0.397	7.91035e-17
Aip	2.46967e-21	0.0647965	0.737	0.536	7.97332e-17
Lrrc49	2.47026e-21	0.037496	0.536	0.348	7.97524e-17
Tecpr1	2.49912e-21	0.00751585	0.731	0.56	8.0684e-17
Ppa2	2.509e-21	0.00945224	0.608	0.438	8.1003e-17
Kcnj9	2.52175e-21	0.0316151	0.595	0.406	8.14147e-17
Arih1	2.55058e-21	-0.00941754	0.62	0.455	8.23456e-17
Epb41l1	2.56644e-21	-0.143131	0.877	0.797	8.28575e-17
Polr3k	2.5711e-21	0.0311976	0.533	0.353	8.30079e-17
Sh3glb1	2.57749e-21	-0.00130171	0.568	0.391	8.32144e-17
Rtkn	2.58006e-21	-0.0492825	0.472	0.343	8.32972e-17
Ebpl	2.59573e-21	0.0552985	0.507	0.309	8.38032e-17
Tor1aip2	2.61482e-21	-0.0583423	0.488	0.372	8.44195e-17
Fbxo9	2.6236e-21	0.0180176	0.715	0.535	8.4703e-17
Scyl1	2.63441e-21	-0.0092294	0.495	0.342	8.50518e-17
Mrpl13	2.64519e-21	0.0669422	0.739	0.535	8.54001e-17
Bhlhe40	2.72132e-21	0.0049253	0.643	0.46	8.7858e-17
Ubl7	2.73397e-21	-0.000511867	0.627	0.455	8.82661e-17
Selenos	2.7377e-21	0.0167624	0.694	0.506	8.83866e-17
Vps9d1	2.74213e-21	0.0310773	0.518	0.335	8.85296e-17
Trim44	2.74363e-21	-0.0580115	0.787	0.65	8.8578e-17
Tmed8	2.74882e-21	-0.0428917	0.357	0.248	8.87457e-17
Cnbp	2.75063e-21	0.113697	0.943	0.782	8.88042e-17
St6galnac6	2.76413e-21	-0.00386605	0.633	0.467	8.92401e-17
Irs2	2.80911e-21	-0.0540507	0.539	0.403	9.06921e-17
Srrm3	2.81308e-21	-0.0600741	0.477	0.366	9.08203e-17
Pip4p1	2.8211e-21	0.0363818	0.69	0.495	9.10791e-17
Fbxo44	2.8389e-21	-0.0463669	0.703	0.562	9.16539e-17
Cdkn2aipnl	2.84124e-21	0.0281512	0.547	0.363	9.17294e-17
Acsl6	2.85618e-21	-0.0336475	0.84	0.691	9.22118e-17
Zfp36l2	2.87433e-21	-0.0344105	0.316	0.209	9.27977e-17
Usp34	2.87986e-21	0.0995723	0.714	0.496	9.29762e-17
Tppp3	2.90406e-21	0.0831168	0.471	0.262	9.37577e-17
Dgcr6	2.91444e-21	-0.0182146	0.68	0.526	9.40927e-17
M6pr	2.93226e-21	0.0340916	0.726	0.539	9.46679e-17
Aopep	2.93621e-21	0.00411176	0.498	0.336	9.47956e-17
Eif2b2	2.94547e-21	-0.0116025	0.499	0.343	9.50945e-17
Ints3	2.97877e-21	0.0746814	0.597	0.386	9.61695e-17
Acat1	2.98619e-21	0.0242263	0.743	0.562	9.64093e-17
Reep1	2.99983e-21	-0.0147498	0.65	0.489	9.68494e-17
Mfsd14b	3.01875e-21	0.000693071	0.483	0.321	9.74603e-17
Ndn	3.02128e-21	0.131877	0.935	0.77	9.75419e-17
Cdc26	3.11589e-21	0.0598899	0.563	0.359	1.00597e-16
Cdk10	3.1244e-21	0.0116664	0.502	0.335	1.00871e-16
1810013L24Rik	3.16806e-21	0.00393364	0.474	0.315	1.02281e-16
Pitpnm1	3.17886e-21	-0.0075933	0.694	0.515	1.02629e-16
Snta1	3.17992e-21	-0.0191398	0.489	0.348	1.02664e-16
Nap1l4	3.21049e-21	-0.0311063	0.747	0.591	1.03651e-16
Pex19	3.21196e-21	0.0214022	0.528	0.353	1.03698e-16
Cct2	3.30421e-21	0.0667314	0.891	0.712	1.06676e-16
Fam171b	3.31487e-21	-0.0100321	0.886	0.736	1.0702e-16
Mapk14	3.31828e-21	0.00265921	0.624	0.464	1.07131e-16
Trim8	3.33012e-21	-0.02888	0.587	0.437	1.07513e-16
Tomm40	3.34326e-21	0.0426153	0.709	0.518	1.07937e-16
Rb1cc1	3.34833e-21	0.0083677	0.605	0.43	1.08101e-16
Hmbox1	3.41385e-21	-0.0362323	0.427	0.308	1.10216e-16
Ap4s1	3.44064e-21	-0.0350177	0.668	0.516	1.11081e-16
Asrgl1	3.45098e-21	-0.048957	0.744	0.591	1.11415e-16
Ankrd17	3.48974e-21	-0.0202411	0.646	0.492	1.12666e-16
Nadk	3.54817e-21	0.0458614	0.566	0.37	1.14553e-16
Dcaf8	3.5998e-21	0.0422754	0.686	0.485	1.1622e-16
Hnrnph1	3.60471e-21	0.111761	0.909	0.728	1.16378e-16
Dld	3.63691e-21	-0.0233672	0.745	0.589	1.17418e-16
Gria3	3.63829e-21	0.0296292	0.796	0.611	1.17462e-16
Atp6v0e	3.64483e-21	0.00983473	0.63	0.454	1.17673e-16
Xpo6	3.66306e-21	-0.011003	0.499	0.348	1.18262e-16
Dpp10	3.66432e-21	-0.0507598	0.405	0.294	1.18302e-16
Clcn3	3.68884e-21	-0.0476469	0.737	0.603	1.19094e-16
Eif6	3.72773e-21	0.0106304	0.651	0.472	1.2035e-16
Rabgap1l	3.7523e-21	0.0176474	0.739	0.566	1.21143e-16
Herc3	3.75314e-21	-0.0181072	0.687	0.533	1.2117e-16
C2cd2l	3.79578e-21	-0.0296159	0.799	0.661	1.22547e-16
Sec24b	3.84366e-21	-0.0172196	0.519	0.374	1.24092e-16
Ankfy1	3.86956e-21	-0.0623998	0.383	0.291	1.24929e-16
Mlec	3.92663e-21	-0.034977	0.563	0.423	1.26771e-16
Gnai2	3.9727e-21	-0.0455537	0.787	0.633	1.28258e-16
Mcrip1	3.98201e-21	0.0476144	0.77	0.569	1.28559e-16
Nr2f6	3.98452e-21	-0.0641901	0.471	0.365	1.2864e-16
Uba2	3.98908e-21	0.0898025	0.73	0.516	1.28788e-16
Arhgef2	3.99457e-21	-0.0308319	0.65	0.498	1.28965e-16
Carm1	4.01816e-21	0.00685558	0.464	0.302	1.29726e-16
Hdlbp	4.01916e-21	0.00800631	0.7	0.525	1.29759e-16
Nkain4	4.04304e-21	0.0264597	0.619	0.418	1.30529e-16
Smarcd3	4.0448e-21	0.0289653	0.629	0.441	1.30586e-16
Eif3k	4.06337e-21	0.0556326	0.917	0.755	1.31186e-16
Mrps18c	4.07444e-21	0.0347713	0.751	0.566	1.31543e-16
Rab28	4.12277e-21	0.0149538	0.676	0.498	1.33104e-16
Elof1	4.12315e-21	0.0235577	0.745	0.563	1.33116e-16
Smarcc2	4.12722e-21	0.00565297	0.765	0.591	1.33247e-16
Trim28	4.17501e-21	-0.00370739	0.734	0.565	1.3479e-16
Larp4b	4.17667e-21	-0.0166466	0.562	0.403	1.34844e-16
Maged2	4.20748e-21	-0.00891168	0.471	0.319	1.35839e-16
Rnf167	4.2263e-21	0.00253015	0.646	0.482	1.36446e-16
Tmem128	4.29747e-21	0.0690636	0.488	0.282	1.38744e-16
Slc25a44	4.30303e-21	-0.0544041	0.522	0.417	1.38923e-16
Fam98c	4.33241e-21	0.0353932	0.477	0.295	1.39872e-16
Acin1	4.39203e-21	-0.0229759	0.473	0.326	1.41797e-16
Pak1ip1	4.40511e-21	0.0586112	0.595	0.384	1.42219e-16
Camk1	4.44261e-21	-0.0351345	0.491	0.362	1.4343e-16
Tmbim6	4.4525e-21	-0.0771237	0.869	0.75	1.43749e-16
Parp1	4.5093e-21	0.0393262	0.685	0.498	1.45583e-16
Nampt	4.52221e-21	0.0527372	0.537	0.339	1.45999e-16
Map7	4.57366e-21	0.0561152	0.577	0.379	1.47661e-16
Rad23a	4.59859e-21	-0.00404039	0.627	0.467	1.48466e-16
Tsnax	4.61949e-21	0.00748067	0.802	0.64	1.4914e-16
Pde6d	4.65204e-21	-0.0205674	0.593	0.445	1.50191e-16
Usp14	4.7053e-21	0.0470684	0.808	0.62	1.51911e-16
Coq2	4.71098e-21	-0.00676951	0.687	0.53	1.52094e-16
Ets2	4.72625e-21	-0.0278425	0.606	0.461	1.52587e-16
Sec61b	4.72882e-21	0.0505142	0.861	0.679	1.5267e-16
Efnb3	4.82838e-21	0.0716471	0.661	0.451	1.55884e-16
Eef1akmt1	4.84173e-21	0.0707712	0.661	0.448	1.56315e-16
Dnajc8	4.87549e-21	0.049225	0.739	0.542	1.57405e-16
Txnl4a	4.88616e-21	-0.0286896	0.645	0.491	1.5775e-16
Spred1	4.91704e-21	-0.0662686	0.706	0.574	1.58747e-16
Slc25a17	4.96651e-21	0.0770205	0.519	0.311	1.60344e-16
Vapb	5.05624e-21	-0.0303461	0.656	0.506	1.63241e-16
Atp8a1	5.05661e-21	0.0255616	0.801	0.631	1.63253e-16
Tbc1d10b	5.11403e-21	-0.0106017	0.527	0.374	1.65106e-16
Timm10	5.13118e-21	0.0358347	0.729	0.543	1.6566e-16
Zfp664	5.1871e-21	0.0546275	0.584	0.386	1.67465e-16
Wdr48	5.26503e-21	0.048965	0.577	0.379	1.69981e-16
Tmx4	5.29348e-21	-0.0205945	0.834	0.679	1.709e-16
Tcf20	5.31303e-21	0.0354568	0.436	0.262	1.71531e-16
Dtnbp1	5.36231e-21	0.0644793	0.729	0.523	1.73122e-16
Cers5	5.49304e-21	-0.0208397	0.435	0.279	1.77343e-16
Usp11	5.51996e-21	-0.0476513	0.63	0.492	1.78212e-16
Gars	5.57197e-21	-0.0305781	0.723	0.565	1.79891e-16
Cyp2d22	5.61386e-21	-0.0423201	0.341	0.221	1.81243e-16
Mxi1	5.62156e-21	-0.0120112	0.518	0.362	1.81492e-16
Ppp1r12c	5.64591e-21	0.0504839	0.731	0.539	1.82278e-16
Vcp	5.66068e-21	0.026127	0.946	0.803	1.82755e-16
Cul4a	5.66904e-21	0.04817	0.554	0.36	1.83025e-16
Hmgcs1	5.68173e-21	-0.0111296	0.735	0.569	1.83435e-16
Tfg	5.70859e-21	-0.0587813	0.63	0.498	1.84302e-16
Zcchc24	5.74666e-21	0.0345505	0.576	0.373	1.85531e-16
Sacs	5.76883e-21	0.00317903	0.562	0.391	1.86247e-16
Ufsp2	5.80727e-21	0.0140219	0.536	0.365	1.87488e-16
Erc1	5.86582e-21	-0.0406806	0.343	0.24	1.89378e-16
Eif3b	5.88878e-21	-0.0383611	0.679	0.516	1.90119e-16
Akt1s1	5.90498e-21	0.0163293	0.563	0.386	1.90642e-16
Atg4b	5.96444e-21	0.0100415	0.533	0.365	1.92562e-16
Psmd6	5.9828e-21	0.00724626	0.809	0.638	1.93155e-16
2610044O15Rik8	6.02182e-21	-0.00416777	0.301	0.172	1.94415e-16
Ep400	6.02801e-21	0.045167	0.528	0.335	1.94614e-16
Pop7	6.03367e-21	0.0470012	0.623	0.427	1.94797e-16
Car11	6.05133e-21	0.037517	0.798	0.614	1.95367e-16
Tmed10	6.05606e-21	0.0279281	0.791	0.603	1.9552e-16
Mrpl53	6.07035e-21	0.0243686	0.857	0.687	1.95981e-16
Cnot7	6.14081e-21	0.0577953	0.717	0.519	1.98256e-16
Cabin1	6.16159e-21	0.0181537	0.544	0.372	1.98927e-16
Stoml2	6.1841e-21	-0.0204914	0.674	0.518	1.99654e-16
2300009A05Rik	6.20712e-21	0.0177485	0.67	0.492	2.00397e-16
R3hdm4	6.20969e-21	-0.0841294	0.821	0.716	2.0048e-16
2610002M06Rik	6.21324e-21	0.0167846	0.452	0.287	2.00594e-16
Csnk1g2	6.2161e-21	-0.0200138	0.795	0.64	2.00687e-16
Gramd1b	6.219e-21	-0.0186258	0.717	0.56	2.0078e-16
Evl	6.25386e-21	-0.117121	0.76	0.675	2.01906e-16
Slc3a2	6.38466e-21	-0.0471072	0.751	0.601	2.06129e-16
Kctd3	6.43007e-21	-0.0374974	0.558	0.42	2.07595e-16
Pin1	6.51953e-21	0.0148369	0.908	0.755	2.10483e-16
Ptpra	6.53487e-21	0.034478	0.903	0.739	2.10978e-16
Usp47	6.56752e-21	-0.00229895	0.588	0.427	2.12032e-16
Cdk5	6.63866e-21	-0.0143399	0.828	0.664	2.14329e-16
Klf15	6.68696e-21	-0.0383361	0.274	0.174	2.15888e-16
1110004F10Rik	6.77078e-21	0.145038	0.845	0.637	2.18595e-16
Hectd1	6.7825e-21	-0.00814158	0.676	0.498	2.18973e-16
Gm3764	6.81404e-21	0.0114734	0.636	0.457	2.19991e-16
Pcnx4	6.83577e-21	-0.00927725	0.351	0.216	2.20693e-16
Kcnc3	6.84887e-21	-0.0430308	0.636	0.504	2.21116e-16
Pip4k2b	6.85958e-21	-0.0859631	0.618	0.516	2.21462e-16
Mcfd2	6.87627e-21	0.0682777	0.651	0.447	2.22e-16
Phf23	7.04571e-21	-0.0246885	0.516	0.374	2.27471e-16
Tmem131	7.1361e-21	-0.0580585	0.568	0.44	2.30389e-16
Rnf7	7.16381e-21	0.0357673	0.85	0.671	2.31284e-16
S1pr1	7.16448e-21	-0.101187	0.626	0.511	2.31305e-16
Fam120a	7.19243e-21	-0.00470616	0.681	0.519	2.32208e-16
Nol7	7.21243e-21	0.100557	0.789	0.577	2.32853e-16
Trip12	7.24222e-21	0.0326281	0.737	0.553	2.33815e-16
Eprs	7.27979e-21	0.0767184	0.599	0.384	2.35028e-16
Gtf2e1	7.48295e-21	0.0110345	0.219	0.091	2.41587e-16
Ak1	7.53195e-21	0.00785732	0.683	0.501	2.43169e-16
Pcf11	7.54716e-21	0.0434098	0.428	0.25	2.4366e-16
Cdipt	7.60847e-21	-0.0420916	0.829	0.687	2.4564e-16
Ccdc149	7.70991e-21	0.0710857	0.622	0.411	2.48914e-16
Entpd6	7.76293e-21	-0.050377	0.523	0.407	2.50626e-16
Ncoa7	7.80999e-21	0.00593847	0.584	0.411	2.52145e-16
Polr3h	7.91556e-21	0.00694873	0.522	0.359	2.55554e-16
Adap1	7.99642e-21	-0.0677713	0.751	0.618	2.58165e-16
Naa60	8.01234e-21	-0.0116837	0.655	0.492	2.58678e-16
Cd200	8.03348e-21	-0.0292285	0.562	0.42	2.59361e-16
Coa6	8.12328e-21	0.0189507	0.524	0.34	2.6226e-16
Lgmn	8.1293e-21	0.0409735	0.739	0.54	2.62455e-16
Sys1	8.22948e-21	0.0506666	0.734	0.533	2.65689e-16
Slc6a15	8.24574e-21	-0.0168473	0.528	0.376	2.66214e-16
Eif3i	8.25244e-21	0.0266392	0.834	0.66	2.6643e-16
Ube3c	8.26492e-21	-0.0126516	0.636	0.478	2.66833e-16
Rpp21	8.40726e-21	0.0818957	0.715	0.501	2.71428e-16
Erg28	8.48958e-21	0.0635719	0.614	0.407	2.74086e-16
Prrt3	8.57684e-21	-0.0685593	0.451	0.36	2.76903e-16
Eef1d	8.6267e-21	-0.045936	0.761	0.61	2.78513e-16
Pum3	8.6846e-21	0.059823	0.4	0.211	2.80382e-16
Otud5	8.70094e-21	-0.00940115	0.505	0.348	2.8091e-16
Ccdc127	8.72216e-21	0.00457495	0.537	0.365	2.81595e-16
Dnajc19	8.90407e-21	0.0421384	0.814	0.631	2.87468e-16
Sptb	8.91144e-21	0.00419229	0.715	0.548	2.87706e-16
Dab1	9.00133e-21	-0.0546382	0.604	0.472	2.90608e-16
Arhgap44	9.01724e-21	-0.056474	0.711	0.58	2.91122e-16
Eif4a3	9.02651e-21	-0.0125747	0.676	0.516	2.91421e-16
Maneal	9.0615e-21	-0.00749057	0.527	0.372	2.92551e-16
Srsf7	9.13611e-21	0.040595	0.776	0.587	2.94959e-16
Epop	9.38154e-21	0.0619114	0.361	0.179	3.02883e-16
Armcx1	9.4668e-21	0.0135448	0.614	0.433	3.05636e-16
1110065P20Rik	9.50504e-21	-0.0320766	0.871	0.733	3.0687e-16
Hspa4	9.5406e-21	-0.0564013	0.758	0.631	3.08018e-16
Magoh	9.70546e-21	0.0396269	0.623	0.434	3.13341e-16
B4galt5	9.71548e-21	-0.0458844	0.469	0.35	3.13664e-16
Znrf1	9.7429e-21	-0.0319743	0.706	0.556	3.14549e-16
Caml	9.78895e-21	0.0139035	0.497	0.333	3.16036e-16
Uqcc3	9.84052e-21	-0.00864835	0.665	0.508	3.17701e-16
Tnpo2	9.85917e-21	-0.0874007	0.501	0.416	3.18303e-16
Pomp	9.95908e-21	0.00317913	0.937	0.8	3.21529e-16
Insyn1	1.00419e-20	-0.030385	0.592	0.454	3.24203e-16
A830018L16Rik	1.00627e-20	0.0450683	0.489	0.304	3.24874e-16
Pithd1	1.01068e-20	-0.0269067	0.706	0.562	3.26298e-16
Ablim2	1.01109e-20	0.036125	0.628	0.441	3.26429e-16
Parl	1.02485e-20	-0.000716107	0.466	0.308	3.30872e-16
Ccdc106	1.02503e-20	0.0186154	0.535	0.367	3.30931e-16
Tmcc1	1.03326e-20	0.00539241	0.592	0.416	3.33589e-16
Sdhc	1.04849e-20	-0.104139	0.769	0.675	3.38505e-16
Map3k7	1.05363e-20	0.0321775	0.426	0.257	3.40165e-16
Trappc9	1.05749e-20	-0.0395404	0.481	0.353	3.41412e-16
Ncor2	1.06266e-20	0.0114417	0.814	0.65	3.4308e-16
Prune2	1.10124e-20	0.0326823	0.59	0.394	3.55535e-16
Rbm3	1.1016e-20	0.0804743	0.832	0.634	3.55651e-16
Rab5if	1.10648e-20	-0.0366169	0.788	0.648	3.57229e-16
Tacc1	1.11581e-20	-0.024943	0.711	0.545	3.60238e-16
Scp2	1.11797e-20	0.0215853	0.883	0.723	3.60937e-16
Grm5	1.12469e-20	0.041819	0.785	0.603	3.63107e-16
Acvr1b	1.12774e-20	-0.0553809	0.524	0.4	3.64092e-16
Msantd4	1.13568e-20	0.043011	0.547	0.353	3.66654e-16
Babam2	1.14858e-20	0.0394451	0.499	0.312	3.70819e-16
Ctso	1.14905e-20	-0.0186271	0.341	0.22	3.7097e-16
Maf1	1.18002e-20	-0.0362784	0.705	0.556	3.8097e-16
Ssr4	1.19147e-20	0.0283463	0.824	0.643	3.84666e-16
Dut	1.19623e-20	0.0720826	0.58	0.376	3.86201e-16
Ssu72	1.19722e-20	0.0729605	0.888	0.711	3.86523e-16
Numa1	1.19839e-20	-0.0109922	0.522	0.37	3.86902e-16
Blcap	1.21351e-20	0.0127238	0.655	0.479	3.91782e-16
Psmc1	1.21398e-20	-0.0201335	0.868	0.722	3.91932e-16
Ints1	1.23424e-20	-0.0553127	0.533	0.406	3.98474e-16
Med21	1.24175e-20	0.0236944	0.668	0.491	4.00899e-16
Srp9	1.24751e-20	0.122838	0.92	0.746	4.02759e-16
Uba3	1.25595e-20	-0.0170837	0.644	0.482	4.05483e-16
Asna1	1.26002e-20	0.0222027	0.734	0.555	4.06796e-16
Sec11a	1.27304e-20	0.0263418	0.562	0.382	4.11001e-16
Fbxl3	1.2767e-20	0.0583516	0.69	0.488	4.12181e-16
Ddx50	1.29077e-20	0.0667665	0.622	0.416	4.16724e-16
Mul1	1.29144e-20	-0.0404911	0.446	0.328	4.16942e-16
Yipf1	1.29343e-20	-0.0441499	0.539	0.41	4.17585e-16
Dap3	1.30618e-20	0.0161559	0.726	0.552	4.21701e-16
Ormdl3	1.31972e-20	0.0126799	0.604	0.43	4.2607e-16
Adam15	1.33039e-20	-0.0208609	0.594	0.435	4.29517e-16
Sap18	1.33273e-20	0.0540201	0.751	0.556	4.30271e-16
Ado	1.34125e-20	0.033332	0.528	0.346	4.33024e-16
2310022B05Rik	1.35398e-20	-0.0541243	0.514	0.383	4.37131e-16
B3gat3	1.36073e-20	0.0413006	0.826	0.643	4.3931e-16
Chchd6	1.36145e-20	-0.0246083	0.801	0.648	4.39544e-16
Exoc5	1.36915e-20	0.044873	0.558	0.362	4.42029e-16
Stard7	1.38787e-20	-0.021031	0.657	0.506	4.48074e-16
Neo1	1.38925e-20	0.0354597	0.56	0.365	4.4852e-16
Ralgapa1	1.38934e-20	0.0280816	0.776	0.6	4.48548e-16
Mrps7	1.40056e-20	0.0288243	0.721	0.532	4.5217e-16
St3gal5	1.40413e-20	-0.0195256	0.746	0.589	4.53323e-16
Atg101	1.40869e-20	0.0036423	0.615	0.44	4.54797e-16
Ntpcr	1.42089e-20	-0.0132226	0.491	0.35	4.58733e-16
Ap1s2	1.42393e-20	0.00161668	0.554	0.382	4.59715e-16
Napg	1.43906e-20	0.0562644	0.83	0.647	4.64601e-16
Mcf2l	1.46819e-20	0.0252782	0.693	0.511	4.74006e-16
Arhgap23	1.50845e-20	-0.0345206	0.545	0.407	4.87004e-16
Zdhhc5	1.51433e-20	0.00620393	0.464	0.306	4.889e-16
Itch	1.51441e-20	0.0233957	0.477	0.304	4.88926e-16
Nus1	1.52571e-20	0.0500583	0.655	0.458	4.92574e-16
Chid1	1.53641e-20	0.031239	0.515	0.339	4.9603e-16
Azin1	1.54051e-20	0.0164654	0.752	0.577	4.97353e-16
Ate1	1.57442e-20	0.0342968	0.531	0.356	5.083e-16
Ggps1	1.579e-20	0.00313505	0.462	0.306	5.09781e-16
Stag2	1.58471e-20	0.021068	0.433	0.271	5.11625e-16
Ahsa2	1.58633e-20	-0.0188462	0.462	0.316	5.12148e-16
Trappc2l	1.58755e-20	-0.0122947	0.869	0.728	5.12541e-16
St13	1.58769e-20	0.0546381	0.831	0.644	5.12586e-16
Foxg1	1.58854e-20	0.0584557	0.839	0.654	5.12862e-16
Atxn7l3	1.59006e-20	-0.0397759	0.752	0.597	5.1335e-16
Nktr	1.59874e-20	0.0620942	0.588	0.386	5.16155e-16
Hcfc1	1.60302e-20	-0.0327489	0.539	0.407	5.17534e-16
Xpo7	1.60613e-20	-0.0164529	0.514	0.372	5.18539e-16
Rexo4	1.62058e-20	0.0162389	0.475	0.301	5.23205e-16
Ssbp2	1.62297e-20	0.0653615	0.58	0.372	5.23976e-16
Cxxc5	1.62964e-20	0.025174	0.683	0.498	5.26131e-16
Fdft1	1.6471e-20	0.0245913	0.63	0.448	5.31766e-16
Me1	1.67506e-20	0.0593735	0.569	0.372	5.40793e-16
Psmd13	1.69799e-20	0.0488285	0.735	0.54	5.48198e-16
H2-Ke6	1.69933e-20	0.0349425	0.6	0.407	5.48628e-16
Fibp	1.70365e-20	-0.0350994	0.599	0.458	5.50022e-16
Clptm1	1.70725e-20	0.000144715	0.831	0.674	5.51185e-16
Cacna2d1	1.71629e-20	0.0674107	0.758	0.56	5.54103e-16
Ift46	1.75577e-20	0.0399277	0.547	0.355	5.66849e-16
Ube2g1	1.7595e-20	-0.00103087	0.574	0.411	5.68053e-16
Kcnma1	1.76345e-20	-0.023668	0.602	0.448	5.69331e-16
Mrpl2	1.76426e-20	0.0339449	0.576	0.387	5.69591e-16
Bap1	1.7647e-20	-0.0203336	0.697	0.536	5.69735e-16
Cldn10	1.76555e-20	-0.0710525	0.717	0.577	5.70008e-16
Ctxn2	1.78386e-20	0.0598221	0.634	0.428	5.75918e-16
Iars	1.79148e-20	0.053388	0.547	0.348	5.78378e-16
Map11	1.79354e-20	0.0191259	0.523	0.355	5.79044e-16
Slc25a12	1.79683e-20	-0.0438659	0.794	0.664	5.80105e-16
Mrps6	1.79696e-20	-0.0578671	0.725	0.586	5.80149e-16
Chd5	1.79733e-20	0.00354562	0.568	0.399	5.80269e-16
Anp32a	1.80982e-20	-0.0741437	0.768	0.658	5.843e-16
Tsg101	1.82494e-20	0.00689275	0.685	0.519	5.89181e-16
Cmas	1.83601e-20	0.0212292	0.782	0.609	5.92757e-16
Fam168b	1.8507e-20	0.0352015	0.859	0.687	5.97499e-16
Ssr2	1.86616e-20	0.0248558	0.743	0.56	6.02489e-16
Glyr1	1.87286e-20	-0.00230084	0.784	0.62	6.04653e-16
Gja1	1.88397e-20	-0.0917195	0.811	0.684	6.0824e-16
Rabep1	1.88551e-20	-0.0105219	0.754	0.599	6.08736e-16
Sf1	1.89592e-20	-0.0454314	0.746	0.613	6.12097e-16
Aamp	1.89715e-20	-0.0196618	0.844	0.688	6.12496e-16
Lpgat1	1.90006e-20	-0.0113043	0.695	0.53	6.13433e-16
Actl6b	1.93244e-20	0.0527048	0.688	0.495	6.23888e-16
Nup50	1.9332e-20	0.0308987	0.426	0.254	6.24133e-16
Polb	1.93441e-20	0.0444467	0.689	0.498	6.24523e-16
Zdhhc17	1.93504e-20	0.0329678	0.58	0.397	6.24728e-16
Agt	1.94277e-20	0.0291006	0.436	0.261	6.27224e-16
Zeb1	1.95466e-20	0.0105195	0.373	0.226	6.31062e-16
Sdhd	1.95845e-20	0.0489918	0.805	0.618	6.32286e-16
Cacna1e	1.95894e-20	-0.0208547	0.781	0.633	6.32445e-16
Mtch2	1.96064e-20	0.0280671	0.835	0.665	6.32993e-16
Gsk3b	1.98113e-20	-0.033668	0.751	0.604	6.39607e-16
Arl6ip5	1.99237e-20	0.126403	0.834	0.627	6.43236e-16
Cyb5a	1.99858e-20	-0.0228629	0.794	0.641	6.45242e-16
Abcc5	2.00932e-20	-0.0653445	0.657	0.533	6.48707e-16
Cnpy3	2.02653e-20	0.0182133	0.555	0.383	6.54264e-16
Ufd1	2.03962e-20	0.0630084	0.628	0.423	6.58491e-16
Cnppd1	2.05987e-20	0.0182001	0.331	0.183	6.65028e-16
Fam102a	2.06728e-20	-0.0636737	0.556	0.423	6.67422e-16
Trir	2.09187e-20	0.056808	0.888	0.718	6.75361e-16
Npc2	2.09376e-20	0.0103596	0.698	0.522	6.7597e-16
Lsamp	2.09583e-20	0.0336863	0.866	0.694	6.76638e-16
Dcun1d5	2.09643e-20	0.0273098	0.716	0.529	6.76834e-16
Herc1	2.11498e-20	0.0244992	0.751	0.576	6.82822e-16
Fbh1	2.11612e-20	0.0147883	0.508	0.342	6.83189e-16
Atg16l1	2.13527e-20	0.045151	0.532	0.338	6.89372e-16
Cyb5b	2.14069e-20	-0.0439894	0.754	0.609	6.91122e-16
Diras1	2.16391e-20	-0.095648	0.376	0.318	6.98619e-16
Shisa6	2.17595e-20	-0.00746363	0.658	0.504	7.02506e-16
Zfp938	2.17654e-20	0.00871727	0.459	0.305	7.02697e-16
Exoc6b	2.2099e-20	0.0596347	0.557	0.36	7.13465e-16
Stk11	2.22398e-20	0.0281267	0.538	0.36	7.18012e-16
Stat3	2.23258e-20	-0.0466839	0.417	0.304	7.20788e-16
Ptbp2	2.2705e-20	-0.0338839	0.656	0.509	7.33029e-16
Enoph1	2.27051e-20	0.0684789	0.539	0.338	7.33035e-16
Lpin2	2.27306e-20	-0.0103495	0.544	0.384	7.33858e-16
Tbpl1	2.27732e-20	0.0219262	0.538	0.36	7.35234e-16
P4hb	2.27933e-20	-0.0938389	0.679	0.56	7.35881e-16
Ddr1	2.28059e-20	0.0576905	0.472	0.279	7.3629e-16
Sccpdh	2.31374e-20	0.0650075	0.625	0.42	7.46992e-16
Commd9	2.32667e-20	0.0239245	0.499	0.323	7.51166e-16
Wdr13	2.3362e-20	-0.00856663	0.706	0.546	7.54241e-16
Gm16286	2.35844e-20	0.129998	0.785	0.566	7.61421e-16
Mepce	2.36016e-20	0.0132279	0.421	0.265	7.61977e-16
Hspa12a	2.37315e-20	-0.0421089	0.77	0.626	7.66171e-16
Ube2h	2.39456e-20	-0.026887	0.604	0.452	7.73083e-16
A930005H10Rik	2.40406e-20	0.0297187	0.381	0.216	7.76151e-16
Sdr39u1	2.4106e-20	-0.0756495	0.495	0.387	7.78262e-16
Arhgap26	2.41708e-20	0.0116527	0.477	0.316	7.80355e-16
Tmem223	2.42899e-20	0.0582824	0.84	0.655	7.842e-16
Wsb1	2.46269e-20	0.0410195	0.506	0.325	7.95079e-16
Tmem9b	2.50204e-20	0.0807428	0.861	0.675	8.07783e-16
Zyx	2.51902e-20	-0.0762735	0.437	0.349	8.13264e-16
Nfia	2.54713e-20	0.096187	0.538	0.321	8.22342e-16
Kctd1	2.55786e-20	-0.0291371	0.508	0.38	8.25805e-16
Sltm	2.56293e-20	0.0209136	0.547	0.377	8.27443e-16
Sacm1l	2.57685e-20	-0.00898531	0.626	0.465	8.31937e-16
P4htm	2.57908e-20	-0.0518077	0.646	0.511	8.32655e-16
Cars	2.57909e-20	0.0646309	0.467	0.268	8.32659e-16
Fech	2.57981e-20	0.0594251	0.541	0.342	8.32893e-16
Slc6a9	2.60359e-20	0.00350297	0.267	0.139	8.40569e-16
Snx5	2.63299e-20	-0.036874	0.627	0.482	8.50061e-16
Syndig1	2.64158e-20	-0.0452434	0.481	0.366	8.52835e-16
Nanp	2.6427e-20	0.0130899	0.366	0.218	8.53194e-16
Icmt	2.65044e-20	0.021591	0.437	0.27	8.55693e-16
Tm7sf3	2.65579e-20	-0.00291347	0.508	0.353	8.57422e-16
Wscd1	2.65885e-20	-0.0181503	0.688	0.528	8.58409e-16
Ap3s2	2.66563e-20	0.00183929	0.464	0.312	8.60599e-16
Dtx1	2.67751e-20	-0.000876008	0.533	0.366	8.64435e-16
Dctn5	2.67775e-20	0.0230973	0.689	0.504	8.6451e-16
Cnih1	2.68802e-20	0.076079	0.761	0.556	8.67828e-16
Lhfp	2.7038e-20	-0.0398429	0.307	0.209	8.7292e-16
Kpna3	2.70736e-20	0.052866	0.597	0.404	8.7407e-16
Cop1	2.71425e-20	0.0396574	0.589	0.4	8.76296e-16
Isyna1	2.72753e-20	0.0358602	0.388	0.218	8.80583e-16
Atp2b2	2.72967e-20	-0.103319	0.935	0.844	8.81275e-16
Fip1l1	2.74865e-20	-0.0478438	0.535	0.407	8.874e-16
Gm42372	2.77053e-20	-0.0346328	0.427	0.292	8.94467e-16
Smarca5	2.79078e-20	0.00244117	0.574	0.4	9.01004e-16
Ubap1	2.7957e-20	0.0534785	0.456	0.27	9.02592e-16
Scrn1	2.80649e-20	0.00182488	0.66	0.494	9.06076e-16
Wipi2	2.82353e-20	-0.0121651	0.628	0.471	9.11577e-16
Luc7l3	2.82668e-20	0.0045046	0.756	0.587	9.12593e-16
Arhgef25	2.83088e-20	0.0110012	0.925	0.783	9.13949e-16
Pip4p2	2.86304e-20	0.0238024	0.483	0.309	9.24333e-16
Fam171a2	2.86948e-20	-0.0630979	0.346	0.265	9.26411e-16
Resp18	2.8714e-20	-0.00138115	0.74	0.557	9.27032e-16
1500011B03Rik	2.8878e-20	0.177914	0.905	0.728	9.32326e-16
Josd1	2.89354e-20	-0.0338639	0.575	0.434	9.34179e-16
Atp1b3	2.95165e-20	-0.0203204	0.681	0.528	9.52939e-16
AW549877	2.95299e-20	-0.00114035	0.483	0.332	9.53374e-16
Snrpd2	2.96537e-20	0.0968533	0.954	0.807	9.57369e-16
Ica1	2.96781e-20	0.00425917	0.598	0.433	9.58158e-16
Nudt21	2.97965e-20	0.0429735	0.654	0.46	9.61981e-16
Mgat4b	3.01917e-20	0.00569243	0.589	0.426	9.74738e-16
Mtdh	3.0299e-20	-0.023394	0.544	0.393	9.78203e-16
Yy1	3.04077e-20	-0.00997139	0.593	0.433	9.81712e-16
Dgkd	3.04078e-20	-0.0488711	0.598	0.467	9.81717e-16
Pcbd2	3.04147e-20	0.0280345	0.503	0.33	9.81939e-16
Ppp4r2	3.07494e-20	0.00755282	0.691	0.521	9.92743e-16
Ube2j1	3.11529e-20	-0.0206708	0.643	0.492	1.00577e-15
Man2a2	3.14119e-20	-0.0614911	0.738	0.601	1.01413e-15
Pik3c3	3.1469e-20	0.0562622	0.515	0.318	1.01598e-15
Cct3	3.17513e-20	0.0386083	0.847	0.668	1.02509e-15
Ikbkb	3.17894e-20	-0.10865	0.569	0.482	1.02632e-15
Ech1	3.18121e-20	0.0580509	0.757	0.555	1.02706e-15
Tceal8	3.19222e-20	0.0828978	0.65	0.435	1.03061e-15
Atat1	3.2171e-20	0.00315362	0.437	0.282	1.03864e-15
Hivep3	3.21923e-20	0.017698	0.445	0.278	1.03933e-15
Pex5l	3.23694e-20	-0.0452767	0.651	0.492	1.04505e-15
Cnot1	3.25445e-20	0.020853	0.64	0.464	1.0507e-15
Hebp1	3.28421e-20	0.0620711	0.603	0.407	1.06031e-15
Yif1b	3.29316e-20	0.00800788	0.593	0.43	1.0632e-15
Slc38a1	3.30586e-20	0.0241223	0.637	0.452	1.0673e-15
Psph	3.32763e-20	0.0088897	0.455	0.289	1.07433e-15
Sec13	3.32842e-20	0.0141022	0.639	0.468	1.07458e-15
Prxl2a	3.33804e-20	-0.0137093	0.821	0.657	1.07769e-15
Pacrg	3.3627e-20	0.0398138	0.354	0.19	1.08565e-15
Plch2	3.36655e-20	-0.0607532	0.489	0.369	1.08689e-15
Pnpo	3.45099e-20	-0.0510285	0.375	0.274	1.11415e-15
Sesn3	3.47457e-20	-0.0210396	0.531	0.383	1.12177e-15
Arhgef18	3.49991e-20	0.0216954	0.459	0.289	1.12995e-15
Dek	3.50091e-20	0.0572722	0.69	0.489	1.13027e-15
Ccpg1	3.50145e-20	0.0586143	0.724	0.529	1.13044e-15
Hectd4	3.51504e-20	-0.0390124	0.828	0.689	1.13483e-15
Prpf6	3.53615e-20	-0.0331398	0.466	0.339	1.14165e-15
Synm	3.56694e-20	0.0259629	0.309	0.162	1.15159e-15
R3hdm1	3.57072e-20	0.0701275	0.797	0.6	1.15281e-15
Samd4b	3.59197e-20	-0.0552814	0.416	0.299	1.15967e-15
Slc38a3	3.64493e-20	-0.025383	0.488	0.34	1.17677e-15
Dnaja4	3.65249e-20	0.0268805	0.685	0.506	1.17921e-15
Commd4	3.66349e-20	0.0502788	0.743	0.556	1.18276e-15
Nhsl1	3.66972e-20	-0.0554766	0.442	0.342	1.18477e-15
B4galt3	3.70732e-20	0.0276042	0.528	0.348	1.19691e-15
Kndc1	3.72067e-20	-0.040173	0.552	0.407	1.20122e-15
Ddit3	3.72805e-20	-0.00756824	0.602	0.431	1.2036e-15
Ube2e1	3.73155e-20	0.085136	0.832	0.637	1.20473e-15
Clmn	3.7327e-20	-0.0535797	0.485	0.37	1.2051e-15
Akt2	3.84907e-20	0.0111336	0.596	0.414	1.24267e-15
Hdhd2	3.8664e-20	-0.00358625	0.695	0.529	1.24827e-15
Snx14	3.90704e-20	-0.00827027	0.457	0.313	1.26139e-15
Bnip3l	3.91071e-20	0.00592007	0.824	0.662	1.26257e-15
Kifc3	3.92647e-20	-0.0044262	0.428	0.284	1.26766e-15
Wdr45b	3.93953e-20	-0.0141328	0.593	0.44	1.27188e-15
Gnaz	3.9493e-20	0.00179487	0.579	0.42	1.27503e-15
Spg21	3.96612e-20	0.0334325	0.521	0.339	1.28046e-15
Rpl14	4.03324e-20	0.150527	0.997	0.967	1.30213e-15
Smap1	4.04012e-20	0.00269528	0.701	0.533	1.30435e-15
Gpc5	4.05029e-20	0.00124669	0.283	0.153	1.30764e-15
Psmb3	4.05711e-20	0.0365294	0.907	0.75	1.30984e-15
Fus	4.06813e-20	-0.139141	0.748	0.674	1.3134e-15
Clcn4	4.10258e-20	0.0102534	0.826	0.661	1.32452e-15
Bccip	4.14093e-20	0.0368315	0.554	0.374	1.3369e-15
Osbpl2	4.14594e-20	0.0550315	0.519	0.321	1.33852e-15
Mrps22	4.184e-20	0.0443481	0.447	0.268	1.3508e-15
Atp13a2	4.21464e-20	-0.0351128	0.74	0.594	1.3607e-15
Grk3	4.21618e-20	0.0137495	0.45	0.287	1.36119e-15
Eftud2	4.21996e-20	0.0479558	0.675	0.474	1.36241e-15
Cdc37l1	4.22083e-20	-0.00623788	0.58	0.421	1.36269e-15
Mapre2	4.2334e-20	-0.0848422	0.861	0.762	1.36675e-15
Gsk3a	4.26427e-20	-0.0532196	0.811	0.685	1.37672e-15
Snrk	4.27683e-20	-0.0033059	0.63	0.464	1.38078e-15
Llph	4.30936e-20	0.0788641	0.727	0.515	1.39128e-15
Gng2	4.31275e-20	0.0276628	0.893	0.743	1.39237e-15
Calb2	4.35129e-20	0.0111064	0.532	0.343	1.40481e-15
Prmt1	4.35195e-20	0.0163356	0.719	0.542	1.40503e-15
Lmbrd1	4.35271e-20	-0.00859445	0.827	0.674	1.40527e-15
Cyth1	4.41869e-20	0.0921691	0.681	0.47	1.42657e-15
Rnf115	4.47322e-20	0.0188913	0.603	0.42	1.44418e-15
Cplx2	4.48651e-20	-0.213635	0.956	0.93	1.44847e-15
Pten	4.50057e-20	-0.00725451	0.747	0.587	1.45301e-15
B4galt6	4.50654e-20	-0.00693717	0.778	0.62	1.45494e-15
Gtf2b	4.54229e-20	0.0502554	0.555	0.365	1.46648e-15
Tfam	4.55091e-20	0.00797564	0.457	0.301	1.46926e-15
Camk2n2	4.57501e-20	-0.08439	0.78	0.648	1.47704e-15
Plekhj1	4.59717e-20	0.0119512	0.555	0.387	1.4842e-15
Mphosph8	4.59812e-20	-0.0157879	0.483	0.328	1.4845e-15
Mpv17l	4.61327e-20	-0.0199109	0.498	0.367	1.4894e-15
Sri	4.65086e-20	0.0512981	0.691	0.492	1.50153e-15
Gna11	4.67448e-20	0.0128848	0.758	0.584	1.50916e-15
Igbp1	4.68335e-20	0.000669272	0.445	0.291	1.51202e-15
Ipo13	4.72201e-20	-0.028915	0.578	0.434	1.5245e-15
Riok3	4.72275e-20	0.0190206	0.526	0.352	1.52474e-15
Slc7a14	4.79522e-20	-0.00372426	0.751	0.586	1.54814e-15
Echs1	4.81445e-20	-0.0161587	0.665	0.505	1.55435e-15
Lamtor1	4.87981e-20	0.0724291	0.829	0.638	1.57545e-15
Rab33a	4.92844e-20	-0.0154895	0.368	0.247	1.59115e-15
Gpr27	4.9295e-20	-0.0151808	0.556	0.403	1.59149e-15
Wdr74	4.9442e-20	0.0428779	0.487	0.302	1.59623e-15
Cetn3	4.95206e-20	0.0191794	0.737	0.56	1.59877e-15
Sae1	4.96614e-20	-0.0303448	0.603	0.462	1.60332e-15
Ube2z	4.97008e-20	0.00297117	0.667	0.499	1.60459e-15
Gon4l	4.97994e-20	-0.0922182	0.477	0.403	1.60777e-15
Slitrk1	4.99944e-20	0.00844272	0.523	0.362	1.61407e-15
Adprhl2	5.01979e-20	0.0580775	0.43	0.241	1.62064e-15
Lyrm2	5.0847e-20	0.0788682	0.484	0.284	1.6416e-15
Nfyb	5.1018e-20	0.0376906	0.554	0.372	1.64712e-15
Pde4b	5.12816e-20	0.00954154	0.451	0.295	1.65563e-15
Fyttd1	5.14983e-20	0.0602975	0.683	0.481	1.66262e-15
Drg2	5.14989e-20	-0.00227519	0.495	0.348	1.66264e-15
Zfp523	5.15497e-20	0.0346264	0.537	0.349	1.66428e-15
Spr	5.1608e-20	0.0172015	0.519	0.349	1.66617e-15
Arhgap21	5.1652e-20	-0.0289653	0.751	0.613	1.66758e-15
Rcn2	5.20248e-20	0.00289319	0.776	0.61	1.67962e-15
Ube4b	5.21755e-20	-0.0436558	0.537	0.41	1.68448e-15
Cog4	5.22175e-20	0.0214371	0.465	0.298	1.68584e-15
Srsf2	5.27288e-20	0.0790488	0.849	0.661	1.70235e-15
G6pc3	5.28497e-20	-0.00386048	0.428	0.289	1.70625e-15
Rbfa	5.30364e-20	0.0576412	0.491	0.298	1.71228e-15
Mcee	5.33347e-20	-0.0141745	0.703	0.542	1.72191e-15
Ptpn3	5.34928e-20	-0.0679204	0.564	0.457	1.72701e-15
Rhobtb2	5.39237e-20	-0.0388206	0.528	0.384	1.74093e-15
Zfp637	5.39319e-20	0.0740519	0.539	0.333	1.74119e-15
Dnpep	5.41844e-20	0.0474529	0.441	0.254	1.74934e-15
Paip2	5.43131e-20	0.055152	0.911	0.752	1.7535e-15
Dusp8	5.47121e-20	-0.0314932	0.67	0.528	1.76638e-15
Senp2	5.4887e-20	-0.0465455	0.614	0.482	1.77203e-15
Samd8	5.49644e-20	0.0387325	0.548	0.367	1.77453e-15
Tln2	5.54723e-20	-0.00313373	0.4	0.257	1.79092e-15
Zmiz1	5.56369e-20	-0.0136769	0.589	0.433	1.79624e-15
Snapin	5.56667e-20	-0.018656	0.496	0.349	1.7972e-15
Dnajc7	5.61311e-20	-0.0102849	0.721	0.572	1.81219e-15
Luc7l	5.67101e-20	0.033329	0.579	0.394	1.83089e-15
Hif1a	5.6742e-20	0.000420677	0.535	0.374	1.83191e-15
Ddx25	5.69174e-20	0.000491584	0.522	0.365	1.83758e-15
Ftx	5.73104e-20	0.0364335	0.36	0.191	1.85027e-15
Rce1	5.75749e-20	0.0307251	0.376	0.216	1.85881e-15
Mrpl40	5.79198e-20	0.0377556	0.585	0.397	1.86994e-15
Gtf3c6	5.81365e-20	0.0558794	0.488	0.298	1.87694e-15
Nfic	5.86192e-20	-0.0588242	0.445	0.333	1.89252e-15
Tmem248	5.87155e-20	-0.0206727	0.446	0.311	1.89563e-15
Tmem63b	5.87766e-20	0.0608637	0.718	0.518	1.8976e-15
Rbm18	5.88107e-20	0.0705283	0.583	0.377	1.8987e-15
Mms19	5.91531e-20	-0.0243485	0.406	0.282	1.90976e-15
Mrpl12	5.97906e-20	0.0376234	0.87	0.699	1.93034e-15
Ubp1	5.98291e-20	-0.00552182	0.514	0.369	1.93158e-15
Maz	5.99627e-20	-0.0240685	0.588	0.441	1.9359e-15
Emc9	6.00184e-20	0.0182807	0.578	0.401	1.9377e-15
Sgms1	6.0134e-20	-0.0706195	0.349	0.25	1.94143e-15
Hgs	6.03436e-20	-0.0642819	0.521	0.41	1.94819e-15
Fam98b	6.04217e-20	-0.0357083	0.478	0.35	1.95071e-15
Ctnnbl1	6.05553e-20	-0.0285448	0.438	0.315	1.95503e-15
Gpr158	6.06448e-20	-0.0351319	0.595	0.46	1.95792e-15
Deaf1	6.08149e-20	-0.0152051	0.543	0.394	1.96341e-15
Sypl	6.09963e-20	0.0424877	0.542	0.36	1.96927e-15
Lsm1	6.10125e-20	0.0309253	0.614	0.43	1.96979e-15
Gabrd	6.10258e-20	-0.0701333	0.471	0.369	1.97022e-15
Ppp1r11	6.12812e-20	0.10558	0.865	0.671	1.97846e-15
Mrpl15	6.12821e-20	-0.0142142	0.596	0.443	1.97849e-15
Sec63	6.15381e-20	-0.0428145	0.567	0.435	1.98676e-15
Extl3	6.15397e-20	-0.0296646	0.599	0.455	1.98681e-15
Rap1a	6.15398e-20	0.0352696	0.695	0.508	1.98681e-15
Mrpl11	6.174e-20	0.0237715	0.774	0.601	1.99328e-15
Tjp1	6.20656e-20	0.0275179	0.463	0.289	2.00379e-15
Uhmk1	6.2242e-20	0.0215129	0.82	0.652	2.00948e-15
Mrps18b	6.28655e-20	-0.0252462	0.431	0.305	2.02961e-15
Hnrnpll	6.3257e-20	0.00010811	0.549	0.39	2.04225e-15
Ino80e	6.34369e-20	-0.0306397	0.508	0.37	2.04806e-15
Zrsr1	6.36542e-20	-0.0149245	0.552	0.409	2.05508e-15
Cd302	6.39934e-20	0.0675377	0.415	0.223	2.06603e-15
Plekha1	6.41505e-20	0.0694794	0.515	0.312	2.0711e-15
Saysd1	6.41514e-20	0.0184152	0.392	0.237	2.07113e-15
Nmt1	6.41545e-20	0.0166069	0.832	0.674	2.07123e-15
Dvl3	6.41707e-20	-0.028187	0.376	0.262	2.07175e-15
Sncb	6.43895e-20	-0.16617	0.98	0.935	2.07882e-15
Dusp14	6.43925e-20	0.0497803	0.58	0.384	2.07891e-15
Zfp771	6.45809e-20	0.0150402	0.714	0.536	2.085e-15
Rsrp1	6.51874e-20	0.174709	0.929	0.769	2.10457e-15
Pdcd6	6.52886e-20	0.115591	0.792	0.584	2.10784e-15
1500004A13Rik	6.63726e-20	0.040718	0.594	0.409	2.14284e-15
Tram1l1	6.69545e-20	0.0370732	0.44	0.267	2.16163e-15
Cmtm4	6.69651e-20	-0.0502884	0.441	0.322	2.16197e-15
Tmeff1	6.73627e-20	0.0795682	0.669	0.458	2.17481e-15
Wbp4	6.74328e-20	0.0373284	0.592	0.404	2.17707e-15
Prpsap1	6.81796e-20	0.030957	0.513	0.33	2.20118e-15
Tmem167	6.86393e-20	0.0379181	0.741	0.557	2.21602e-15
Rrn3	6.86506e-20	0.01013	0.509	0.346	2.21638e-15
Uba5	6.89372e-20	0.0287903	0.657	0.471	2.22564e-15
Nr2c2	6.89909e-20	-0.0421345	0.512	0.394	2.22737e-15
Fam217b	6.95455e-20	0.00386047	0.517	0.363	2.24528e-15
Kif2a	6.96696e-20	-0.0221691	0.636	0.487	2.24928e-15
Syn1	7.03079e-20	-0.176987	0.92	0.862	2.26989e-15
Ykt6	7.04915e-20	-0.0129076	0.629	0.474	2.27582e-15
Mink1	7.14725e-20	-0.0512586	0.842	0.716	2.30749e-15
Memo1	7.28563e-20	0.0528851	0.422	0.24	2.35217e-15
Mib2	7.34655e-20	0.0399158	0.574	0.387	2.37183e-15
Csnk1g3	7.3742e-20	0.0403284	0.569	0.382	2.38076e-15
Tmem25	7.40648e-20	-0.00959485	0.484	0.352	2.39118e-15
Ubxn4	7.48996e-20	0.0666339	0.642	0.435	2.41813e-15
Plpbp	7.49518e-20	-0.0133945	0.564	0.417	2.41982e-15
B230118H07Rik	7.59564e-20	0.0520986	0.577	0.386	2.45225e-15
Qrich1	7.60097e-20	-0.0374267	0.583	0.443	2.45397e-15
Gorasp2	7.67247e-20	0.0364839	0.749	0.566	2.47706e-15
Slc39a10	7.8144e-20	-0.00744593	0.632	0.472	2.52288e-15
Tpd52	7.88961e-20	-0.0128042	0.567	0.413	2.54716e-15
Acd	7.93653e-20	0.00135145	0.482	0.323	2.56231e-15
Stox2	7.97931e-20	-0.035364	0.557	0.42	2.57612e-15
Zfp24	7.99593e-20	-0.012211	0.41	0.264	2.58149e-15
Rchy1	8.06315e-20	-0.0785913	0.549	0.46	2.60319e-15
Fgfr1	8.16183e-20	0.0138878	0.625	0.452	2.63505e-15
Csnk2b	8.18654e-20	0.00183282	0.831	0.674	2.64302e-15
Reps2	8.20272e-20	0.0567328	0.821	0.635	2.64825e-15
Dnajc21	8.20414e-20	0.0434191	0.442	0.265	2.64871e-15
Rptor	8.20877e-20	0.0160121	0.525	0.356	2.6502e-15
Gabra4	8.24494e-20	0.021884	0.665	0.487	2.66188e-15
Ccdc6	8.26338e-20	0.0146802	0.431	0.275	2.66783e-15
Psenen	8.29641e-20	-0.0121965	0.846	0.694	2.6785e-15
Eml2	8.4033e-20	-0.0149032	0.563	0.406	2.713e-15
Gosr2	8.42802e-20	0.0430758	0.593	0.407	2.72099e-15
Fam92a	8.49227e-20	0.0596993	0.635	0.434	2.74173e-15
U2af1	8.49394e-20	-0.0275081	0.738	0.584	2.74227e-15
Mprip	8.52492e-20	-0.0565613	0.869	0.742	2.75227e-15
Psme2	8.54432e-20	0.0587619	0.45	0.262	2.75853e-15
Adam10	8.58319e-20	-0.0321887	0.585	0.443	2.77108e-15
Ctsa	8.58433e-20	0.0155777	0.71	0.532	2.77145e-15
Alg2	8.59871e-20	-0.0717883	0.656	0.548	2.77609e-15
Kdm7a	8.64512e-20	-0.022423	0.515	0.384	2.79108e-15
Camsap2	8.74262e-20	-0.064502	0.687	0.569	2.82255e-15
Ppp2r2a	8.81481e-20	0.0895939	0.733	0.523	2.84586e-15
Timm17a	8.82216e-20	-0.0515419	0.745	0.626	2.84824e-15
Sap30bp	8.88112e-20	-0.00503261	0.503	0.348	2.86727e-15
Pum2	8.95888e-20	-0.0201298	0.807	0.648	2.89238e-15
Tial1	9.01025e-20	0.0338649	0.683	0.498	2.90896e-15
Srsf4	9.09498e-20	0.0047579	0.582	0.414	2.93631e-15
Pdha1	9.1625e-20	-0.0617551	0.888	0.774	2.95811e-15
Surf1	9.18318e-20	0.0522218	0.73	0.536	2.96479e-15
Abhd17b	9.18395e-20	-0.0274489	0.482	0.346	2.96504e-15
Atp6v1d	9.23568e-20	0.0143101	0.947	0.817	2.98174e-15
Nudt11	9.37029e-20	0.00737056	0.518	0.349	3.0252e-15
Shank1	9.40591e-20	-0.19985	0.768	0.738	3.0367e-15
Ccser2	9.43938e-20	-0.0665597	0.511	0.407	3.04751e-15
Tfrc	9.46641e-20	-0.0135726	0.537	0.393	3.05623e-15
Aggf1	9.48629e-20	-0.0174432	0.493	0.35	3.06265e-15
Phactr1	9.53481e-20	-0.132535	0.77	0.679	3.07831e-15
Gas2l1	9.69642e-20	-0.0730343	0.525	0.437	3.13049e-15
Kcnip4	9.711e-20	0.00405514	0.67	0.492	3.1352e-15
Rnf169	9.72855e-20	0.011435	0.316	0.177	3.14086e-15
Gdap1l1	9.78723e-20	0.00750882	0.59	0.423	3.15981e-15
2022-03-02	9.78932e-20	-0.0102576	0.526	0.377	3.16048e-15
Pmpcb	9.86413e-20	0.0430827	0.609	0.417	3.18463e-15
Rbmx	9.91614e-20	0.0979063	0.425	0.217	3.20143e-15
Acsl3	9.98185e-20	-0.010145	0.857	0.702	3.22264e-15
Pcmtd1	1.00415e-19	0.0776806	0.663	0.46	3.24191e-15
Timm22	1.02257e-19	-0.019035	0.554	0.418	3.30136e-15
Sfxn5	1.02352e-19	-0.0749552	0.596	0.475	3.30444e-15
Oaz2	1.03267e-19	0.0287065	0.802	0.626	3.33399e-15
Anxa6	1.03984e-19	0.000888525	0.685	0.516	3.35714e-15
Nipsnap1	1.04231e-19	-0.0244805	0.65	0.508	3.36509e-15
Hspb11	1.04751e-19	0.00109334	0.567	0.41	3.38189e-15
Gskip	1.04907e-19	0.0652117	0.549	0.35	3.38692e-15
H1fx	1.06185e-19	-0.0165766	0.653	0.509	3.42819e-15
Ubl4a	1.07156e-19	0.0105307	0.615	0.445	3.45953e-15
Lamp5	1.07733e-19	-0.015472	0.583	0.433	3.47817e-15
Dnajb5	1.08693e-19	0.0378349	0.729	0.55	3.50915e-15
Snrnp25	1.09558e-19	0.0140466	0.452	0.294	3.5371e-15
Cavin3	1.09825e-19	-0.0358205	0.45	0.312	3.54569e-15
Cirbp	1.09864e-19	-0.0110943	0.608	0.45	3.54697e-15
Ddx24	1.0989e-19	-0.00122626	0.839	0.681	3.54781e-15
Usf2	1.10313e-19	-0.0436409	0.747	0.607	3.56145e-15
Rgs10	1.11024e-19	-0.0285723	0.666	0.502	3.5844e-15
Snrnp200	1.13005e-19	0.0810722	0.704	0.494	3.64837e-15
Ei24	1.13283e-19	0.084229	0.57	0.356	3.65733e-15
Med14	1.13359e-19	0.0161714	0.592	0.421	3.6598e-15
Rmdn3	1.13608e-19	0.0435822	0.512	0.326	3.66784e-15
Smyd2	1.13916e-19	-0.0304234	0.584	0.448	3.67778e-15
Rnft2	1.14984e-19	0.0265639	0.432	0.265	3.71226e-15
Rundc1	1.15543e-19	0.0176858	0.44	0.281	3.73029e-15
Pigp	1.15822e-19	0.0521569	0.693	0.504	3.73933e-15
Polr2i	1.1609e-19	0.0329011	0.834	0.665	3.74798e-15
Acsbg1	1.16266e-19	-0.070775	0.67	0.533	3.75365e-15
Polr2g	1.16764e-19	0.0520351	0.865	0.694	3.76974e-15
Mat2a	1.17257e-19	0.03983	0.771	0.584	3.78564e-15
Ybx1	1.1782e-19	0.0969572	0.886	0.702	3.80381e-15
Sh3glb2	1.18054e-19	0.0305996	0.896	0.736	3.81137e-15
Borcs8	1.18072e-19	-0.0215981	0.606	0.462	3.81195e-15
Bloc1s2	1.19484e-19	0.0243269	0.676	0.502	3.85753e-15
Kif3c	1.21296e-19	-0.0235387	0.78	0.63	3.91605e-15
Pde4a	1.215e-19	-0.0439256	0.624	0.475	3.92262e-15
Ubac1	1.2184e-19	0.0171115	0.504	0.33	3.93359e-15
Tst	1.21898e-19	-0.0136869	0.466	0.315	3.93546e-15
Lcmt1	1.22455e-19	0.00171914	0.714	0.546	3.95345e-15
Serpine2	1.22595e-19	-0.0818852	0.774	0.641	3.95799e-15
Mocs2	1.23443e-19	0.056234	0.694	0.495	3.98536e-15
Hira	1.23491e-19	-0.0128194	0.334	0.216	3.98692e-15
Fbxo3	1.23494e-19	-0.0441309	0.558	0.423	3.98699e-15
Ubqln4	1.24347e-19	0.0231118	0.603	0.426	4.01454e-15
Btbd10	1.24386e-19	0.0723108	0.583	0.382	4.01581e-15
Rbm5	1.24788e-19	0.019146	0.755	0.58	4.02879e-15
Ash1l	1.25088e-19	-0.00361926	0.617	0.462	4.03846e-15
Gnai1	1.2534e-19	0.0492338	0.678	0.484	4.04661e-15
Prpf31	1.26304e-19	-0.0600056	0.484	0.4	4.07771e-15
Dhx15	1.26651e-19	-0.0250503	0.69	0.533	4.08894e-15
Kdm1a	1.26879e-19	0.00660233	0.525	0.363	4.09627e-15
Eif3l	1.26947e-19	0.00559839	0.688	0.512	4.09849e-15
Timm8a1	1.27248e-19	0.0282358	0.44	0.285	4.1082e-15
Spata7	1.27568e-19	-0.0984382	0.436	0.339	4.11852e-15
Kctd12	1.28985e-19	0.00449709	0.802	0.64	4.16427e-15
Washc2	1.29213e-19	-0.0284179	0.637	0.492	4.17163e-15
2810468N07Rik	1.29384e-19	0.0425072	0.393	0.223	4.17716e-15
Pcnx2	1.29443e-19	-0.0168789	0.478	0.345	4.17908e-15
Pds5b	1.29922e-19	0.0345426	0.726	0.545	4.19455e-15
Ctdnep1	1.30365e-19	0.0396564	0.685	0.496	4.20884e-15
Jkamp	1.30565e-19	0.0190074	0.67	0.498	4.21528e-15
Ergic1	1.31905e-19	-0.0578775	0.562	0.447	4.25855e-15
Phax	1.32333e-19	0.00954187	0.577	0.41	4.27238e-15
Ajm1	1.32453e-19	-0.020571	0.605	0.46	4.27623e-15
Rars	1.32643e-19	0.0437937	0.533	0.348	4.28238e-15
Ctsl	1.33482e-19	-0.00285051	0.862	0.699	4.30946e-15
Ppp1r16b	1.35762e-19	-0.06183	0.686	0.548	4.38308e-15
Pde4dip	1.36817e-19	0.0213938	0.747	0.572	4.41714e-15
Tmeff2	1.37118e-19	-0.0756413	0.651	0.55	4.42685e-15
Eipr1	1.4007e-19	0.0221031	0.549	0.376	4.52216e-15
Ppp2r2d	1.40333e-19	-0.00630436	0.616	0.46	4.53064e-15
Necab1	1.40992e-19	0.00250133	0.43	0.277	4.55194e-15
Itgb1	1.4128e-19	-0.0112736	0.334	0.213	4.56123e-15
6430548M08Rik	1.41668e-19	-0.0693339	0.627	0.506	4.57375e-15
Arf4	1.41958e-19	0.076581	0.825	0.633	4.58312e-15
Elavl1	1.43112e-19	-0.00412726	0.507	0.355	4.62038e-15
Vps16	1.44083e-19	0.0318481	0.523	0.35	4.65171e-15
Ifrd1	1.44735e-19	0.0353909	0.546	0.369	4.67276e-15
Ppp1r16a	1.45623e-19	-0.0122996	0.503	0.356	4.70142e-15
Pde8b	1.47957e-19	-0.0201776	0.544	0.394	4.7768e-15
Colgalt1	1.47989e-19	0.0194948	0.491	0.318	4.77784e-15
Ubap2l	1.4811e-19	-0.0707259	0.512	0.424	4.78173e-15
Svip	1.49441e-19	0.0200837	0.557	0.384	4.82472e-15
Mbnl2	1.4968e-19	0.0467499	0.86	0.694	4.83243e-15
Slc8a1	1.50658e-19	0.059062	0.749	0.556	4.864e-15
Abcb9	1.50882e-19	0.00596462	0.336	0.2	4.87124e-15
Syt13	1.50909e-19	-0.0205945	0.852	0.705	4.8721e-15
Taz	1.50964e-19	0.0769116	0.456	0.255	4.87387e-15
Clpx	1.51325e-19	0.00767452	0.471	0.313	4.88552e-15
4930402H24Rik	1.51453e-19	0.095549	0.592	0.379	4.88966e-15
Neurod2	1.52539e-19	-0.0419251	0.805	0.67	4.92471e-15
Man1a2	1.52733e-19	0.0101096	0.578	0.41	4.93098e-15
Wapl	1.53131e-19	-0.0366102	0.456	0.335	4.94384e-15
Usp10	1.53534e-19	0.00699706	0.486	0.338	4.95686e-15
Pdap1	1.54539e-19	0.0373575	0.795	0.613	4.9893e-15
Efna3	1.55302e-19	0.037339	0.651	0.467	5.01393e-15
Zdhhc20	1.5552e-19	0.0220328	0.43	0.264	5.02097e-15
Tnrc6b	1.55727e-19	-0.060201	0.465	0.365	5.02765e-15
Kif1bp	1.56704e-19	0.0962937	0.878	0.695	5.05918e-15
Mrpl45	1.5802e-19	0.0177932	0.575	0.396	5.10169e-15
Mrpl21	1.5835e-19	0.0442843	0.683	0.494	5.11233e-15
Peg3	1.60509e-19	0.0230472	0.781	0.604	5.18203e-15
Alas1	1.60624e-19	-0.0444033	0.583	0.443	5.18574e-15
Ash2l	1.60787e-19	0.0144605	0.457	0.302	5.19101e-15
Dnajc27	1.60895e-19	0.00625189	0.579	0.417	5.19449e-15
Psmd3	1.61256e-19	0.0368008	0.731	0.552	5.20616e-15
Zzz3	1.61763e-19	-0.0198831	0.407	0.278	5.22251e-15
Mboat7	1.62524e-19	-0.0410147	0.654	0.513	5.24709e-15
Ndufa9	1.63321e-19	0.040702	0.777	0.593	5.27283e-15
Trim35	1.63843e-19	-0.002906	0.802	0.651	5.28968e-15
Cers2	1.64203e-19	0.0944094	0.483	0.277	5.30129e-15
Bcat1	1.64407e-19	0.0184905	0.596	0.423	5.30789e-15
Sirt2	1.6499e-19	-0.00948218	0.804	0.635	5.32671e-15
Mal2	1.66043e-19	0.11264	0.777	0.569	5.36069e-15
Ngdn	1.66664e-19	0.0914397	0.489	0.284	5.38076e-15
Gabrg2	1.67438e-19	-0.00278092	0.856	0.706	5.40573e-15
Zfp740	1.67755e-19	-0.00537345	0.444	0.305	5.41598e-15
Ezr	1.68578e-19	-0.0334507	0.461	0.326	5.44253e-15
Atf2	1.70624e-19	-0.0589784	0.638	0.512	5.50861e-15
Cbs	1.70654e-19	-0.0770783	0.33	0.248	5.50956e-15
B230217C12Rik	1.70827e-19	0.123665	0.595	0.369	5.51515e-15
Exosc4	1.74747e-19	-0.0106962	0.525	0.377	5.6417e-15
Dnaja3	1.7778e-19	-0.0410838	0.541	0.42	5.73963e-15
Atg3	1.77877e-19	0.0590263	0.635	0.437	5.74275e-15
Cd2bp2	1.79986e-19	-0.00349197	0.562	0.41	5.81085e-15
Cbx4	1.81743e-19	-0.0247083	0.58	0.43	5.86756e-15
Slco1c1	1.82677e-19	-0.0441195	0.486	0.352	5.89773e-15
Pkd1	1.85186e-19	-0.00849527	0.612	0.45	5.97873e-15
Chst10	1.8558e-19	0.00620763	0.543	0.377	5.99144e-15
Ap2b1	1.85607e-19	0.07882	0.731	0.529	5.99233e-15
Pou3f3	1.87183e-19	-0.0194176	0.71	0.559	6.04321e-15
Inafm2	1.87346e-19	-0.0138451	0.528	0.383	6.04846e-15
Rasl10b	1.88277e-19	-0.119993	0.667	0.562	6.07853e-15
Miga2	1.90144e-19	-0.0297618	0.554	0.409	6.13879e-15
Dok6	1.91119e-19	0.00232532	0.613	0.45	6.17027e-15
Ssbp3	1.92016e-19	-0.036704	0.627	0.489	6.19925e-15
Lamtor3	1.94012e-19	-0.00477864	0.613	0.458	6.26367e-15
Fem1b	1.9523e-19	-0.0506052	0.708	0.576	6.30299e-15
Ogfod1	1.96003e-19	0.000813274	0.643	0.475	6.32796e-15
Ubr4	1.96227e-19	-0.0312377	0.688	0.552	6.3352e-15
Mras	1.96583e-19	0.00759052	0.744	0.57	6.34669e-15
Mgat1	1.96764e-19	-0.0138996	0.418	0.277	6.35254e-15
Mib1	1.9686e-19	0.00957858	0.794	0.628	6.35562e-15
Matn2	1.96963e-19	0.140431	0.538	0.315	6.35894e-15
Bcr	1.97616e-19	0.0307882	0.586	0.4	6.38004e-15
Smu1	1.9978e-19	-0.0144276	0.602	0.45	6.44988e-15
Cmtr1	2.01774e-19	-0.00568789	0.623	0.464	6.51426e-15
Mark4	2.0184e-19	-0.00207386	0.649	0.484	6.51641e-15
Fam49a	2.03109e-19	-0.0242327	0.855	0.709	6.55737e-15
Ccdc124	2.03183e-19	-0.0700475	0.805	0.698	6.55976e-15
Dmac2	2.04393e-19	0.0269749	0.506	0.336	6.59883e-15
Wdr33	2.05007e-19	0.00439449	0.493	0.338	6.61864e-15
Ppp1r21	2.05447e-19	0.0225248	0.572	0.396	6.63286e-15
Clstn3	2.06312e-19	-0.0340653	0.741	0.587	6.66077e-15
Abce1	2.06957e-19	-0.034906	0.616	0.479	6.68159e-15
Herc2	2.07556e-19	0.0178396	0.746	0.569	6.70093e-15
Ccz1	2.0768e-19	0.00262976	0.431	0.284	6.70494e-15
Fem1a	2.07976e-19	0.0239009	0.462	0.298	6.71451e-15
Ankrd13b	2.10902e-19	0.0168383	0.55	0.382	6.80898e-15
Zyg11b	2.11053e-19	-0.00916727	0.686	0.528	6.81386e-15
Iqsec1	2.11444e-19	-0.132024	0.775	0.704	6.82647e-15
Tcn2	2.11799e-19	0.0336918	0.255	0.119	6.83794e-15
Coasy	2.1293e-19	-0.0247078	0.372	0.26	6.87445e-15
Fgfr3	2.13388e-19	-0.0942869	0.589	0.475	6.88925e-15
Adipor2	2.14283e-19	-0.0107179	0.37	0.241	6.91812e-15
Dnlz	2.14359e-19	-0.0079862	0.764	0.611	6.92058e-15
Ripor2	2.15279e-19	0.00448074	0.456	0.304	6.95029e-15
Rsl1d1	2.15321e-19	0.0616109	0.636	0.438	6.95164e-15
Plekha6	2.17655e-19	-0.0056307	0.436	0.291	7.02698e-15
Palm	2.18157e-19	-0.00848753	0.717	0.556	7.04319e-15
Mfn1	2.19957e-19	-0.0183161	0.587	0.428	7.10131e-15
Dlg2	2.20007e-19	0.00223606	0.709	0.548	7.10293e-15
Cacybp	2.20199e-19	0.0304393	0.852	0.687	7.10913e-15
Zmat3	2.20312e-19	-0.0281608	0.589	0.445	7.11276e-15
Med15	2.2061e-19	0.0056767	0.535	0.376	7.12238e-15
Pde7a	2.21228e-19	-0.0113983	0.259	0.145	7.14235e-15
Poglut1	2.25522e-19	0.0433889	0.657	0.47	7.28098e-15
Psmd14	2.257e-19	0.11481	0.827	0.63	7.28672e-15
Ago3	2.25794e-19	0.0172202	0.405	0.244	7.28976e-15
Sf3b5	2.2613e-19	0.0563369	0.851	0.672	7.30061e-15
Lgalsl	2.26493e-19	-0.0302743	0.574	0.445	7.31231e-15
Mob2	2.27042e-19	0.00988313	0.482	0.322	7.33004e-15
Thap11	2.27644e-19	0.0327674	0.462	0.285	7.34949e-15
Vapa	2.28141e-19	-0.00936995	0.897	0.755	7.36554e-15
Chchd4	2.28143e-19	0.0886975	0.614	0.394	7.36558e-15
Serf1	2.28891e-19	-0.0262088	0.579	0.44	7.38976e-15
Ncbp1	2.32074e-19	0.0114943	0.503	0.336	7.49252e-15
Kbtbd4	2.33746e-19	0.000513559	0.39	0.252	7.5465e-15
Pdia3	2.34883e-19	0.0548847	0.909	0.743	7.5832e-15
Rasal2	2.35917e-19	-0.0535631	0.456	0.343	7.61658e-15
Hjurp	2.36821e-19	0.0343382	0.295	0.142	7.64577e-15
Bmpr1a	2.38097e-19	-0.0131199	0.619	0.468	7.68697e-15
Ilf3	2.38546e-19	0.0707695	0.599	0.397	7.70145e-15
Rnf126	2.39324e-19	0.00211078	0.737	0.577	7.72658e-15
Mgll	2.40094e-19	-0.120813	0.817	0.718	7.75145e-15
Ilrun	2.40233e-19	-0.0274933	0.716	0.57	7.75592e-15
Usp19	2.40767e-19	-0.0197511	0.735	0.59	7.77317e-15
Ppp6r1	2.41187e-19	-0.0780958	0.638	0.536	7.78671e-15
Fut8	2.42161e-19	0.0651419	0.619	0.417	7.81817e-15
R3hdm2	2.45208e-19	0.0354374	0.645	0.462	7.91655e-15
Dync1i2	2.47011e-19	0.0430902	0.788	0.607	7.97474e-15
Dpp9	2.49185e-19	0.0490375	0.487	0.296	8.04492e-15
Bop1	2.49429e-19	0.0112293	0.557	0.389	8.05281e-15
Gm13889	2.49916e-19	0.0249849	0.654	0.468	8.06852e-15
Farsa	2.50388e-19	0.0103893	0.502	0.338	8.08377e-15
Bpnt1	2.52163e-19	0.0316344	0.541	0.356	8.14108e-15
Bhlhb9	2.52559e-19	0.0941536	0.643	0.434	8.15388e-15
Rnf166	2.5402e-19	0.0529362	0.518	0.323	8.20104e-15
Rnf5	2.54975e-19	0.0189748	0.73	0.565	8.23186e-15
Prex2	2.57031e-19	0.0449021	0.376	0.213	8.29826e-15
D8Ertd738e	2.60164e-19	0.0351196	0.939	0.8	8.3994e-15
Fubp1	2.60419e-19	0.0135526	0.618	0.451	8.40762e-15
Rab40c	2.61958e-19	-0.0754285	0.488	0.396	8.45731e-15
Tmem222	2.62397e-19	0.0735973	0.749	0.55	8.47147e-15
Selenoh	2.62496e-19	0.0591445	0.482	0.295	8.47467e-15
Vgf	2.63101e-19	-0.156855	0.684	0.604	8.49423e-15
Emd	2.63227e-19	0.0311786	0.492	0.321	8.49828e-15
Stum	2.6622e-19	-0.0372873	0.847	0.712	8.59491e-15
Mafg	2.67741e-19	0.0649357	0.442	0.25	8.64401e-15
Fmnl2	2.67889e-19	-0.0456094	0.372	0.267	8.6488e-15
Ntmt1	2.68245e-19	0.0449967	0.502	0.312	8.6603e-15
Slain1	2.68633e-19	0.0232771	0.505	0.335	8.67283e-15
Armcx2	2.69038e-19	-0.00790881	0.653	0.498	8.68588e-15
Vegfa	2.69255e-19	0.0351699	0.415	0.244	8.69288e-15
Hmgcl	2.70258e-19	0.0556125	0.485	0.296	8.72529e-15
Mgst3	2.71247e-19	0.0340852	0.857	0.685	8.7572e-15
Phf5a	2.77206e-19	0.0356283	0.65	0.461	8.9496e-15
Rfesd	2.7733e-19	0.0240685	0.29	0.153	8.95361e-15
Pdhx	2.79343e-19	0.00416003	0.499	0.346	9.01858e-15
Vezt	2.79838e-19	0.0279796	0.463	0.292	9.03456e-15
Mfge8	2.80216e-19	-0.0423027	0.739	0.58	9.04676e-15
Gm42517	2.8064e-19	0.0304489	0.442	0.282	9.06047e-15
Fmn2	2.81098e-19	-0.034719	0.436	0.313	9.07526e-15
Prkca	2.82836e-19	-0.0628	0.812	0.685	9.13136e-15
Cd9	2.83068e-19	-0.0125938	0.556	0.394	9.13885e-15
Agap1	2.83109e-19	-0.0674232	0.521	0.409	9.14018e-15
Cnot6	2.83339e-19	0.0128136	0.417	0.262	9.1476e-15
Egln1	2.84524e-19	-0.0654833	0.6	0.485	9.18587e-15
Slc17a6	2.85308e-19	-0.0977969	0.374	0.302	9.21117e-15
Tug1	2.85321e-19	0.0295344	0.668	0.481	9.21159e-15
Banf1	2.85469e-19	0.00122117	0.746	0.594	9.21638e-15
Rbm42	2.88984e-19	0.0126636	0.612	0.445	9.32985e-15
Ephb6	2.90499e-19	0.0237272	0.411	0.248	9.37876e-15
Rap2a	2.9157e-19	0.005335	0.642	0.484	9.41334e-15
Dexi	2.92882e-19	-0.00354458	0.655	0.499	9.45568e-15
Rnf227	2.94172e-19	0.0433207	0.77	0.593	9.49733e-15
Rtl6	2.94376e-19	-0.0263617	0.464	0.333	9.50394e-15
Elp2	2.94525e-19	0.0143851	0.626	0.46	9.50873e-15
Opa1	2.9466e-19	0.0176392	0.685	0.519	9.51309e-15
Cox19	2.95931e-19	0.0110458	0.604	0.447	9.55413e-15
B4gat1	2.97101e-19	-0.0278585	0.802	0.667	9.59191e-15
2610001J05Rik	2.98595e-19	0.0466797	0.567	0.379	9.64014e-15
Bcl2l2	2.98612e-19	0.0392764	0.503	0.321	9.64068e-15
Dgat2	3.00272e-19	0.0758024	0.747	0.549	9.6943e-15
Glrb	3.03331e-19	-0.0566056	0.837	0.723	9.79305e-15
Snph	3.04959e-19	-0.0944016	0.859	0.76	9.84561e-15
Ctnnd2	3.06492e-19	-0.00945862	0.731	0.565	9.89508e-15
Rpl7l1	3.08977e-19	0.0347179	0.56	0.38	9.97531e-15
Fxyd7	3.12826e-19	-0.0614657	0.792	0.647	1.00996e-14
Lmtk3	3.13392e-19	-0.0250908	0.709	0.567	1.01179e-14
Arl6ip4	3.1468e-19	-0.00398598	0.568	0.414	1.01594e-14
Epas1	3.14948e-19	-0.0569352	0.675	0.53	1.01681e-14
Laptm4a	3.15627e-19	-0.0264305	0.913	0.78	1.019e-14
Smim4	3.16079e-19	-0.0205532	0.549	0.4	1.02046e-14
Tsc1	3.24636e-19	-0.000271688	0.365	0.23	1.04809e-14
Pacsin2	3.24755e-19	-0.0813767	0.469	0.386	1.04847e-14
Dhx36	3.2505e-19	0.0232832	0.623	0.452	1.04942e-14
Sdhaf1	3.25443e-19	0.0299489	0.496	0.328	1.05069e-14
Sptlc2	3.26271e-19	0.0333364	0.316	0.17	1.05337e-14
Pdxdc1	3.2724e-19	0.0167713	0.506	0.332	1.05649e-14
Cdk19	3.28843e-19	-0.0361615	0.477	0.353	1.06167e-14
Nfs1	3.3303e-19	-0.00692975	0.518	0.372	1.07519e-14
Nceh1	3.34226e-19	-0.0130559	0.733	0.583	1.07905e-14
Flot2	3.35166e-19	-0.0221866	0.602	0.464	1.08208e-14
Snrpc	3.35824e-19	0.0728299	0.725	0.519	1.08421e-14
Ybx3	3.38094e-19	0.0362521	0.428	0.255	1.09154e-14
Cpeb2	3.40004e-19	0.000163195	0.437	0.288	1.0977e-14
Elavl3	3.41601e-19	-0.0129099	0.798	0.64	1.10286e-14
Tsfm	3.44188e-19	0.0548464	0.434	0.245	1.11121e-14
Gnpda2	3.44222e-19	0.0275571	0.346	0.186	1.11132e-14
Fndc5	3.51496e-19	0.00474267	0.68	0.516	1.13481e-14
Agpat1	3.51769e-19	-0.0703121	0.35	0.285	1.13569e-14
Ric8a	3.52454e-19	-0.0157441	0.557	0.41	1.1379e-14
Adora1	3.52669e-19	0.0128832	0.731	0.562	1.13859e-14
Tmem230	3.54221e-19	0.0233485	0.485	0.321	1.1436e-14
Pi4k2a	3.54738e-19	-0.00952863	0.589	0.438	1.14527e-14
Cacnb4	3.56477e-19	0.0131098	0.651	0.477	1.15089e-14
Mrpl36	3.57519e-19	0.0262707	0.694	0.515	1.15425e-14
Ak3	3.57952e-19	-0.031713	0.445	0.316	1.15565e-14
Sv2a	3.6092e-19	-0.0621433	0.919	0.809	1.16523e-14
Ramac	3.62826e-19	0.122158	0.673	0.452	1.17138e-14
Fam155a	3.6759e-19	0.0153309	0.617	0.447	1.18676e-14
Slc25a38	3.69291e-19	0.001073	0.327	0.2	1.19226e-14
Tmem201	3.72188e-19	-0.00393181	0.395	0.254	1.20161e-14
Syngap1	3.7226e-19	-0.102508	0.492	0.43	1.20184e-14
Cds2	3.75187e-19	-0.0239801	0.927	0.804	1.21129e-14
Mast1	3.76793e-19	-0.0366228	0.55	0.416	1.21648e-14
Tspan31	3.77336e-19	0.00499041	0.555	0.396	1.21823e-14
Vars	3.78196e-19	0.0151584	0.442	0.288	1.221e-14
Smap2	3.90016e-19	-0.0586861	0.749	0.626	1.25917e-14
Psmd2	3.90167e-19	0.0158215	0.849	0.689	1.25965e-14
Ipo9	3.91036e-19	-0.0338887	0.669	0.53	1.26246e-14
Elfn2	3.91353e-19	-0.0958471	0.463	0.396	1.26348e-14
Anapc1	3.9228e-19	0.0235473	0.554	0.374	1.26648e-14
Ddt	3.95169e-19	0.000329427	0.744	0.58	1.2758e-14
Dxo	3.95413e-19	-0.00616107	0.282	0.16	1.27659e-14
Arfrp1	3.99128e-19	0.036991	0.519	0.343	1.28859e-14
Rab21	4.02852e-19	0.000906008	0.774	0.61	1.30061e-14
Lysmd2	4.0381e-19	0.0104	0.791	0.628	1.3037e-14
Urod	4.03951e-19	-0.0117204	0.471	0.325	1.30416e-14
Dtd1	4.07939e-19	0.106639	0.744	0.535	1.31703e-14
Nfasc	4.08121e-19	0.0121703	0.707	0.542	1.31762e-14
Mrpl48	4.0849e-19	0.0271843	0.747	0.572	1.31881e-14
Itpa	4.10294e-19	0.0204342	0.699	0.53	1.32463e-14
Mob4	4.11655e-19	0.0153655	0.695	0.529	1.32903e-14
Fbxo25	4.12817e-19	0.0304038	0.603	0.424	1.33278e-14
Bend6	4.13233e-19	0.00712704	0.678	0.509	1.33412e-14
Plxnb1	4.14282e-19	-0.0737098	0.415	0.322	1.33751e-14
Zfand2b	4.15239e-19	0.00245413	0.511	0.357	1.3406e-14
Syt3	4.1598e-19	-0.073779	0.477	0.393	1.34299e-14
Tmem199	4.17038e-19	0.0356026	0.595	0.414	1.34641e-14
Rab11b	4.17372e-19	-0.0203804	0.883	0.75	1.34748e-14
Jund	4.20101e-19	-0.0704586	0.881	0.765	1.3563e-14
Trim3	4.22113e-19	0.00473136	0.63	0.47	1.36279e-14
Fam168a	4.26709e-19	0.0354826	0.802	0.627	1.37763e-14
Mrps16	4.27959e-19	0.0621044	0.761	0.569	1.38167e-14
Vps11	4.27987e-19	0.0141525	0.543	0.374	1.38176e-14
Ano3	4.29673e-19	0.108212	0.707	0.496	1.3872e-14
Pbrm1	4.29795e-19	0.0481167	0.445	0.267	1.38759e-14
4921524J17Rik	4.30877e-19	0.0567513	0.413	0.233	1.39108e-14
Tmpo	4.33321e-19	0.0138602	0.394	0.238	1.39898e-14
Tollip	4.33415e-19	0.0320648	0.646	0.468	1.39928e-14
Cdk5rap3	4.36782e-19	0.0156762	0.408	0.252	1.41015e-14
Cntn2	4.36966e-19	0.0383579	0.417	0.248	1.41074e-14
Mmaa	4.38247e-19	0.0544892	0.38	0.204	1.41488e-14
Pgrmc1	4.3861e-19	0.0402571	0.958	0.827	1.41605e-14
Gpr162	4.39894e-19	-0.0535226	0.719	0.589	1.4202e-14
Rsrc2	4.40122e-19	0.117857	0.728	0.515	1.42093e-14
Crat	4.43647e-19	-0.0371159	0.437	0.322	1.43231e-14
Grb14	4.45765e-19	0.0841442	0.573	0.366	1.43915e-14
Tsc2	4.46046e-19	-0.0669547	0.69	0.569	1.44006e-14
Nova1	4.48158e-19	-0.0109228	0.387	0.255	1.44688e-14
Med31	4.48171e-19	0.057108	0.541	0.35	1.44692e-14
Slc6a17	4.53861e-19	-0.100105	0.769	0.678	1.46529e-14
Prpsap2	4.55361e-19	0.0160839	0.482	0.321	1.47013e-14
Hsd17b12	4.56617e-19	0.0336371	0.661	0.471	1.47419e-14
Meaf6	4.5895e-19	-0.0263483	0.605	0.46	1.48172e-14
Phf10	4.61083e-19	-0.037245	0.546	0.431	1.48861e-14
Uchl5	4.63389e-19	-0.0172942	0.589	0.455	1.49605e-14
Pgm1	4.6427e-19	-0.00104323	0.589	0.43	1.49889e-14
Rap2b	4.64783e-19	0.00156151	0.529	0.379	1.50055e-14
Znhit1	4.65137e-19	0.0682333	0.73	0.535	1.5017e-14
Elmo2	4.66597e-19	0.0555234	0.847	0.67	1.50641e-14
Fdx1	4.72328e-19	-0.0283626	0.405	0.288	1.52491e-14
Ube2o	4.73978e-19	-0.0298205	0.616	0.474	1.53024e-14
Acp2	4.75012e-19	0.0168977	0.422	0.27	1.53358e-14
Atmin	4.86093e-19	-0.0313291	0.43	0.309	1.56935e-14
2022-09-09	5.00907e-19	0.0162074	0.563	0.39	1.61718e-14
Mir124a-1hg	5.05594e-19	0.0347775	0.73	0.556	1.63231e-14
Erh	5.12743e-19	0.0200322	0.696	0.53	1.65539e-14
Rnf34	5.16384e-19	0.0573866	0.62	0.427	1.66715e-14
Per1	5.16677e-19	-0.0490503	0.516	0.384	1.66809e-14
Chmp2b	5.16713e-19	0.0549792	0.658	0.468	1.66821e-14
Taf10	5.18674e-19	0.0349871	0.861	0.701	1.67454e-14
Myo18a	5.20322e-19	-0.014673	0.518	0.379	1.67986e-14
Dyrk1a	5.21466e-19	0.0141654	0.586	0.424	1.68355e-14
Prps2	5.23895e-19	0.00660019	0.343	0.207	1.69139e-14
Micos13	5.27508e-19	-0.0211863	0.92	0.794	1.70306e-14
Nr2f1	5.31052e-19	-0.0168095	0.644	0.489	1.7145e-14
Ttll7	5.33447e-19	-0.017648	0.79	0.637	1.72223e-14
Tex264	5.37766e-19	0.0212441	0.686	0.515	1.73618e-14
Cox20	5.3953e-19	-0.00149364	0.785	0.627	1.74187e-14
Arhgap33	5.41139e-19	-0.0199805	0.466	0.335	1.74707e-14
Hpcal4	5.43336e-19	-0.161439	0.939	0.887	1.75416e-14
Brd9	5.43561e-19	0.100651	0.667	0.455	1.75489e-14
Nap1l3	5.4573e-19	0.0841278	0.408	0.214	1.76189e-14
Tmem151b	5.48503e-19	-0.0917187	0.648	0.552	1.77084e-14
Cxcl14	5.48829e-19	-0.196832	0.714	0.637	1.77189e-14
Fbrsl1	5.48974e-19	0.00613703	0.518	0.366	1.77236e-14
Dennd5a	5.49165e-19	-0.0164434	0.868	0.722	1.77298e-14
Gmfb	5.51542e-19	-0.022956	0.782	0.648	1.78065e-14
Csk	5.5171e-19	-0.00455463	0.333	0.2	1.7812e-14
Gpr85	5.55154e-19	0.0509666	0.464	0.285	1.79231e-14
Tnfrsf21	5.56083e-19	0.0300868	0.627	0.452	1.79531e-14
Abca2	5.56384e-19	0.0194146	0.821	0.657	1.79629e-14
Bag1	5.57216e-19	-0.0152779	0.779	0.638	1.79897e-14
Tmem229a	5.64503e-19	-0.0734218	0.509	0.411	1.8225e-14
Kcnh3	5.68451e-19	0.0641681	0.594	0.397	1.83524e-14
Polr2j	5.70191e-19	-0.0208896	0.775	0.641	1.84086e-14
Gapvd1	5.70984e-19	0.00992371	0.539	0.373	1.84342e-14
Zfp148	5.76968e-19	-0.0409892	0.645	0.515	1.86274e-14
Ift27	5.79167e-19	-0.0739593	0.404	0.309	1.86984e-14
Cys1	5.81363e-19	0.0382637	0.381	0.213	1.87693e-14
Agrn	5.86919e-19	0.0658088	0.69	0.495	1.89487e-14
Fcho1	5.88035e-19	0.0132278	0.491	0.322	1.89847e-14
Hypk	5.8974e-19	-0.0441199	0.735	0.614	1.90398e-14
Rapgef3	5.92735e-19	-0.0310504	0.189	0.113	1.91365e-14
Kcnn2	5.93664e-19	-0.0478392	0.517	0.404	1.91664e-14
Lage3	5.94372e-19	0.0639211	0.483	0.291	1.91893e-14
Rab5a	5.94998e-19	0.0305314	0.794	0.62	1.92095e-14
Snx21	5.99328e-19	-0.0123005	0.414	0.275	1.93493e-14
Rbck1	6.09664e-19	0.0319545	0.609	0.427	1.9683e-14
Ncstn	6.1368e-19	-0.00486358	0.43	0.281	1.98126e-14
Ubxn6	6.14636e-19	-0.0276983	0.755	0.613	1.98435e-14
Agtpbp1	6.1581e-19	0.02087	0.842	0.684	1.98814e-14
Praf2	6.17079e-19	-0.00398187	0.764	0.603	1.99224e-14
Hapln4	6.1831e-19	0.0863258	0.674	0.47	1.99621e-14
Gpat4	6.19919e-19	0.00691665	0.536	0.374	2.00141e-14
Speg	6.2374e-19	0.0128629	0.606	0.435	2.01375e-14
Gna12	6.25956e-19	-0.00240438	0.59	0.431	2.0209e-14
Son	6.26735e-19	0.00251721	0.844	0.692	2.02341e-14
Tmcc2	6.26904e-19	-0.0484969	0.741	0.603	2.02396e-14
Tmod2	6.28483e-19	-0.0762387	0.881	0.769	2.02906e-14
Cldnd1	6.39856e-19	-0.00765081	0.534	0.383	2.06578e-14
Twf1	6.42223e-19	-0.00463127	0.516	0.363	2.07342e-14
Birc2	6.4503e-19	0.0593461	0.365	0.189	2.08248e-14
Btbd6	6.451e-19	-0.0360228	0.482	0.363	2.0827e-14
Pgrmc2	6.453e-19	0.0775212	0.612	0.409	2.08335e-14
Dpy19l1	6.48714e-19	0.101275	0.426	0.226	2.09437e-14
[truncated: 8,851 more rows]

## Sheet: table_cl2_7m
	p_val	avg_logFC	pct.1	pct.2	p_val_adj
Thy1	0	1.50578	1	0.959	0
Ctsd	1.46936e-100	0.884789	0.976	0.86	4.74382e-96
Tyrobp	3.73539e-80	0.87333	0.796	0.399	1.20597e-75
Cst7	2.35416e-77	0.48231	0.293	0	7.60039e-73
Ftl1-ps1	4.58741e-74	-0.67442	0.426	0.842	1.48105e-69
Ftl1	1.17092e-59	0.678478	0.876	0.545	3.7803e-55
Psen1	4.8229e-58	0.511759	0.572	0.2	1.55707e-53
Gfap	1.58867e-50	0.685266	0.884	0.656	5.12902e-46
Wbp11	2.58644e-50	0.520794	0.739	0.483	8.35032e-46
C4b	7.39336e-50	0.461007	0.489	0.133	2.38695e-45
Trem2	3.42559e-39	0.443579	0.414	0.123	1.10595e-34
Lyz2	3.21118e-37	0.339177	0.307	0.056	1.03673e-32
Pantr1	2.23722e-36	-0.516167	0.806	0.921	7.22288e-32
Hexb	6.14848e-34	0.518518	0.787	0.566	1.98504e-29
Cox8a	7.04855e-32	-0.19489	1	0.999	2.27563e-27
Ctss	2.50242e-31	0.516597	0.714	0.472	8.07908e-27
C1qb	2.95153e-30	0.547004	0.644	0.397	9.529e-26
Rpl35a	1.56393e-29	-0.244077	1	0.995	5.04916e-25
Grn	1.30669e-27	0.41271	0.613	0.379	4.21864e-23
Ctsb	1.35306e-26	0.324367	0.974	0.937	4.36836e-22
Rps18	1.69022e-25	-0.301705	0.84	0.919	5.45688e-21
C1qa	2.66338e-25	0.448591	0.666	0.449	8.59871e-21
Ctsz	8.97919e-23	0.377372	0.569	0.346	2.89893e-18
Atp5j2	3.91306e-22	-0.184673	0.998	0.994	1.26333e-17
Bc1	9.85804e-22	-0.485871	0.387	0.591	3.18267e-17
Mpeg1	2.52688e-21	0.275591	0.244	0.066	8.15804e-17
mt-Cytb	5.77781e-21	-0.325401	0.998	1	1.86537e-16
Fcrls	3.51322e-20	0.245753	0.283	0.094	1.13424e-15
Pkm	4.80752e-20	0.209021	0.995	0.993	1.55211e-15
Cplx2	4.84519e-20	0.286912	0.957	0.893	1.56427e-15
Trf	6.03979e-20	0.323757	0.75	0.522	1.94995e-15
Stk25	8.11885e-20	0.309315	0.673	0.47	2.62117e-15
Rps27	1.17696e-19	-0.277435	0.985	0.977	3.7998e-15
Aldoa	1.23308e-19	0.1896	1	0.999	3.981e-15
AC149090.1	1.49719e-19	-0.362687	0.479	0.669	4.83367e-15
Laptm5	1.51848e-19	0.271986	0.341	0.139	4.90242e-15
Ccl6	1.74853e-19	0.173593	0.155	0.024	5.64512e-15
Rpl9	6.85122e-19	-0.188992	0.993	0.997	2.21192e-14
Cycs	6.86279e-19	-0.217791	0.92	0.936	2.21565e-14
Psap	2.2604e-17	0.176175	1	0.998	7.2977e-13
Gm10260	2.57685e-17	0.196369	0.254	0.086	8.31936e-13
Tmsb10	5.74059e-17	-0.253815	0.954	0.967	1.85335e-12
Cd52	8.78862e-17	0.209981	0.167	0.042	2.8374e-12
Syngr1	1.20435e-16	0.283418	0.842	0.718	3.88825e-12
Pmch	1.65701e-16	-0.139709	0.375	0.316	5.34966e-12
Rps21	1.91226e-16	-0.197161	0.998	1	6.17373e-12
Cd9	2.5049e-16	0.31917	0.54	0.342	8.08707e-12
Cox7c	2.64421e-16	-0.133375	1	1	8.53683e-12
mt-Co1	7.1667e-16	-0.354748	1	1	2.31377e-11
Atp5b	2.25553e-15	0.151273	1	0.997	7.28197e-11
Gng13	2.71211e-15	-0.236399	0.779	0.883	8.75606e-11
Fcer1g	2.856e-15	0.294171	0.38	0.205	9.22061e-11
Apoe	3.67061e-15	0.29857	1	0.997	1.18506e-10
Rps28	5.23739e-15	-0.200309	0.993	0.99	1.69089e-10
Olfml3	6.9007e-15	0.257421	0.262	0.119	2.22789e-10
Cd68	7.53998e-15	0.205576	0.196	0.061	2.43428e-10
Rpl38	8.70014e-15	-0.161149	1	0.999	2.80884e-10
mt-Co3	9.48899e-15	-0.300788	1	1	3.06352e-10
Ywhag	1.06297e-14	0.211845	0.988	0.966	3.4318e-10
mt-Nd5	1.55145e-14	-0.359194	0.927	0.95	5.00885e-10
C1qc	2.44889e-14	0.344349	0.559	0.375	7.90625e-10
Kctd12	2.83805e-14	0.221447	0.603	0.399	9.16264e-10
Glul	2.95887e-14	0.369699	0.935	0.887	9.55272e-10
Rpl34	3.8048e-14	-0.15921	0.991	0.995	1.22838e-09
Map1b	3.89892e-14	0.214923	0.969	0.94	1.25876e-09
mt-Nd4	7.61552e-14	-0.339348	0.997	0.999	2.45867e-09
Sparc	8.04686e-14	0.253674	0.818	0.67	2.59793e-09
Stx1b	1.10279e-13	0.230119	0.79	0.716	3.56036e-09
Cdk14	1.27954e-13	0.247301	0.651	0.491	4.13098e-09
Bok	1.93345e-13	0.333025	0.656	0.502	6.24215e-09
Rpl37	2.30707e-13	-0.149978	1	1	7.44838e-09
Ubc	2.49758e-13	0.264784	0.957	0.94	8.06344e-09
Nptxr	2.52578e-13	0.29573	0.905	0.821	8.1545e-09
Dynll2	2.69328e-13	0.212058	0.927	0.865	8.69524e-09
Cpe	3.1605e-13	0.181659	0.998	0.997	1.02037e-08
mt-Co2	4.06214e-13	-0.369773	0.998	0.999	1.31146e-08
Mbp	5.68399e-13	0.284583	0.993	0.991	1.83507e-08
Rps29	1.49988e-12	-0.266582	0.995	0.997	4.84237e-08
Malat1	1.72331e-12	-0.274702	0.656	0.769	5.56369e-08
Fabp7	2.38747e-12	0.245938	0.424	0.253	7.70794e-08
Syp	3.12156e-12	0.234285	0.94	0.883	1.0078e-07
Ly6e	3.87819e-12	0.220692	0.874	0.734	1.25207e-07
Cx3cr1	3.93206e-12	0.207885	0.227	0.097	1.26947e-07
Uqcc2	4.36425e-12	-0.175943	0.951	0.976	1.409e-07
Tecr	4.36768e-12	0.202615	0.944	0.881	1.41011e-07
Gm10076	4.8846e-12	0.219904	0.807	0.658	1.57699e-07
Apod	5.08972e-12	0.303413	0.675	0.503	1.64322e-07
Ost4	5.58525e-12	-0.234022	0.661	0.759	1.8032e-07
Gm47283	5.73959e-12	-0.347001	0.79	0.804	1.85303e-07
Lgr6	6.3912e-12	-0.131313	0.02	0.11	2.0634e-07
BC023719	6.57827e-12	0.187398	0.288	0.137	2.12379e-07
Vsir	7.20897e-12	0.186881	0.257	0.115	2.32742e-07
Synj1	7.53369e-12	0.228764	0.847	0.762	2.43225e-07
Ctsa	7.83081e-12	0.239811	0.644	0.499	2.52818e-07
Ndufa7	1.12692e-11	-0.16679	0.944	0.953	3.63827e-07
Chgb	1.32579e-11	0.283829	0.944	0.895	4.2803e-07
Eno2	1.50955e-11	0.198105	0.964	0.924	4.87358e-07
Inf2	1.95214e-11	0.239538	0.656	0.528	6.30247e-07
Hopx	2.01049e-11	-0.28889	0.508	0.637	6.49085e-07
Kif5a	3.25585e-11	0.246701	0.881	0.813	1.05115e-06
Ubald1	3.27282e-11	0.218732	0.712	0.584	1.05663e-06
Aurkaip1	3.85774e-11	0.220484	0.639	0.501	1.24547e-06
Rps2	6.01773e-11	-0.126038	0.971	0.992	1.94282e-06
Ncl	6.86578e-11	0.219609	0.744	0.62	2.21662e-06
Rpl11	7.9354e-11	-0.136342	0.993	0.995	2.56194e-06
Lpl	1.16823e-10	0.190676	0.361	0.218	3.77164e-06
Lrrc17	1.23183e-10	-0.277087	0.225	0.368	3.97696e-06
Ndufc1	1.41138e-10	-0.144193	0.986	0.993	4.55663e-06
B2m	1.90346e-10	0.255865	0.738	0.621	6.14532e-06
Map1a	1.91077e-10	0.220209	0.85	0.775	6.16893e-06
Tomm7	2.30504e-10	-0.162038	0.94	0.952	7.44181e-06
Sdhc	2.3676e-10	-0.20544	0.514	0.649	7.6438e-06
Rab6b	2.59641e-10	0.17133	0.944	0.914	8.3825e-06
Uhmk1	2.64778e-10	0.214504	0.693	0.575	8.54835e-06
Man2b1	2.95051e-10	0.206746	0.332	0.198	9.52571e-06
Maged1	3.02343e-10	0.178743	0.952	0.91	9.76114e-06
Tatdn1	3.21609e-10	-0.217752	0.254	0.355	1.03832e-05
Syn1	3.42338e-10	0.216057	0.917	0.834	1.10524e-05
Ckb	3.47276e-10	0.144408	1	0.997	1.12118e-05
Rpl29	3.69306e-10	-0.144034	0.947	0.982	1.1923e-05
Atp5a1	5.45548e-10	0.149699	0.993	0.987	1.7613e-05
Rplp2	5.92052e-10	-0.142272	0.973	0.994	1.91144e-05
Npc2	6.14377e-10	0.221585	0.598	0.438	1.98351e-05
Hspa8	6.69641e-10	0.120264	0.998	0.998	2.16194e-05
Rps8	7.89325e-10	-0.127243	0.995	0.994	2.54834e-05
Atp5l	8.50856e-10	-0.120533	0.993	0.991	2.74699e-05
Tuba1a	8.66403e-10	0.134937	0.988	0.989	2.79718e-05
Tubb5	8.67519e-10	0.166677	0.952	0.922	2.80078e-05
Atp5e	1.13387e-09	-0.133399	0.995	0.998	3.6607e-05
Rbm3	1.23364e-09	0.197445	0.666	0.544	3.98279e-05
Snhg6	1.38996e-09	-0.1935	0.462	0.592	4.4875e-05
Rpl22l1	1.61011e-09	-0.152099	0.947	0.962	5.19824e-05
Bin1	1.74092e-09	0.193621	0.818	0.722	5.62056e-05
Actb	2.15612e-09	0.155989	0.998	0.99	6.96105e-05
Srrm2	2.50532e-09	0.209086	0.652	0.518	8.08843e-05
Arf5	2.87673e-09	-0.188039	0.279	0.362	9.28751e-05
Tomm6	3.55747e-09	-0.124831	0.935	0.927	0.000114853
Ndufb1-ps	4.43376e-09	-0.142806	0.991	0.991	0.000143144
Ap2a2	4.56355e-09	0.206659	0.809	0.723	0.000147334
Rpl37a	5.02865e-09	-0.15885	0.986	0.99	0.00016235
Mobp	6.12825e-09	0.251962	0.821	0.703	0.000197851
Ndufa6	6.44668e-09	-0.137881	0.952	0.979	0.000208131
Ap2a1	7.35023e-09	0.183532	0.796	0.74	0.000237302
Plp1	8.68015e-09	0.243519	0.901	0.816	0.000280239
Kif1a	9.14767e-09	0.167658	0.891	0.863	0.000295333
Agap2	9.50745e-09	0.211502	0.552	0.433	0.000306948
Srebf2	1.07053e-08	0.197037	0.664	0.58	0.000345621
Lgals3bp	1.07888e-08	0.162605	0.206	0.095	0.000348315
mt-Atp6	1.14296e-08	-0.247842	1	1	0.000369004
Bsg	1.22125e-08	0.142166	0.983	0.963	0.00039428
Bex2	1.50433e-08	0.178055	0.973	0.956	0.000485671
Hmgcs1	1.53407e-08	0.18899	0.651	0.528	0.000495273
Hexa	1.57536e-08	0.223716	0.463	0.346	0.000508605
Tubb4a	1.87051e-08	0.18824	0.877	0.794	0.000603896
Itm2c	1.91227e-08	0.132312	0.983	0.963	0.000617377
Snhg8	1.93628e-08	-0.200686	0.618	0.722	0.000625129
Acot7	2.28875e-08	0.185823	0.903	0.843	0.000738922
Gpi1	2.5678e-08	0.156755	0.969	0.956	0.000829014
Eef1a2	3.35797e-08	0.156649	0.98	0.945	0.00108412
Nsf	3.55676e-08	0.151065	0.959	0.942	0.0011483
Ywhaz	3.67198e-08	0.14611	0.991	0.967	0.0011855
Arf3	4.12764e-08	0.141348	0.981	0.963	0.00133261
Hddc3	4.30284e-08	-0.178013	0.295	0.418	0.00138917
Vwa1	4.61193e-08	0.143446	0.184	0.096	0.00148896
Tuba1b	4.69782e-08	0.152865	0.98	0.952	0.00151669
Chchd2	4.72667e-08	-0.121264	0.993	0.997	0.001526
Cox6c	5.18625e-08	-0.0843508	1	0.999	0.00167438
Ppia	5.87978e-08	-0.0823692	1	1	0.00189829
Bsn	6.19034e-08	0.187978	0.724	0.627	0.00199855
Ndufa12	6.8437e-08	-0.138705	0.932	0.958	0.00220949
Fbxw11	7.37744e-08	0.201582	0.659	0.545	0.00238181
Mrpl20	7.52128e-08	-0.151369	0.782	0.817	0.00242824
Nptx1	7.72647e-08	0.201875	0.872	0.797	0.00249449
Ppfia4	7.83163e-08	0.177696	0.38	0.276	0.00252844
Nars	8.80318e-08	0.176138	0.761	0.635	0.00284211
Hapln4	8.89508e-08	0.215176	0.574	0.468	0.00287178
Chl1	9.60171e-08	0.182011	0.56	0.439	0.00309991
Ncald	1.01069e-07	0.204168	0.816	0.731	0.00326301
Vcp	1.02482e-07	0.165782	0.831	0.743	0.00330864
2900097C17Rik	1.05943e-07	0.140311	0.98	0.978	0.00342036
Dnajc5	1.15232e-07	0.17154	0.71	0.638	0.00372026
Igkc	1.21734e-07	-0.351026	0.032	0.104	0.00393018
mt-Nd2	1.24723e-07	-0.257567	0.995	0.999	0.00402667
Sumo2	1.38513e-07	-0.152025	0.894	0.918	0.00447189
Kif1b	1.53306e-07	0.174203	0.894	0.828	0.0049495
Atp5g2	1.5571e-07	-0.152582	0.886	0.929	0.0050271
Eef1a1	1.61499e-07	0.0953661	1	0.999	0.005214
Rpl10	1.70899e-07	-0.149335	0.862	0.888	0.00551746
P2ry12	1.71765e-07	0.135754	0.293	0.17	0.00554543
Ttr	1.73148e-07	-0.313579	0.976	0.911	0.00559008
Ndfip1	1.78556e-07	0.126845	0.981	0.955	0.00576467
Elob	1.78724e-07	-0.106325	0.991	0.997	0.0057701
H3f3a	1.92193e-07	-0.143118	0.922	0.929	0.00620496
Shisa4	2.09833e-07	0.184976	0.499	0.368	0.00677445
Scd2	2.2004e-07	0.13241	0.986	0.977	0.00710398
Hnrnpul1	2.47668e-07	0.152175	0.32	0.214	0.00799597
Fasn	2.47981e-07	0.186791	0.77	0.682	0.00800606
Uqcrc1	2.7374e-07	0.158584	0.906	0.84	0.00883769
Hsp90ab1	2.78907e-07	0.112896	0.998	0.989	0.00900453
Hspa9	3.59219e-07	0.155972	0.797	0.68	0.0115974
Rps24	4.0961e-07	-0.0941073	0.998	1	0.0132243
Ndufb4	4.41262e-07	-0.126962	0.961	0.974	0.0142461
Cldn11	4.41305e-07	0.210043	0.484	0.357	0.0142475
Ap2m1	4.50462e-07	0.159796	0.971	0.95	0.0145432
Npas4	4.53458e-07	-0.114372	0.08	0.173	0.0146399
Gpc1	4.64201e-07	0.149846	0.445	0.313	0.0149867
Fdps	4.69378e-07	0.155259	0.538	0.455	0.0151539
Gabra2	4.69825e-07	0.153532	0.445	0.326	0.0151683
Spink8	5.08258e-07	-0.246937	0.39	0.479	0.0164091
Slc38a2	5.41989e-07	0.149292	0.681	0.545	0.0174981
Rpl39	5.63414e-07	-0.123141	0.988	0.99	0.0181898
Cnp	5.91182e-07	0.19973	0.627	0.522	0.0190863
Rplp1	5.98955e-07	-0.103417	0.998	0.998	0.0193373
Emc10	6.27306e-07	0.177089	0.882	0.832	0.0202526
H2afx	6.39197e-07	-0.128584	0.237	0.368	0.0206365
Syn2	6.87741e-07	0.172449	0.917	0.872	0.0222037
Rpl27a	7.37388e-07	-0.104079	0.99	0.997	0.0238066
Nefl	8.13379e-07	0.173288	0.93	0.871	0.0262599
Sem1	8.27043e-07	-0.147106	0.853	0.897	0.0267011
Sub1	8.31716e-07	-0.151047	0.889	0.914	0.0268519
Sh3gl2	8.6622e-07	0.196751	0.789	0.73	0.0279659
Rps26	8.80103e-07	-0.11579	0.988	0.992	0.0284141
Prkar1b	8.87695e-07	0.179158	0.872	0.836	0.0286592
Chchd10	9.14435e-07	-0.1071	0.981	0.986	0.0295225
Gmfb	9.68534e-07	0.170889	0.651	0.546	0.0312691
Vim	9.97816e-07	0.151683	0.325	0.203	0.0322145
Dhcr24	1.02778e-06	0.145716	0.407	0.277	0.0331818
Snap25	1.02853e-06	0.144019	1	0.994	0.033206
Pfdn5	1.11091e-06	-0.118634	0.968	0.975	0.0358657
Serf2	1.11742e-06	-0.124884	0.98	0.99	0.036076
Atp5md	1.13833e-06	-0.102664	1	1	0.0367511
Rpl35	1.16903e-06	-0.137697	0.973	0.975	0.0377422
Slc6a17	1.18147e-06	0.165947	0.683	0.58	0.0381438
Ctsh	1.23213e-06	0.113128	0.152	0.069	0.0397793
Eef2	1.39158e-06	0.116976	0.99	0.977	0.0449272
Slc25a22	1.40574e-06	0.172816	0.746	0.663	0.0453842
Ids	1.42302e-06	0.149204	0.806	0.755	0.0459421
Rpl30	1.43081e-06	-0.100599	0.997	0.995	0.0461936
Dhx9	1.47275e-06	0.14588	0.457	0.332	0.0475478
Tppp	1.50208e-06	0.168485	0.685	0.572	0.0484946
Tpi1	1.50679e-06	0.115637	0.981	0.985	0.0486467
Npy	1.509e-06	-0.304446	0.63	0.699	0.0487182
Rpl41	1.55338e-06	-0.0952687	0.998	0.999	0.050151
mt-Nd4l	1.66442e-06	-0.225722	0.79	0.864	0.0537357
Dbi	1.73531e-06	0.135849	0.993	0.976	0.0560244
Gabarapl1	1.78904e-06	0.129055	0.949	0.907	0.0577593
Gm5741	1.79958e-06	-0.151163	0.058	0.139	0.0580994
Rps27a	1.83154e-06	-0.0969155	0.997	1	0.0591313
Cd63	1.93619e-06	0.199514	0.656	0.544	0.0625098
S100a6	2.00266e-06	0.193542	0.441	0.322	0.0646557
Lamtor2	2.12866e-06	-0.145114	0.646	0.696	0.0687238
Vtn	2.17697e-06	0.198325	0.356	0.245	0.0702835
Ttc5	2.19954e-06	-0.115387	0.119	0.215	0.0710123
Uba52	2.36815e-06	-0.133689	0.901	0.934	0.0764556
Rpl26	2.41494e-06	-0.109303	0.985	0.992	0.0779664
Atp6v0e2	2.5097e-06	0.137484	0.917	0.855	0.0810258
Otub1	2.61375e-06	0.168333	0.714	0.633	0.0843848
Slc8a2	2.62481e-06	0.172272	0.603	0.53	0.0847419
Trappc9	2.65282e-06	0.146099	0.378	0.261	0.0856462
Hpcal4	3.04868e-06	0.15349	0.899	0.838	0.0984268
Mapk8ip2	3.11467e-06	0.147604	0.787	0.699	0.100557
Pea15a	3.12379e-06	0.136898	0.923	0.874	0.100852
Fbxl3	3.18041e-06	0.137544	0.45	0.322	0.10268
Scd1	3.28467e-06	0.175809	0.567	0.448	0.106045
Arhgdia	3.30726e-06	0.154541	0.809	0.753	0.106775
Eno1	3.5377e-06	0.136043	0.852	0.864	0.114215
Fcgr3	3.62009e-06	0.115924	0.179	0.092	0.116874
Mt1	3.79753e-06	-0.218082	0.998	1	0.122603
Gnas	3.83017e-06	0.101136	1	0.998	0.123657
Kcnab2	4.02779e-06	0.145888	0.891	0.864	0.130037
Gpr34	4.0446e-06	0.102197	0.15	0.069	0.13058
Ptgs1	4.11322e-06	0.0956721	0.135	0.06	0.132795
Ndufa4	4.25864e-06	-0.091747	0.998	0.999	0.13749
Plekha1	4.41136e-06	0.108097	0.324	0.269	0.142421
Psat1	4.41212e-06	0.163493	0.467	0.349	0.142445
Fbxo9	4.54248e-06	0.163405	0.596	0.489	0.146654
Wdfy3	4.63775e-06	0.155115	0.543	0.431	0.14973
Cars	4.75502e-06	0.125428	0.3	0.194	0.153516
Slc6a7	4.78715e-06	0.11274	0.252	0.17	0.154553
Spata7	4.90233e-06	-0.147507	0.25	0.362	0.158272
Got1	4.91698e-06	0.139333	0.911	0.836	0.158745
Taldo1	4.94557e-06	0.164571	0.71	0.62	0.159668
Rps16	5.24454e-06	-0.107656	0.991	0.989	0.16932
Atp6v1b2	5.39212e-06	0.142885	0.925	0.905	0.174085
Madd	5.44154e-06	0.166571	0.642	0.536	0.17568
Mycbp2	5.44349e-06	0.161892	0.671	0.564	0.175743
mt-Nd1	5.44493e-06	-0.190989	0.998	0.997	0.17579
Rgcc	5.97528e-06	-0.162575	0.305	0.422	0.192912
mt-Atp8	5.98149e-06	-0.239025	0.71	0.761	0.193113
Sqle	6.5149e-06	0.140844	0.38	0.276	0.210334
Ptgds	6.89938e-06	0.119064	0.973	0.952	0.222746
Hjurp	6.94398e-06	-0.0774255	0.056	0.132	0.224186
Qk	6.98344e-06	0.14351	0.826	0.727	0.22546
Ank2	7.27415e-06	0.157065	0.855	0.78	0.234846
Atp2b2	7.50512e-06	0.143273	0.838	0.8	0.242303
Gm11808	7.95004e-06	-0.155542	0.644	0.74	0.256667
Cct7	8.54302e-06	0.159122	0.79	0.722	0.275811
Smim26	8.84232e-06	-0.134194	0.635	0.707	0.285474
Bag6	8.99434e-06	0.155218	0.71	0.629	0.290382
Dpysl2	9.02868e-06	0.138965	0.903	0.851	0.291491
Napa	9.1566e-06	0.137173	0.899	0.885	0.295621
Slc25a12	9.18714e-06	0.139967	0.678	0.559	0.296607
Tln2	9.26832e-06	0.119947	0.286	0.197	0.299228
Aars	9.32624e-06	0.15247	0.635	0.521	0.301098
Gprasp1	9.66761e-06	0.147287	0.83	0.732	0.312119
Csf1r	9.81228e-06	0.172283	0.458	0.337	0.316789
Pttg1	1.04707e-05	-0.094233	0.153	0.253	0.338047
Efr3b	1.05759e-05	0.15614	0.455	0.338	0.341443
Sst	1.12364e-05	-0.440851	0.625	0.703	0.362767
Atp6v0a1	1.12596e-05	0.157065	0.848	0.789	0.363516
Mlc1	1.1698e-05	0.166778	0.731	0.643	0.377669
Prkar1a	1.27425e-05	0.115798	0.882	0.874	0.41139
Csnk2b	1.27799e-05	0.151594	0.763	0.675	0.4126
G3bp2	1.30957e-05	0.125756	0.802	0.716	0.422794
Rpl13	1.3227e-05	-0.0736476	0.991	0.999	0.427032
Rpl23a	1.32653e-05	-0.124882	0.934	0.947	0.428269
Epop	1.33739e-05	-0.0619132	0.121	0.206	0.431776
Rps25	1.36756e-05	-0.0989547	0.957	0.97	0.441516
App	1.3711e-05	0.123528	0.991	0.979	0.442659
Tomm34	1.38235e-05	0.146613	0.542	0.467	0.446291
Timp2	1.38696e-05	0.169994	0.555	0.448	0.44778
S100a13	1.45179e-05	0.153473	0.584	0.464	0.468711
Nsmf	1.4734e-05	0.0950806	0.976	0.956	0.475688
Nudt3	1.51045e-05	0.14312	0.794	0.737	0.487647
Lgmn	1.56482e-05	0.187307	0.586	0.51	0.505203
Kcnj11	1.61649e-05	0.0974746	0.227	0.132	0.521884
Atp6v0c	1.65942e-05	0.101229	0.998	0.999	0.535743
Napb	1.66486e-05	0.144616	0.814	0.757	0.537499
Itgb5	1.6856e-05	0.139358	0.33	0.225	0.544197
Tnpo2	1.69979e-05	0.131473	0.322	0.233	0.548777
Adora1	1.73344e-05	0.140727	0.595	0.493	0.55964
Rheb	1.87102e-05	-0.0939421	0.801	0.793	0.604058
Fdft1	1.89024e-05	0.15031	0.533	0.455	0.610264
Asns	2.07927e-05	0.137048	0.579	0.475	0.671291
Cbx5	2.16494e-05	0.139858	0.586	0.465	0.698952
Mrpl33	2.25075e-05	0.136429	0.756	0.66	0.726654
Pgm2l1	2.34574e-05	0.144094	0.722	0.646	0.757322
Rab2a	2.36873e-05	-0.125855	0.859	0.88	0.764743
Nrgn	2.38062e-05	0.110936	0.998	0.998	0.768583
Siglech	2.52674e-05	0.0906593	0.118	0.052	0.815759
Sugp2	2.54591e-05	0.14346	0.405	0.314	0.821947
Rps13	2.64354e-05	-0.0888681	0.99	0.985	0.853468
Rack1	2.65522e-05	0.139702	0.913	0.866	0.857238
Gng10	2.65614e-05	-0.140806	0.63	0.706	0.857536
Gm14305	2.74893e-05	-0.100834	0.138	0.222	0.887491
Serinc1	2.77969e-05	0.118095	0.974	0.959	0.897422
Lsm8	2.85505e-05	-0.141847	0.376	0.465	0.921751
Serpine2	2.87986e-05	0.163684	0.712	0.615	0.929762
Mmd	2.93556e-05	0.133355	0.877	0.803	0.947744
Hmga1b	3.03325e-05	0.0619768	0.111	0.047	0.979286
Atf4	3.05177e-05	0.14972	0.695	0.604	0.985265
Arc	3.18237e-05	-0.17047	0.397	0.462	1
Atxn10	3.20357e-05	0.131105	0.881	0.837	1
Cldn10	3.26478e-05	-0.162452	0.496	0.598	1
Plk5	3.48484e-05	0.172449	0.273	0.191	1
Mfn2	3.48773e-05	0.147299	0.576	0.474	1
Grin2c	3.51371e-05	0.130878	0.354	0.246	1
Add1	3.54834e-05	0.145401	0.796	0.724	1
Smim13	3.64164e-05	0.140101	0.675	0.577	1
Sox10	3.73844e-05	0.128087	0.198	0.123	1
Timm8b	4.0362e-05	-0.109593	0.957	0.96	1
Prdm8	4.07781e-05	0.155784	0.518	0.412	1
Tubb4b	4.21604e-05	0.132987	0.917	0.858	1
Kptn	4.33861e-05	-0.0905046	0.135	0.227	1
Rpl19	4.34934e-05	-0.0894558	0.986	0.995	1
Stat3	4.36313e-05	0.129427	0.332	0.229	1
Slc3a2	4.45812e-05	0.142189	0.625	0.52	1
Gusb	4.48453e-05	0.117099	0.208	0.129	1
1700025G04Rik	4.48886e-05	0.131143	0.342	0.265	1
Uba5	4.49384e-05	-0.138644	0.342	0.446	1
Pcdh1	4.56509e-05	0.133752	0.499	0.4	1
Ddx56	4.56975e-05	0.11738	0.278	0.216	1
Thra	4.71914e-05	0.109428	0.974	0.968	1
Ndufab1	4.72508e-05	-0.103981	0.886	0.92	1
Agpat4	4.82346e-05	0.12578	0.303	0.205	1
Tuba4a	4.90781e-05	0.148506	0.932	0.913	1
Dnm1	4.91614e-05	0.145021	0.988	0.975	1
Tgfbr2	5.05645e-05	0.10167	0.126	0.066	1
Fhl1	5.23288e-05	0.107234	0.368	0.259	1
Spock2	5.34562e-05	0.146293	0.733	0.625	1
Hmgcr	5.49252e-05	0.122282	0.397	0.305	1
Epn1	5.63439e-05	0.118091	0.934	0.887	1
Coro1a	5.7062e-05	0.13316	0.612	0.542	1
Ccar1	5.78527e-05	0.11747	0.279	0.189	1
Itm2a	5.8152e-05	0.133309	0.371	0.268	1
Cndp2	5.90583e-05	0.134336	0.388	0.301	1
Prkcg	5.91839e-05	0.119453	0.787	0.684	1
Stx1a	5.98015e-05	0.140616	0.475	0.377	1
Kidins220	6.04096e-05	0.0950864	0.763	0.656	1
Pkia	6.16334e-05	0.13082	0.55	0.44	1
Reep2	6.22821e-05	0.128976	0.671	0.572	1
Nmnat2	6.61661e-05	0.129785	0.535	0.432	1
Psmc2	6.68226e-05	0.135763	0.651	0.581	1
Rpl3	6.69833e-05	0.104454	0.988	0.979	1
Snrpc	6.99471e-05	0.130175	0.532	0.428	1
Msmo1	7.08385e-05	0.131272	0.535	0.439	1
Rprd1a	7.22786e-05	0.123487	0.38	0.281	1
Syt1	7.29532e-05	0.116477	0.969	0.932	1
Wscd1	7.56196e-05	0.143679	0.55	0.458	1
Lonp1	7.57425e-05	0.129966	0.424	0.337	1
Ptpn18	7.87785e-05	0.0687961	0.107	0.047	1
Rpl22	7.91894e-05	-0.101607	0.954	0.952	1
Cltc	7.93823e-05	0.119997	0.905	0.84	1
Smdt1	7.97397e-05	-0.105196	0.93	0.935	1
Ndrg3	7.97404e-05	0.119411	0.92	0.888	1
Gm11361	8.12751e-05	0.0557999	0.126	0.063	1
Golt1b	8.2637e-05	0.111441	0.228	0.151	1
Clmn	8.46859e-05	0.140578	0.378	0.278	1
mt-Nd3	8.51949e-05	-0.213636	0.988	0.985	1
Gm1673	8.54354e-05	-0.102086	0.845	0.844	1
Lynx1	8.5508e-05	0.157919	0.659	0.577	1
Ttll7	8.70464e-05	0.135006	0.61	0.512	1
Pfkl	8.72886e-05	0.131677	0.746	0.696	1
Bbip1	8.89887e-05	-0.130362	0.503	0.596	1
Pianp	9.09791e-05	0.126186	0.593	0.485	1
Camk1d	9.43811e-05	0.135683	0.562	0.488	1
Rpl18	9.48567e-05	-0.0946901	0.978	0.97	1
Tmem258	9.55312e-05	-0.126156	0.746	0.803	1
Aak1	9.7313e-05	0.128834	0.818	0.781	1
Ndufc2	9.85877e-05	-0.121147	0.908	0.937	1
Bola3	9.92084e-05	-0.151445	0.525	0.615	1
Med24	0.000105402	0.122331	0.501	0.441	1
Pacsin1	0.000106275	0.150269	0.77	0.698	1
Fau	0.000106363	-0.0717271	0.998	0.998	1
Sqstm1	0.000106905	0.122584	0.877	0.817	1
Stxbp1	0.000107098	0.127217	0.918	0.86	1
Adam11	0.000111837	0.129209	0.576	0.507	1
Ocel1	0.000112288	0.0952059	0.216	0.135	1
D430019H16Rik	0.00011323	0.13531	0.533	0.435	1
Mrpl34	0.00011868	-0.127507	0.54	0.623	1
Fgf10	0.000120558	-0.0817959	0.078	0.134	1
Ubash3b	0.000120647	0.0977811	0.3	0.203	1
Adar	0.000120762	0.139671	0.496	0.404	1
Srgap3	0.000120817	0.13836	0.671	0.581	1
Grcc10	0.000121489	-0.110591	0.927	0.954	1
Pld3	0.000123853	0.119539	0.891	0.832	1
C1ql1	0.000124669	0.100147	0.16	0.088	1
Rpl4	0.000127859	0.0939894	0.986	0.986	1
Erh	0.000129359	-0.124326	0.45	0.507	1
Hp1bp3	0.00013047	0.150123	0.664	0.596	1
Cnih2	0.000134932	-0.098035	0.986	0.986	1
Apbb1	0.000135907	0.116829	0.917	0.871	1
Ndufa1	0.000136107	-0.104474	0.957	0.969	1
1110008P14Rik	0.00013657	-0.112194	0.891	0.924	1
Mtmr4	0.000137258	0.105127	0.269	0.182	1
Plxdc2	0.00013814	0.099022	0.196	0.116	1
Plppr4	0.000138273	-0.123735	0.659	0.704	1
Rps19	0.000138395	-0.108988	0.964	0.984	1
Fmc1	0.000139786	-0.135669	0.639	0.704	1
Lrrc20	0.000145197	0.0945592	0.235	0.18	1
Mtpn	0.000148033	0.12357	0.784	0.703	1
Rph3a	0.000151939	0.139656	0.738	0.643	1
Camkk2	0.000154053	0.121901	0.499	0.431	1
Csde1	0.000155745	0.116174	0.743	0.647	1
Nme3	0.00015641	-0.0748564	0.055	0.115	1
Tbc1d1	0.000160531	-0.0795253	0.092	0.166	1
Prkcz	0.000163138	0.124726	0.613	0.536	1
Gm2a	0.000170121	0.115286	0.39	0.288	1
Selplg	0.000170604	0.133857	0.315	0.219	1
Taf15	0.00017156	0.0950271	0.196	0.137	1
Igfbp5	0.00017256	0.0844619	0.555	0.444	1
Rnf112	0.000177092	0.161669	0.864	0.803	1
Olig1	0.00017723	0.116937	0.583	0.472	1
Tspyl4	0.000177698	0.131493	0.825	0.77	1
Ly86	0.000182344	0.0890638	0.208	0.127	1
Eif2b4	0.000187373	0.118568	0.356	0.268	1
Mdh1	0.000189605	0.101679	0.998	0.986	1
Ufc1	0.000194509	0.123368	0.663	0.576	1
Plekhb1	0.00019472	0.166931	0.746	0.686	1
Klf15	0.000194733	-0.0832048	0.106	0.183	1
Rpl36a	0.000204452	-0.109933	0.954	0.962	1
Rtn1	0.000204894	0.0818277	1	0.992	1
Rangap1	0.000215492	0.127407	0.664	0.562	1
Fscn1	0.00021994	0.138792	0.538	0.442	1
Spock1	0.000220044	0.149513	0.588	0.493	1
A2ml1	0.000221202	0.0994892	0.284	0.197	1
Qdpr	0.000229765	0.141328	0.782	0.724	1
Atp1a1	0.000230915	0.133351	0.908	0.891	1
Syt13	0.000231482	0.126038	0.719	0.667	1
Sgip1	0.000232201	0.121935	0.486	0.414	1
Ctnnb1	0.000233511	0.122899	0.896	0.86	1
Abhd12	0.000233908	0.125564	0.877	0.817	1
Cpne4	0.000237769	0.133585	0.462	0.356	1
Dlat	0.00023985	0.122081	0.552	0.499	1
Fth1	0.000247376	-0.0570549	1	1	1
Bola2	0.000250775	-0.100829	0.796	0.826	1
Phyhip	0.000254354	0.135681	0.576	0.498	1
Ip6k1	0.000263507	0.102796	0.704	0.601	1
Wnk1	0.000267415	0.132326	0.474	0.387	1
Rpl27	0.000267564	-0.0976517	0.957	0.96	1
Farsb	0.000268883	0.120442	0.438	0.352	1
Ncdn	0.000270103	0.0951242	0.995	0.998	1
Vsnl1	0.000271793	0.121053	0.954	0.914	1
Tmod1	0.000277379	0.0839899	0.267	0.179	1
Tef	0.00028089	0.131549	0.753	0.679	1
Grid1	0.00028462	0.0834816	0.177	0.105	1
Sdc3	0.000285667	0.121396	0.477	0.385	1
Ndrg4	0.000287715	0.0811675	0.998	0.989	1
Pld4	0.000289372	0.0670105	0.104	0.048	1
Gng5	0.000296576	-0.151142	0.649	0.731	1
Aprt	0.000301495	0.115383	0.543	0.488	1
Epm2aip1	0.000313367	0.134063	0.525	0.44	1
Akr1a1	0.000317048	0.133408	0.903	0.863	1
Atp6v1a	0.000319602	0.100412	0.891	0.877	1
Arhgef26	0.000322558	0.0376767	0.266	0.194	1
Commd10	0.000329053	-0.0762883	0.141	0.223	1
Cntnap1	0.000330728	0.124565	0.612	0.515	1
Calm1	0.000332565	0.0631737	0.998	0.999	1
Wdr59	0.000334357	0.088883	0.191	0.12	1
Dctn3	0.000338616	-0.106038	0.777	0.811	1
Rab3a	0.00034134	0.0929895	0.98	0.984	1
Ogdhl	0.0003421	0.116964	0.29	0.231	1
Islr2	0.000343451	0.0725444	0.305	0.214	1
Nos1	0.000343578	0.0819901	0.152	0.095	1
Ndufa13	0.000354418	-0.0748225	0.988	0.985	1
Tmem151b	0.000357588	0.128297	0.532	0.45	1
Grin1	0.000361056	0.116207	0.908	0.876	1
Eif3c	0.000366839	0.125264	0.664	0.584	1
Ipo9	0.000369768	0.122702	0.492	0.41	1
Snap91	0.000370643	0.129011	0.802	0.737	1
Nav1	0.000378457	0.100313	0.312	0.222	1
Gm14295	0.000379256	-0.0829475	0.082	0.144	1
Rps11	0.000382551	-0.0862888	0.983	0.986	1
Clu	0.000384863	0.140396	0.991	0.983	1
Gdi2	0.000393388	0.125537	0.792	0.735	1
Arpc2	0.000393557	-0.140613	0.877	0.899	1
Eif4e2	0.000397478	0.110436	0.264	0.207	1
Syt5	0.000400724	0.127491	0.61	0.526	1
Gtf2i	0.000407022	0.133411	0.775	0.729	1
Ndufs1	0.000407469	0.119758	0.673	0.591	1
Tubb2a	0.000408807	0.0945502	0.986	0.977	1
Uqcrh	0.000410748	-0.0837003	0.983	0.991	1
Slc6a9	0.000413004	0.098984	0.213	0.137	1
Romo1	0.000416493	-0.0699133	0.886	0.861	1
Tmsb15b2	0.000416497	0.0697137	0.162	0.093	1
Rps20	0.00042291	-0.0752319	0.997	1	1
Atp5mpl	0.00042363	-0.0798661	0.993	0.992	1
Lars	0.000425831	0.10435	0.266	0.188	1
Ccdc3	0.000429005	0.084299	0.184	0.111	1
Egr1	0.000431809	-0.151699	0.526	0.564	1
Rps7	0.000433599	-0.0845969	0.986	0.995	1
Nipal3	0.000434448	0.118797	0.358	0.274	1
Selenop	0.00043677	-0.165491	0.731	0.786	1
Gm20208	0.000438078	-0.083131	0.085	0.15	1
Sirt2	0.000440825	0.114997	0.647	0.601	1
Mrpl15	0.000440922	0.117615	0.462	0.365	1
2310009B15Rik	0.000444391	-0.111989	0.383	0.48	1
Gpm6a	0.000449126	0.0942763	0.986	0.979	1
Psmb4	0.000450573	0.119293	0.836	0.808	1
Polr2l	0.000452509	-0.114296	0.581	0.631	1
Astn1	0.00045882	0.134344	0.646	0.57	1
Vps33a	0.000462414	0.108373	0.334	0.26	1
Nampt	0.00046519	0.0977943	0.305	0.247	1
Grk2	0.000484618	0.111359	0.687	0.588	1
Usp5	0.000489911	0.125985	0.589	0.511	1
Wdfy1	0.000500791	-0.0881605	0.106	0.175	1
Tanc2	0.000510347	0.117115	0.443	0.364	1
Cox17	0.000513238	-0.108221	0.884	0.91	1
Ptms	0.000515269	0.100201	0.961	0.955	1
Tom1l2	0.000515334	0.130686	0.727	0.667	1
Canx	0.000521496	0.105897	0.896	0.847	1
Ndufv1	0.000522617	0.121196	0.84	0.773	1
Phgdh	0.00054767	0.0802056	0.499	0.397	1
Rpl36al	0.000548837	-0.0915276	0.917	0.934	1
Fxyd7	0.000557609	0.160736	0.693	0.615	1
Gm43305	0.000560037	0.0109493	0.133	0.085	1
Nfix	0.00056939	0.122419	0.497	0.424	1
Bnip2	0.000572444	0.0735464	0.206	0.183	1
Dnm1l	0.000579678	0.121504	0.627	0.566	1
Map7d1	0.000592511	0.113882	0.787	0.724	1
Fam107a	0.000602713	-0.148467	0.637	0.687	1
Timp4	0.000636777	-0.1412	0.303	0.396	1
Olig2	0.000645946	0.108428	0.21	0.147	1
Washc2	0.00065131	0.117438	0.463	0.373	1
Fam89b	0.000651432	0.0901644	0.361	0.267	1
Ctsl	0.000664082	0.118509	0.741	0.658	1
Rtn3	0.000665102	0.0966502	0.98	0.969	1
Pafah1b1	0.000665969	0.125052	0.792	0.747	1
Cct8	0.000685514	0.104998	0.681	0.584	1
Unc80	0.000685973	0.113955	0.647	0.554	1
Nbas	0.000688988	0.0935289	0.189	0.133	1
Capns1	0.000698264	0.124202	0.772	0.706	1
Cpne6	0.000702458	0.110204	0.899	0.858	1
Dusp1	0.000706	-0.108486	0.162	0.241	1
Zfp106	0.00073939	0.118833	0.535	0.458	1
Uba1	0.000746209	0.133891	0.813	0.771	1
Hsp90aa1	0.000747366	0.0915409	0.988	0.973	1
Pfkm	0.000767261	0.105537	0.889	0.833	1
Eng	0.000768595	0.0889487	0.15	0.095	1
Eif4h	0.0007696	0.111204	0.871	0.824	1
Pmp22	0.000771773	0.102713	0.233	0.157	1
Tepsin	0.00077409	0.0760507	0.147	0.089	1
Slco2b1	0.000778836	0.0884204	0.129	0.076	1
Diras2	0.000779388	0.122183	0.775	0.722	1
Psmc3	0.000781114	0.0797963	0.707	0.701	1
Tmem179	0.000788371	0.11129	0.532	0.48	1
Cnksr2	0.000792331	-0.0934985	0.559	0.576	1
Epb41l2	0.000811631	0.102628	0.247	0.182	1
Dusp3	0.000814481	0.105838	0.629	0.536	1
Rpl13a	0.000816462	0.0942095	0.993	0.994	1
Atp6v1g2	0.000830433	0.121251	0.934	0.913	1
Mgst1	0.000833975	0.0930263	0.157	0.093	1
Klhl7	0.000838531	-0.087374	0.206	0.293	1
Supt5	0.000845803	0.113539	0.586	0.498	1
Enc1	0.000856872	0.0860182	0.952	0.922	1
Calr	0.000857635	0.11781	0.896	0.848	1
Hk1	0.000857839	0.118068	0.767	0.735	1
Faah	0.000861543	0.0921172	0.56	0.556	1
Tcn2	0.000867446	0.100954	0.208	0.136	1
Ptgs2	0.000872502	0.0743622	0.17	0.103	1
Focad	0.000873752	0.0965725	0.281	0.215	1
Il34	0.000877706	0.106951	0.286	0.205	1
Clip3	0.000885642	0.107004	0.905	0.861	1
Ppfia3	0.000887554	0.121448	0.603	0.52	1
Rpn2	0.000889275	0.112706	0.63	0.59	1
Emc6	0.000906144	-0.0940036	0.641	0.669	1
Acp2	0.000906846	0.0922766	0.273	0.213	1
Khdrbs1	0.000910522	0.114254	0.486	0.397	1
Atg9a	0.000911773	0.119028	0.535	0.485	1
Itpk1	0.000926903	0.0950854	0.32	0.234	1
Actr1a	0.000932131	0.118897	0.581	0.486	1
Ltk	0.000938153	-0.0474458	0.051	0.103	1
Ssr1	0.000939938	0.105491	0.562	0.467	1
Ypel5	0.000945097	0.120677	0.617	0.55	1
Atp5k	0.000946071	-0.0704174	0.993	0.995	1
Anxa3	0.000946756	0.0790986	0.133	0.078	1
Atg4c	0.000947959	0.0749984	0.143	0.094	1
Itm2b	0.000949226	-0.0762939	0.997	0.992	1
Emc1	0.000949428	0.107837	0.497	0.402	1
Cyba	0.000981819	0.102405	0.201	0.128	1
Cyth4	0.000990189	0.0684752	0.162	0.096	1
Nedd8	0.00099357	-0.0926974	0.923	0.945	1
Fam131b	0.000994117	0.11325	0.363	0.285	1
Utp14a	0.000998964	0.0620756	0.119	0.094	1
Atp6v1e1	0.0010227	0.0888835	0.956	0.942	1
Cdc37	0.00102384	0.109824	0.695	0.621	1
Adamts1	0.00104495	0.060523	0.152	0.088	1
Slc44a1	0.00106619	0.129779	0.39	0.314	1
Kif5c	0.00107447	0.120413	0.835	0.779	1
Ppp1r15a	0.00108791	-0.0539173	0.075	0.134	1
Zfp746	0.00109038	0.0624755	0.175	0.173	1
Cuedc2	0.00109379	0.114454	0.758	0.711	1
Sptbn2	0.00111624	0.102183	0.94	0.912	1
Gars	0.0011191	0.119495	0.559	0.491	1
Amph	0.00112123	0.10607	0.748	0.662	1
Stard4	0.00112129	0.0487675	0.119	0.064	1
Atp1a3	0.00112384	0.106592	0.983	0.973	1
Ccdc186	0.001135	0.084951	0.186	0.124	1
Rps12	0.00114013	-0.0747832	0.981	0.991	1
Ddah1	0.00114183	0.108277	0.431	0.337	1
Slc35e1	0.00116084	0.0892115	0.237	0.181	1
Tcf25	0.00116124	0.105377	0.94	0.896	1
Rpl17	0.00117038	-0.0662084	0.978	0.976	1
Map2	0.00118669	0.103492	0.923	0.892	1
Rps23	0.00119358	-0.0822696	0.986	0.99	1
Rptor	0.00120345	0.105807	0.332	0.251	1
Nr3c1	0.00120425	-0.0639375	0.261	0.342	1
Ifitm3	0.00123857	0.0624038	0.252	0.176	1
Ascc3	0.00124243	-0.0148397	0.102	0.142	1
Jade2	0.00124975	0.0817938	0.244	0.205	1
Zzz3	0.00125592	0.0860817	0.244	0.176	1
Chst1	0.00128441	0.103491	0.886	0.86	1
Vcpip1	0.00128921	0.0783617	0.288	0.259	1
Ncstn	0.00131108	0.0915045	0.281	0.202	1
Lnpep	0.00131439	0.0932457	0.366	0.322	1
Exosc9	0.00131536	0.103549	0.225	0.173	1
Micu1	0.00132319	0.111786	0.414	0.333	1
Reep5	0.00133	0.110179	0.903	0.863	1
Grina	0.00133239	0.0872533	0.976	0.963	1
Mrpl53	0.00134058	-0.108717	0.632	0.717	1
2900052N01Rik	0.00134208	-0.0980582	0.175	0.255	1
Arhgef17	0.00135659	0.107717	0.658	0.617	1
Tra2b	0.00137327	0.123609	0.48	0.416	1
Ndrg1	0.00137941	0.124613	0.339	0.255	1
Paqr7	0.0013848	0.115005	0.412	0.33	1
Gm7324	0.00139606	0.0563801	0.118	0.063	1
Maea	0.00140109	0.104702	0.501	0.446	1
H2afv	0.00140564	-0.108731	0.482	0.562	1
Atp6v0d1	0.00142435	0.106626	0.905	0.851	1
Sv2a	0.00142994	0.114317	0.807	0.747	1
Gas7	0.00143105	0.101806	0.673	0.581	1
Akr1e1	0.00144795	0.0701405	0.135	0.092	1
Bdp1	0.00146899	0.0716829	0.174	0.108	1
Trappc6a	0.00147675	-0.0866894	0.21	0.293	1
Uqcr10	0.00148251	-0.0759247	0.983	0.985	1
Gpam	0.00148855	0.0796832	0.371	0.282	1
Tnfrsf1a	0.00149302	0.0820135	0.133	0.078	1
Copa	0.00150392	0.112255	0.566	0.482	1
Psd3	0.00150892	0.115035	0.746	0.662	1
Map2k1	0.00151265	0.0818775	0.857	0.784	1
Vars	0.00151999	0.0968369	0.325	0.243	1
Mdh2	0.00152525	0.0847678	0.945	0.903	1
Ccar2	0.00153689	0.0991592	0.31	0.238	1
Sfpq	0.00153847	0.102677	0.535	0.493	1
Sc5d	0.00154597	0.099816	0.373	0.284	1
Scand1	0.0015465	-0.104479	0.767	0.803	1
Igsf8	0.00156642	0.112339	0.697	0.669	1
Sco2	0.00157202	0.0903585	0.296	0.214	1
Tpd52l1	0.00157339	-0.1159	0.239	0.309	1
Prrt3	0.0016055	0.102541	0.307	0.244	1
Irf3	0.0016239	0.093769	0.218	0.157	1
Rusc1	0.00162538	0.114271	0.564	0.481	1
Nup62	0.00164123	0.0849622	0.218	0.147	1
Tma7	0.00165631	-0.0983124	0.927	0.939	1
Rrbp1	0.00169418	0.113415	0.276	0.206	1
Luzp2	0.00170772	0.105875	0.395	0.322	1
Ap2s1	0.00171676	0.0993772	0.889	0.859	1
Camkv	0.00173142	0.120429	0.894	0.847	1
Phlpp1	0.00175171	0.089985	0.38	0.348	1
Pcsk1n	0.00175623	-0.0749817	1	0.997	1
Man1a	0.00177567	-0.0882132	0.157	0.229	1
Dnajc8	0.00178175	0.106964	0.552	0.495	1
Gltp	0.00179782	0.0735164	0.194	0.17	1
Hnrnpu	0.00180616	0.112994	0.838	0.809	1
Paf1	0.00180997	0.0970502	0.307	0.234	1
Cadm3	0.0018175	0.0989261	0.596	0.546	1
Celf5	0.00182883	0.092685	0.654	0.562	1
Cox7a2	0.00183547	-0.0717469	0.995	0.994	1
Mrpl16	0.00183871	0.0911729	0.283	0.212	1
Dpysl5	0.0018532	0.066642	0.141	0.082	1
Actg1	0.00186489	0.0746651	0.997	0.998	1
Stoml1	0.00188492	0.107185	0.477	0.395	1
Dync1li1	0.0018909	0.112445	0.533	0.482	1
Tmed9	0.00191487	0.11439	0.712	0.654	1
Urod	0.00191491	0.097269	0.342	0.277	1
Plch2	0.00192079	0.116111	0.453	0.399	1
Ptprn	0.0019245	0.115634	0.881	0.867	1
Syt11	0.00193565	0.0982268	0.927	0.912	1
Kcnh7	0.00193986	-0.0215661	0.148	0.2	1
Rab11fip5	0.00195066	0.0885337	0.298	0.26	1
Tspyl2	0.00195089	0.0862304	0.342	0.292	1
Nrip3	0.00206495	0.118738	0.532	0.442	1
Wwp2	0.00207496	0.080856	0.172	0.128	1
Dynll1	0.00207659	-0.0794661	0.997	0.994	1
Tvp23a	0.00208484	0.0685344	0.22	0.148	1
Psma1	0.00209714	0.123977	0.692	0.631	1
Gsr	0.00210714	0.0959202	0.24	0.176	1
Slit1	0.00210987	0.106524	0.532	0.451	1
Fry	0.00215243	0.120308	0.576	0.51	1
Dgkh	0.00215869	0.140084	0.501	0.42	1
Khdrbs3	0.00216761	-0.104686	0.646	0.679	1
Cdc42	0.0021795	0.0933938	0.913	0.893	1
Ccnd2	0.00218188	0.124881	0.354	0.282	1
Grik2	0.00218604	0.0934887	0.25	0.179	1
Mfsd12	0.00218726	0.0872553	0.25	0.178	1
Caprin1	0.00219868	0.10946	0.637	0.56	1
Fibcd1	0.00220163	-0.100264	0.232	0.315	1
Rtn4	0.0022206	0.0868144	0.939	0.922	1
Efemp2	0.00222067	0.0150735	0.118	0.079	1
Cfl1	0.00224018	0.0784791	0.997	0.989	1
Rrp1	0.00224155	0.109342	0.801	0.772	1
Smg9	0.00224307	0.0934158	0.257	0.2	1
Asap2	0.00226705	-0.0818539	0.133	0.2	1
Disp3	0.00226899	0.0660335	0.201	0.133	1
Rbx1	0.00229279	-0.063771	0.828	0.817	1
Isca2	0.00233634	-0.0906178	0.404	0.496	1
Bscl2	0.00233702	0.106775	0.532	0.455	1
Srcin1	0.00233967	0.111742	0.562	0.485	1
Tpgs1	0.0023539	0.112173	0.525	0.441	1
Agtpbp1	0.00239164	0.111121	0.627	0.557	1
Wdtc1	0.00239889	0.0786785	0.227	0.194	1
Scn3b	0.00241248	-0.1331	0.67	0.724	1
Mea1	0.00241355	-0.0997578	0.559	0.625	1
Btf3	0.00242679	-0.0807511	0.828	0.834	1
Taf8	0.00244475	-0.0420369	0.072	0.124	1
Selenot	0.00246344	0.106768	0.746	0.686	1
Gng8	0.00250162	-0.111609	0.073	0.127	1
Psmd2	0.00256752	0.0982076	0.704	0.638	1
Pgrmc2	0.00257003	0.0954675	0.409	0.339	1
Smc1a	0.00260897	0.0799919	0.33	0.247	1
Kl	0.00263588	-0.0787558	0.14	0.21	1
Ndufv3	0.00264084	-0.0725253	0.934	0.935	1
Mrpl36	0.00267023	-0.0688007	0.462	0.552	1
Cog5	0.00268894	0.0969088	0.324	0.251	1
Tmem131	0.00269289	0.0416906	0.433	0.352	1
Clstn1	0.00269625	0.104297	0.957	0.935	1
Lipa	0.00275386	0.0705549	0.167	0.107	1
Ndufb8	0.00276889	-0.0855601	0.957	0.958	1
Bloc1s1	0.00277818	-0.110148	0.375	0.454	1
Hnrnpa0	0.00278684	0.110899	0.647	0.573	1
Amotl1	0.00283961	0.0441101	0.162	0.108	1
Ubap2l	0.00285787	0.0992923	0.387	0.31	1
Suclg1	0.00286117	0.10075	0.802	0.754	1
Sat2	0.00291866	-0.064465	0.075	0.129	1
Ranbp2	0.00293668	0.0531491	0.124	0.117	1
2022-03-02	0.00296221	0.0950604	0.412	0.329	1
Ubqln1	0.00296886	0.102953	0.627	0.59	1
Rnf123	0.00301179	0.090301	0.279	0.214	1
Ndufb11	0.00303922	-0.0680581	0.935	0.94	1
Gpcpd1	0.00306007	0.0876462	0.385	0.304	1
Zfp652os	0.00307984	-0.0568595	0.083	0.141	1
Cdk5r2	0.00309542	0.112498	0.508	0.426	1
Hs3st4	0.00310258	0.120586	0.453	0.368	1
Gm49980	0.00312186	0.0377983	0.179	0.191	1
Atp2b4	0.00312664	0.0789164	0.169	0.11	1
Acvr1b	0.0031387	0.0888687	0.337	0.308	1
Bpnt1	0.00316168	0.0954356	0.348	0.271	1
Got2	0.00317666	0.106425	0.79	0.727	1
Wdfy2	0.00317709	0.0640818	0.131	0.088	1
Snhg4	0.00317833	-0.0218779	0.244	0.3	1
Pigq	0.00317914	0.0891161	0.52	0.43	1
Nudt4	0.00318187	0.110872	0.523	0.456	1
Cox6b1	0.00318941	-0.0713331	0.988	0.992	1
Eif4g2	0.0032064	0.0845622	0.92	0.901	1
Arhgef12	0.00321085	0.110369	0.511	0.433	1
Cst3	0.00323009	0.105443	0.998	1	1
Gm14296	0.00323354	-0.0645092	0.092	0.15	1
Faim2	0.00325516	0.0931782	0.84	0.777	1
Guk1	0.00325528	-0.0997316	0.707	0.762	1
Abhd6	0.00325694	0.102863	0.463	0.402	1
Ltbp4	0.00325849	0.0834277	0.288	0.212	1
Tmem209	0.00326034	-0.0637156	0.114	0.148	1
Dip2a	0.00327223	0.0920455	0.291	0.231	1
Nsdhl	0.00329815	0.0719445	0.196	0.131	1
Cck	0.00331025	-0.0739833	0.983	0.959	1
Mt3	0.00332503	-0.0619621	1	1	1
Smarca2	0.00333804	0.117661	0.581	0.52	1
Lhx2	0.00342683	-0.11168	0.402	0.459	1
Chmp4b	0.00344709	0.110264	0.564	0.523	1
Hikeshi	0.00347327	-0.110466	0.414	0.489	1
Flywch1	0.00348954	0.0920025	0.763	0.685	1
Fto	0.00350585	0.0991469	0.523	0.452	1
Lrrtm2	0.00351253	0.0895357	0.279	0.207	1
Fnbp1	0.00351434	0.104531	0.264	0.192	1
Srsf3	0.00351538	0.10663	0.675	0.62	1
Shank2	0.00352484	0.0821377	0.349	0.267	1
Gnpat	0.00352546	0.0526676	0.29	0.299	1
Phldb1	0.00354801	0.0776633	0.273	0.197	1
Bclaf1	0.00356551	0.0982495	0.457	0.384	1
Ppp1cb	0.00356685	-0.0950735	0.779	0.822	1
Lgi1	0.00362374	0.101526	0.666	0.585	1
Tspan4	0.0036367	0.0774896	0.177	0.116	1
Nrtn	0.0036429	-0.0533566	0.07	0.121	1
Rufy3	0.00364788	0.100731	0.681	0.613	1
Ndufb2	0.00366807	-0.0829848	0.947	0.963	1
Cep170b	0.00368126	0.109223	0.421	0.347	1
Sft2d1	0.00370494	-0.0875085	0.254	0.333	1
Wdr6	0.00373237	0.106626	0.419	0.353	1
Lrig1	0.00379225	0.0649979	0.175	0.113	1
Fgf13	0.00379791	0.0885711	0.743	0.668	1
Cct4	0.00383543	0.104858	0.617	0.553	1
Ntpcr	0.00385551	0.0945006	0.317	0.26	1
Adgrg1	0.00387907	0.110785	0.397	0.317	1
M6pr	0.00391615	0.106403	0.491	0.442	1
AI413582	0.00395204	0.0908514	0.69	0.66	1
Syap1	0.00396281	-0.0604468	0.066	0.11	1
Vps52	0.00396794	0.10281	0.463	0.384	1
Prkcd	0.00396907	-0.0341665	0.392	0.356	1
Dbp	0.00403939	-0.106704	0.385	0.452	1
Atl2	0.00403959	0.0538701	0.256	0.255	1
Paqr4	0.00404673	0.0872858	0.359	0.278	1
Utp4	0.00408774	0.0844144	0.245	0.184	1
Rwdd1	0.00417154	-0.111319	0.509	0.577	1
P4htm	0.00418274	0.105551	0.491	0.432	1
Fam32a	0.00418508	0.0968337	0.552	0.467	1
Tbrg1	0.00423185	0.0937705	0.376	0.309	1
Ndufs2	0.0042685	0.0877679	0.871	0.833	1
Frzb	0.00427387	0.0801031	0.235	0.172	1
Cdipt	0.00428393	0.109322	0.681	0.617	1
Prxl2c	0.00430285	-0.0428516	0.089	0.141	1
Apc	0.00431228	0.0981088	0.501	0.422	1
Nfkbia	0.00433774	-0.0208753	0.169	0.219	1
Ak4	0.00434101	0.078398	0.256	0.214	1
Dgat2	0.00434866	0.133747	0.572	0.52	1
Tac2	0.00437186	-0.110819	0.121	0.183	1
Plod3	0.00438906	0.0886026	0.235	0.172	1
Nek6	0.00444076	0.0699502	0.382	0.3	1
Higd2a	0.00444531	-0.0603203	0.807	0.801	1
Dock9	0.00446863	0.121903	0.486	0.414	1
Syt3	0.00448202	0.0660557	0.339	0.324	1
Slc25a42	0.00448239	0.074654	0.186	0.137	1
Cdkn1a	0.00448787	0.063595	0.119	0.069	1
Snca	0.00452714	0.0976359	0.935	0.903	1
Camk2n1	0.00453572	0.0905163	0.981	0.983	1
Scarb2	0.00453621	0.0956384	0.554	0.471	1
Egr4	0.0045659	-0.0927321	0.271	0.348	1
Creg1	0.00456721	0.0990229	0.29	0.226	1
Eif3k	0.00458131	0.106103	0.801	0.766	1
Krt10	0.00459239	-0.0783278	0.37	0.456	1
Phpt1	0.00459658	-0.101787	0.463	0.512	1
Tsc22d4	0.0046399	-0.110178	0.664	0.729	1
Tmsb4x	0.00469824	-0.0904213	1	1	1
Sirt3	0.00470147	-0.104291	0.455	0.529	1
Rps10	0.00471864	-0.0753217	0.986	0.995	1
Bcl11a	0.00472241	-0.0958766	0.496	0.533	1
Ptprs	0.00472575	0.082607	0.845	0.779	1
Rab15	0.00472578	0.105162	0.511	0.483	1
Mcts1	0.00475321	0.0912609	0.617	0.585	1
H2-T22	0.00480936	-0.0506669	0.056	0.103	1
Cd59a	0.00481407	-0.0613254	0.065	0.115	1
Gm26881	0.004825	-0.0565389	0.111	0.171	1
Coro2b	0.00483899	0.100357	0.629	0.551	1
Olfm1	0.00485324	0.0975728	0.997	0.997	1
Cand1	0.00487661	0.100825	0.532	0.454	1
Washc4	0.00489144	0.0742543	0.194	0.14	1
Ier5	0.00491068	-0.0819201	0.451	0.538	1
Plbd2	0.00491496	0.097641	0.359	0.288	1
Nudcd3	0.0049194	0.0901576	0.394	0.329	1
Tvp23b	0.00494888	-0.0716897	0.216	0.292	1
Lhx9	0.00495401	0.0307818	0.147	0.096	1
Cmtr1	0.0049949	0.0770412	0.407	0.38	1
Ndufs5	0.00506327	-0.0622002	0.966	0.966	1
Tmub2	0.00507366	0.0965527	0.467	0.383	1
Myo1b	0.00507588	0.0581673	0.111	0.063	1
Jup	0.00510155	0.100561	0.245	0.197	1
Akap6	0.00511443	0.0924847	0.484	0.444	1
Stmn2	0.00512026	0.133134	0.848	0.808	1
Camk2a	0.00513239	0.0762091	0.98	0.984	1
Tmem245	0.00515523	0.0883541	0.274	0.204	1
S100pbp	0.00515722	0.0628536	0.216	0.192	1
Nnat	0.00515843	0.143226	0.62	0.559	1
Opa3	0.00516371	0.0822971	0.262	0.204	1
Rab11fip4	0.00518712	0.100425	0.479	0.403	1
Zer1	0.00520466	0.100581	0.666	0.595	1
Psen2	0.0052096	0.0510601	0.179	0.118	1
2310009A05Rik	0.00523193	-0.0858406	0.332	0.416	1
Stau1	0.00526742	0.0831423	0.325	0.288	1
Mafb	0.00527924	0.073816	0.143	0.101	1
6430548M08Rik	0.00531975	0.0983565	0.477	0.414	1
Ddi2	0.00532085	0.0838401	0.274	0.218	1
Mpp3	0.00537584	0.0939661	0.388	0.351	1
Mthfsl	0.00538362	-0.0941339	0.215	0.277	1
Ndufa5	0.00543701	-0.0785551	0.973	0.978	1
Pfkp	0.00550024	0.0964249	0.733	0.695	1
Lats2	0.00550884	0.0986275	0.324	0.25	1
Spcs1	0.00551425	-0.0883991	0.801	0.852	1
Homer1	0.00552423	0.101387	0.532	0.448	1
2900093K20Rik	0.00555295	-0.0798933	0.14	0.202	1
Pdpn	0.00556009	0.0631656	0.203	0.14	1
Gsto1	0.00557602	0.0923957	0.365	0.306	1
Abca3	0.00563779	0.0901334	0.46	0.395	1
Pdha1	0.00564404	0.103701	0.75	0.691	1
Bzw1	0.00567987	0.107306	0.578	0.509	1
C1qtnf12	0.00568515	-0.0632076	0.077	0.127	1
Gtf2h1	0.00568926	0.0818396	0.232	0.17	1
Tmem178	0.0057287	0.101426	0.506	0.436	1
Mapt	0.0057403	0.101989	0.671	0.601	1
Prkca	0.00574538	0.13001	0.652	0.606	1
Gstz1	0.00574658	-0.0798216	0.167	0.235	1
Sv2b	0.0058082	0.134448	0.661	0.584	1
Trappc2l	0.00581245	-0.101058	0.712	0.749	1
Ccp110	0.0058427	0.0737504	0.221	0.156	1
Gna12	0.00585667	0.103416	0.443	0.385	1
Ikbkb	0.0059076	0.108103	0.468	0.397	1
2810001G20Rik	0.00593758	-0.0647902	0.123	0.184	1
Hnrnpr	0.00596001	0.0910172	0.443	0.407	1
Poldip2	0.0059921	0.109074	0.567	0.493	1
Scrn1	0.0060123	0.0994861	0.48	0.414	1
Cc2d1a	0.00601802	0.0917467	0.305	0.245	1
Pqbp1	0.00604383	0.0947711	0.508	0.436	1
Tgfa	0.00605126	0.0740531	0.194	0.132	1
Plek	0.00609018	0.052485	0.107	0.061	1
Taok1	0.00609441	0.104249	0.54	0.462	1
Cnot1	0.00612244	0.0810178	0.458	0.375	1
Cfap100	0.00613136	-0.058921	0.058	0.103	1
Ambra1	0.00613592	0.0934107	0.295	0.238	1
Mat2a	0.00617068	0.104605	0.668	0.595	1
Mrpl18	0.0061812	-0.0867155	0.499	0.583	1
Atp6v1c1	0.00618509	0.101581	0.842	0.789	1
Lamp2	0.00622746	0.0828912	0.394	0.313	1
Ube4b	0.00629026	0.0945008	0.414	0.346	1
Nell2	0.00636507	0.0772844	0.901	0.898	1
Slc25a11	0.0063685	0.0960101	0.654	0.608	1
Rasgrp1	0.00637349	0.00747072	0.882	0.828	1
Cadm1	0.00637861	0.0952866	0.465	0.389	1
Hnrnpdl	0.00642045	-0.0908508	0.663	0.686	1
Ldlr	0.0064263	0.060088	0.143	0.089	1
Mtmr6	0.00647289	0.093949	0.554	0.48	1
Nr4a1	0.0064884	-0.115611	0.324	0.386	1
Naca	0.0065098	-0.0697219	0.94	0.938	1
Polg	0.00651408	0.0643968	0.334	0.322	1
Tmbim6	0.00654892	0.101305	0.753	0.682	1
Mbtd1	0.00656941	-0.0590904	0.083	0.135	1
Prickle2	0.00659887	0.0904125	0.681	0.609	1
Epb41l4aos	0.00661032	-0.0915943	0.283	0.359	1
Pold2	0.00666007	0.0327415	0.138	0.092	1
Osbpl2	0.00667029	0.0826437	0.342	0.27	1
Trpc4ap	0.00669333	0.0956752	0.6	0.526	1
Map2k5	0.0067296	0.0805233	0.348	0.292	1
Ubl5	0.00673171	-0.0714977	0.968	0.963	1
Aco2	0.00680629	0.0823697	0.905	0.855	1
Sergef	0.00681397	-0.053712	0.102	0.156	1
Rnaseh2c	0.00683132	-0.0887322	0.363	0.446	1
Tle3	0.00684297	0.0683523	0.14	0.105	1
Etf1	0.00688784	0.0933826	0.387	0.328	1
Ddn	0.00689535	-0.0126197	0.995	0.975	1
Amigo2	0.00691319	0.10548	0.221	0.164	1
Ndufb6	0.00695297	-0.0890662	0.888	0.912	1
Rab6a	0.00697589	0.0997183	0.91	0.885	1
Ttyh2	0.00698338	0.0720861	0.162	0.107	1
Ankmy2	0.00700138	0.0782798	0.298	0.241	1
Cdk17	0.00700478	-0.0908966	0.589	0.624	1
C1ql2	0.00704016	0.12639	0.339	0.288	1
Csnk1d	0.00707039	0.0917276	0.559	0.482	1
Arrb1	0.00708973	0.0980191	0.472	0.407	1
Med29	0.00710691	0.0644986	0.392	0.392	1
Atf6	0.00711341	-0.0351727	0.233	0.296	1
Ncaph2	0.00716904	0.0948668	0.499	0.455	1
Sort1	0.00717574	0.0847365	0.864	0.804	1
Eef1d	0.0072218	0.0881174	0.537	0.51	1
Ndufa2	0.00725994	-0.0783033	0.957	0.963	1
Foxn3	0.00738243	0.0729317	0.199	0.14	1
Pip5k1c	0.00738268	0.101011	0.705	0.643	1
Rpl15	0.00743589	-0.0660382	0.964	0.974	1
Micos13	0.00748652	-0.0722138	0.768	0.775	1
Siae	0.00750249	0.0578668	0.107	0.072	1
Arg2	0.00750945	0.0637274	0.114	0.071	1
Gnb2	0.00758588	0.0884564	0.896	0.872	1
Fam234a	0.00762787	0.0683345	0.133	0.082	1
Ric3	0.00765084	0.0850144	0.346	0.279	1
Clstn2	0.00771138	0.0975852	0.62	0.542	1
Tsc22d3	0.00771666	-0.100583	0.371	0.449	1
Cbfa2t3	0.00775922	0.080954	0.206	0.149	1
Tmem35a	0.00777557	0.0748937	0.303	0.257	1
Lap3	0.00780601	0.0956737	0.305	0.244	1
Sf3b4	0.00780775	0.0912231	0.39	0.33	1
Fam168b	0.0078513	0.0719187	0.687	0.607	1
Btrc	0.00787644	0.070342	0.276	0.233	1
Cyp7b1	0.00790418	0.0590661	0.273	0.204	1
Birc6	0.00793091	0.089993	0.276	0.222	1
Slc25a29	0.00793552	0.0684344	0.206	0.145	1
Slc17a7	0.00797052	0.0823401	0.976	0.975	1
Rpl12	0.0079863	0.0859016	0.963	0.944	1
Elp2	0.00801101	0.0951065	0.477	0.411	1
Smim10l1	0.00801967	0.0970453	0.63	0.56	1
Kif3c	0.00802147	0.101301	0.589	0.513	1
Nup93	0.00803167	0.0591659	0.145	0.117	1
Cox5b	0.00804221	-0.0436985	1	0.999	1
Mrpl41	0.00804474	-0.0977783	0.624	0.696	1
Camk2g	0.00804741	0.106377	0.613	0.545	1
Gpr161	0.00807011	-0.0698511	0.136	0.198	1
Sfxn5	0.00810466	0.0906424	0.455	0.412	1
Neto1	0.00811574	0.0665687	0.397	0.32	1
Jph4	0.00813427	-0.0640687	0.772	0.775	1
Klhdc4	0.00814983	0.0115724	0.194	0.153	1
Pebp1	0.00815695	0.093697	0.969	0.967	1
Ppp1cc	0.00824223	-0.0614886	0.802	0.793	1
P4hb	0.00826224	0.0857297	0.426	0.355	1
Cox20	0.00832756	-0.102037	0.554	0.599	1
Lmo2	0.00837449	0.053734	0.181	0.167	1
Pam16	0.00840737	-0.0776488	0.664	0.738	1
Tmem130	0.00841075	0.0778059	0.472	0.442	1
Ncoa7	0.00843511	0.0827705	0.334	0.302	1
Kctd10	0.0084398	0.0811588	0.266	0.213	1
Slc25a46	0.00845427	0.0985058	0.458	0.401	1
Ankrd35	0.00845654	0.0605633	0.17	0.116	1
Kdm7a	0.00847507	0.0905732	0.31	0.254	1
Penk	0.00848282	-0.0600509	0.404	0.482	1
Mal2	0.00852607	-0.0601257	0.503	0.493	1
Gm15631	0.00852671	0.0177631	0.107	0.07	1
Zfand5	0.00853116	0.0898495	0.733	0.668	1
Ppp3cb	0.00855504	0.0879884	0.853	0.8	1
Ccl27a	0.00856018	-0.0955925	0.6	0.663	1
Prr12	0.00856812	0.0771372	0.25	0.205	1
Bet1	0.00856846	-0.0625547	0.181	0.247	1
Arhgap32	0.00860265	0.0683907	0.145	0.109	1
Slc12a4	0.0086163	0.0650975	0.141	0.09	1
Chchd4	0.00861952	-0.0949029	0.344	0.417	1
Abcd3	0.0086255	0.0676217	0.394	0.315	1
Nrbp1	0.00864181	0.0939849	0.462	0.387	1
Calm3	0.00866102	0.078148	0.993	0.981	1
Wscd2	0.00868003	0.0730043	0.33	0.29	1
Pip4k2b	0.00875598	0.0932421	0.424	0.356	1
Cenpx	0.00877816	-0.0934307	0.247	0.314	1
Mirg	0.00883048	-0.0278148	0.147	0.195	1
Scfd2	0.00884141	0.0558822	0.141	0.093	1
Tiam1	0.0088517	0.107947	0.38	0.307	1
Mef2a	0.00889759	0.0980386	0.583	0.521	1
Ptpre	0.00890184	0.0694062	0.216	0.155	1
Dhrs7b	0.00890353	0.0744164	0.284	0.214	1
Slc7a11	0.00894709	0.0732115	0.116	0.071	1
Dusp19	0.0090171	-0.0305479	0.07	0.111	1
Crtac1	0.00902878	0.0763148	0.32	0.249	1
Pex5l	0.00906449	-0.0878251	0.339	0.368	1
D10Wsu102e	0.00911067	0.0640441	0.179	0.148	1
Hspa5	0.00913828	0.0809984	0.818	0.754	1
Hspe1	0.00924546	-0.0780862	0.874	0.882	1
Rap1gds1	0.00925531	0.100012	0.767	0.706	1
Prmt1	0.00938107	0.0954319	0.549	0.488	1
Eif3l	0.00938917	0.0862694	0.52	0.462	1
Rhot1	0.00939134	0.0930048	0.422	0.36	1
Uap1	0.00941217	-0.0750977	0.284	0.328	1
Pip4k2a	0.00950307	0.0925764	0.375	0.329	1
Kcnc1	0.00951498	0.0624991	0.547	0.467	1
Crk	0.00958718	0.0985042	0.56	0.504	1
Cers2	0.00960566	0.0472289	0.266	0.273	1
Rps3a1	0.00963776	-0.0569043	0.988	0.989	1
Pgap1	0.00964313	0.0559146	0.121	0.093	1
Kif21a	0.00967377	0.00632887	0.526	0.471	1
Mtap	0.00967486	0.0628869	0.107	0.064	1
Acly	0.00969256	0.0881823	0.564	0.49	1
Ap5m1	0.00969302	0.0525992	0.121	0.109	1
Nudt8	0.00970292	-0.0552005	0.072	0.118	1
Agap3	0.00982753	0.102084	0.816	0.79	1
Edil3	0.00983973	0.106188	0.431	0.375	1
5031439G07Rik	0.00985316	0.0899793	0.433	0.36	1
Shank1	0.00986932	0.0500909	0.697	0.621	1
Chtop	0.00987971	0.0981238	0.552	0.514	1
Tsc22d1	0.00989645	0.0521429	0.917	0.866	1
Extl2	0.00992754	0.0876136	0.489	0.452	1
Rps15a	0.00996345	-0.0400256	0.986	0.979	1
Hnrnph2	0.00998209	0.0883256	0.606	0.533	1
Cmtm6	0.0100166	0.0604548	0.15	0.097	1
Gtf3c2	0.0100185	0.0825892	0.31	0.285	1
Lefty1	0.0100188	-0.0929066	0.213	0.277	1
Pom121	0.0100194	0.0633169	0.334	0.323	1
Scamp1	0.0100504	0.0852552	0.7	0.627	1
Nbl1	0.0100851	-0.0950699	0.537	0.586	1
Zbtb7a	0.0100911	0.0728492	0.32	0.249	1
Lztr1	0.0101328	0.0962999	0.637	0.577	1
Amt	0.0101405	0.0586474	0.123	0.076	1
Sdhd	0.0101448	-0.0821871	0.513	0.582	1
Rbm39	0.0101492	0.0919109	0.756	0.7	1
Adi1	0.0101674	-0.0322219	0.239	0.3	1
Kif1c	0.0102047	0.0789893	0.25	0.206	1
Gng3	0.010263	-0.0806899	0.871	0.91	1
Zbtb8os	0.0103071	0.00162065	0.273	0.313	1
Ube2e2	0.0103138	-0.0128286	0.687	0.639	1
Ak5	0.0103406	0.0859469	0.698	0.625	1
Pop4	0.0104407	0.0447582	0.279	0.213	1
Lrrc24	0.0105422	0.0714767	0.21	0.16	1
Fam192a	0.0105659	0.0866743	0.341	0.281	1
Mef2c	0.0105722	0.0960464	0.528	0.452	1
Arl8b	0.0105725	0.0854407	0.731	0.709	1
Dctn2	0.0106998	0.0837389	0.891	0.859	1
Mdga1	0.010716	0.07497	0.245	0.198	1
Rab5if	0.0107437	-0.0913886	0.567	0.635	1
Chordc1	0.010745	0.0891023	0.416	0.351	1
Flcn	0.0107571	0.0735409	0.298	0.276	1
Nefm	0.0107846	0.0929215	0.695	0.641	1
Vps26b	0.0107855	0.0950861	0.491	0.442	1
Rexo4	0.0108326	0.0851221	0.313	0.269	1
Atf5	0.0108585	0.0503067	0.116	0.07	1
Nabp2	0.0109155	0.0943694	0.535	0.481	1
Snhg20	0.0109301	-0.103369	0.501	0.566	1
Wdr7	0.0109331	0.0927758	0.62	0.552	1
Cog1	0.0109774	0.0753583	0.313	0.278	1
Ifitm2	0.0109891	0.00756283	0.206	0.163	1
Klc1	0.0110556	0.0825565	0.949	0.932	1
Slc1a4	0.0111092	0.0830944	0.341	0.268	1
Rlim	0.0112023	0.0792269	0.242	0.198	1
Sbf1	0.0112748	0.0872599	0.719	0.649	1
Mapkapk2	0.011279	0.0614766	0.196	0.178	1
Tbc1d13	0.0112903	0.0653777	0.152	0.109	1
Arnt2	0.011305	-0.0487459	0.426	0.503	1
Rundc3b	0.0113085	0.0462679	0.193	0.183	1
Ets2	0.0114086	0.0736919	0.405	0.391	1
Tut1	0.0114132	0.0569974	0.126	0.099	1
Tmx1	0.0114598	0.0590558	0.279	0.271	1
Cacna1c	0.0114924	0.0771014	0.324	0.258	1
Taf9b	0.0115172	-0.0340356	0.123	0.174	1
Ly6h	0.0115649	-0.0825366	0.882	0.896	1
Srp54a	0.0116628	0.0612601	0.138	0.1	1
Snf8	0.0116852	-0.0880463	0.497	0.57	1
Dnajc14	0.0116861	0.0811915	0.313	0.246	1
Prkag2	0.0116961	0.0541803	0.552	0.475	1
2022-03-08	0.0117289	0.0554973	0.23	0.167	1
Rnpep	0.0117438	0.0720487	0.319	0.25	1
Cbx6	0.0117716	0.0880684	0.743	0.678	1
Arrb2	0.0117794	0.0870871	0.388	0.329	1
Zfp414	0.0117975	-0.0580525	0.162	0.223	1
Arl4d	0.0118006	-0.0426552	0.14	0.196	1
Cops4	0.0118057	0.0950304	0.584	0.509	1
Idh1	0.011848	0.0237243	0.259	0.206	1
Rab10	0.0118492	0.0898173	0.654	0.614	1
Aif1	0.0118557	0.0723136	0.155	0.103	1
Ttf1	0.0119274	-0.0162763	0.07	0.103	1
Nudt19	0.0119888	0.0776073	0.537	0.513	1
Rcbtb1	0.0120056	0.0721819	0.206	0.156	1
Tspan9	0.0120594	0.0555706	0.119	0.073	1
Osbpl1a	0.012076	0.0334083	0.555	0.486	1
Rims1	0.0121139	0.0896533	0.358	0.306	1
Khsrp	0.0121819	0.0817236	0.262	0.211	1
Ube2ql1	0.0121966	0.101485	0.727	0.704	1
Cnih3	0.0122153	0.0961307	0.288	0.252	1
Cntn1	0.0122412	0.0927234	0.796	0.753	1
Bcas1	0.0122507	0.0857032	0.4	0.326	1
Ezh1	0.0122768	0.0851975	0.33	0.271	1
Kcnab3	0.0122771	-0.0506745	0.164	0.225	1
Srgap2	0.0123187	0.0822173	0.339	0.275	1
Ppid	0.0123209	0.0917824	0.545	0.475	1
Selenos	0.0123425	-0.0943182	0.417	0.491	1
Mctp1	0.012383	0.0734288	0.247	0.183	1
Zfp511	0.0124346	-0.0796445	0.21	0.271	1
Crlf2	0.012514	0.0707402	0.237	0.187	1
Mrps10	0.0125364	-0.0817746	0.25	0.313	1
Appbp2	0.0125403	0.0781486	0.348	0.292	1
Mbtps2	0.0125756	0.0465635	0.182	0.126	1
Tnfrsf21	0.0125762	0.0670846	0.399	0.391	1
Cpsf6	0.0125974	0.0598397	0.45	0.373	1
Cemip	0.0126097	0.0638787	0.118	0.084	1
Rpp21	0.0126433	0.0940567	0.596	0.534	1
Snhg1	0.0126787	0.0743395	0.298	0.231	1
E130309D02Rik	0.0127163	0.0639545	0.174	0.124	1
Ncoa1	0.0127164	0.0827133	0.557	0.533	1
Zc3h8	0.0127568	0.0531022	0.116	0.076	1
Wnt2	0.0127789	-0.0446412	0.068	0.113	1
Creb1	0.0128341	0.0562067	0.211	0.151	1
Thrsp	0.0128374	-0.101928	0.378	0.452	1
Ppp1r9b	0.0128754	0.0494539	0.944	0.903	1
Ints4	0.012908	0.06977	0.179	0.133	1
Klhdc3	0.0129529	0.0793616	0.647	0.573	1
Unc45a	0.0129985	0.0666855	0.256	0.227	1
Myl12a	0.0130642	0.0920932	0.383	0.315	1
Ate1	0.0130658	0.0778582	0.288	0.238	1
Tmem176b	0.0130994	0.0926901	0.356	0.302	1
Susd4	0.0131204	0.09169	0.566	0.526	1
Agpat1	0.0131236	0.0697126	0.199	0.147	1
Gpatch2l	0.013149	0.059485	0.16	0.11	1
Ecrg4	0.0131595	-0.149881	0.157	0.203	1
Orai1	0.0132035	0.0400192	0.118	0.073	1
Hnrnpk	0.0132792	0.0755167	0.911	0.871	1
Wfs1	0.0133484	-0.10513	0.346	0.379	1
Nt5dc3	0.0133573	0.0965747	0.646	0.584	1
Smap2	0.0133856	0.100713	0.618	0.559	1
Cfl2	0.0134652	-0.0921887	0.492	0.55	1
Nphp1	0.0134933	-0.00950965	0.118	0.15	1
Cystm1	0.0135082	-0.090922	0.632	0.686	1
Zpr1	0.0135244	0.0708925	0.302	0.279	1
Ltc4s	0.0135308	0.0467859	0.128	0.081	1
Arfgap2	0.0135709	0.08143	0.376	0.338	1
Dagla	0.0136607	0.0915923	0.627	0.583	1
Nup54	0.013667	-0.0471818	0.077	0.124	1
Itgb3bp	0.0137141	-0.0502683	0.077	0.124	1
Gss	0.0137741	0.0661364	0.196	0.157	1
Erbin	0.0137825	0.0856991	0.279	0.221	1
Tmem68	0.0137945	0.0791622	0.315	0.25	1
Doc2b	0.013822	0.0866996	0.307	0.246	1
Echdc2	0.0138452	0.0493046	0.153	0.102	1
Arhgef4	0.0138832	0.0865896	0.779	0.747	1
Specc1	0.0139183	0.0819997	0.349	0.299	1
Pepd	0.0139197	0.0803854	0.329	0.266	1
Abcb6	0.0139203	0.0209272	0.182	0.135	1
Cul5	0.0139561	0.0772724	0.356	0.286	1
Eif1ad	0.0139688	0.0881169	0.356	0.297	1
Junb	0.01398	-0.0705775	0.397	0.43	1
Tbc1d15	0.0139891	0.0232886	0.198	0.214	1
Gnl3l	0.0139956	0.0973403	0.457	0.4	1
Lamp1	0.013996	0.0856463	0.862	0.834	1
Nrsn1	0.0140184	-0.0816921	0.736	0.753	1
Xpot	0.014034	0.0837455	0.365	0.32	1
Prpsap1	0.0140498	0.0277165	0.312	0.333	1
Josd1	0.0141381	0.0876609	0.436	0.365	1
Slc37a3	0.0142524	0.0836554	0.283	0.23	1
Gripap1	0.0142918	0.0796167	0.354	0.301	1
Myoc	0.0143135	0.0698245	0.101	0.06	1
Aktip	0.0143164	0.084969	0.368	0.315	1
Trmt61a	0.0143395	0.0532674	0.128	0.093	1
Nrxn1	0.0143781	0.101375	0.789	0.757	1
Prrt1	0.014392	0.0406418	0.819	0.757	1
Atraid	0.0144064	-0.0945796	0.484	0.549	1
Shmt2	0.014413	0.0536016	0.162	0.11	1
Dhx57	0.014438	-0.0651625	0.153	0.213	1
Srp14	0.0144565	-0.0802499	0.879	0.892	1
Ppan	0.0145058	-0.0505724	0.155	0.213	1
Pclo	0.0145712	0.0731265	0.615	0.538	1
Sec61g	0.0146914	-0.0594992	0.952	0.951	1
Rbm14	0.0147726	0.0722519	0.244	0.199	1
Fam185a	0.014784	-0.00842611	0.078	0.11	1
Msn	0.0147842	0.0557942	0.102	0.061	1
Arglu1	0.0148084	0.0890793	0.521	0.454	1
Ogdh	0.0149454	0.0841616	0.647	0.619	1
Eps15	0.0149611	0.0744006	0.702	0.629	1
Zadh2	0.0149715	0.0293126	0.131	0.087	1
Tfip11	0.0150536	0.0528176	0.271	0.253	1
Bcl7c	0.0151025	-0.0599161	0.152	0.211	1
Gcc1	0.0151042	-0.0179967	0.077	0.112	1
Nsg2	0.015109	0.0547081	0.94	0.905	1
Acox1	0.015119	0.0997843	0.67	0.609	1
Lingo1	0.0151858	0.101111	0.707	0.675	1
Hrh3	0.0151919	0.0101661	0.175	0.2	1
Tmcc2	0.0152133	0.07122	0.612	0.536	1
Znhit1	0.0152597	0.0883038	0.586	0.552	1
Zfand1	0.0152703	-0.067367	0.155	0.214	1
Dlgap4	0.0154025	0.0984959	0.726	0.683	1
Rraga	0.0154072	0.092455	0.605	0.548	1
Gstm5	0.0154122	-0.0909558	0.891	0.919	1
Gabpb1	0.0154303	-0.0221968	0.073	0.111	1
Hdac4	0.0154439	0.0697883	0.336	0.266	1
Tagln3	0.0154805	0.0799584	0.879	0.873	1
Mppe1	0.0155112	0.0618751	0.157	0.115	1
Hspa12a	0.01558	0.0889095	0.56	0.504	1
Vat1	0.0155815	0.0734323	0.187	0.135	1
Ugp2	0.015589	-0.0920048	0.395	0.466	1
Atp6v1h	0.0155995	0.0930858	0.618	0.549	1
Atp5o	0.0157065	0.0363562	0.944	0.961	1
Dlgap3	0.015763	0.0888331	0.772	0.724	1
Kcnq2	0.0157824	0.0959562	0.804	0.756	1
Zic1	0.0159304	0.0246535	0.169	0.127	1
Daam2	0.0159339	0.0988505	0.25	0.199	1
Cln5	0.0160111	0.0424888	0.111	0.068	1
Elfn2	0.0162018	0.0799078	0.32	0.27	1
Ifnar2	0.0162092	0.0643324	0.193	0.157	1
Prdx3	0.016237	-0.0919641	0.395	0.449	1
Foxg1	0.0162692	-0.0412774	0.629	0.611	1
Nkain4	0.0162854	-0.0923997	0.356	0.424	1
Smoc2	0.016292	0.0868708	0.324	0.262	1
Zfp938	0.0163195	-0.0655466	0.232	0.299	1
Cops9	0.0163338	-0.0498606	0.993	0.989	1
Rab4a	0.0163858	-0.0831824	0.363	0.428	1
Ttc19	0.0164031	0.0872013	0.428	0.375	1
Pnrc1	0.0164099	-0.0894755	0.291	0.352	1
Pxdn	0.0164102	0.0696942	0.24	0.183	1
Morf4l2	0.0164108	0.0768295	0.821	0.774	1
Il16	0.0165277	0.0360282	0.252	0.199	1
Slc24a2	0.016548	0.0815419	0.879	0.832	1
Trim27	0.0165661	0.0747447	0.245	0.198	1
Cul1	0.0165866	0.0905563	0.543	0.477	1
Hdac6	0.0166191	0.0228034	0.23	0.247	1
Unc13b	0.0166219	0.0593079	0.189	0.166	1
Ddx5	0.0166466	0.0721154	0.969	0.95	1
Gpld1	0.0166492	-0.0559754	0.095	0.144	1
Zfp664	0.0166729	0.069911	0.417	0.387	1
Lysmd2	0.0166915	-0.0699815	0.61	0.615	1
Hsd17b12	0.0167175	0.0872978	0.484	0.434	1
Capn2	0.0167185	0.0813401	0.31	0.25	1
Lpgat1	0.0168096	0.0764477	0.518	0.443	1
Atox1	0.0168393	-0.0350931	0.848	0.828	1
Tspan7	0.0168635	0.0647524	0.993	0.99	1
Gramd3	0.0169048	-0.0528123	0.063	0.102	1
Zfp740	0.0169152	0.0792092	0.257	0.212	1
Bhlhe22	0.0169516	0.0853532	0.547	0.477	1
Pigp	0.0169899	-0.0892473	0.383	0.456	1
1110038B12Rik	0.0171451	0.0899521	0.491	0.438	1
Slc38a10	0.017173	0.0775874	0.339	0.277	1
Dnaja1	0.0172034	0.0947756	0.898	0.867	1
Tmco6	0.0172224	0.0550428	0.104	0.072	1
Car11	0.0173085	-0.0980487	0.566	0.616	1
Snapc1	0.0174042	0.0714446	0.233	0.183	1
Ppp3r1	0.0174612	0.0489472	0.956	0.932	1
Lsm3	0.017722	-0.0789834	0.273	0.307	1
Inip	0.0177915	0.0699859	0.227	0.18	1
Rbm42	0.0178333	0.0893695	0.436	0.371	1
Them4	0.0178515	0.0706252	0.284	0.221	1
Rgs14	0.0179988	0.125544	0.462	0.435	1
Krt222	0.0180211	0.0684704	0.23	0.187	1
Vegfb	0.018058	-0.0855666	0.603	0.663	1
Cdh2	0.0181043	0.0704506	0.373	0.346	1
Abracl	0.0181123	-0.098422	0.341	0.41	1
Foxj3	0.0181154	0.0691306	0.24	0.195	1
Slc38a3	0.018126	0.101582	0.365	0.318	1
Kat5	0.0182059	0.0821212	0.33	0.267	1
Kit	0.0182066	0.0358071	0.174	0.125	1
Ddx24	0.0182416	0.0803821	0.673	0.622	1
Cdc16	0.018248	0.0429845	0.295	0.299	1
Exoc3	0.0182667	0.0452091	0.365	0.372	1
Tulp3	0.0182962	-0.0274308	0.094	0.136	1
Stradb	0.0183068	0.0679327	0.21	0.163	1
Sema6c	0.0184938	-0.0591126	0.138	0.194	1
Vps35l	0.018502	0.0760193	0.305	0.246	1
Ddx6	0.0185049	0.0936521	0.52	0.473	1
Snrpe	0.0185063	-0.0934107	0.608	0.664	1
Mapre3	0.0185111	0.0979497	0.779	0.747	1
Lmna	0.0185357	0.0667117	0.274	0.238	1
Nfkbib	0.0185917	0.0645014	0.281	0.253	1
Ap3m2	0.0186275	0.0846573	0.503	0.433	1
Zc3h10	0.0186382	0.0606208	0.118	0.076	1
Nop10	0.0186602	-0.0821029	0.821	0.836	1
Sumo1	0.0187044	-0.0739348	0.716	0.745	1
Clta	0.0187186	0.0834815	0.903	0.872	1
Gpr135	0.0188559	0.0506407	0.164	0.112	1
Larp4b	0.018931	0.0764067	0.354	0.309	1
Pnpla2	0.018962	0.00831101	0.184	0.21	1
Ptn	0.0189685	-0.0961212	0.702	0.719	1
Ndufaf8	0.0191336	-0.0885991	0.511	0.58	1
Taf1	0.0191428	0.0785874	0.281	0.222	1
Mgat4a	0.0192178	0.0436167	0.203	0.147	1
Mvd	0.0192586	0.0655573	0.21	0.165	1
Mindy1	0.0192925	0.054715	0.164	0.112	1
Trappc5	0.0197265	0.0690824	0.414	0.395	1
Pkp4	0.0197369	0.0891412	0.678	0.63	1
Tcp1	0.0197464	-0.00844424	0.755	0.716	1
Crhbp	0.0198231	-0.133309	0.152	0.208	1
Kat7	0.0198307	0.0754641	0.359	0.298	1
Gatad2b	0.0198341	0.0719289	0.208	0.156	1
Brox	0.0198643	0.0533443	0.32	0.253	1
Pygo2	0.0198643	0.0673336	0.249	0.208	1
Adh5	0.0199258	0.0830036	0.424	0.381	1
Wdr81	0.0199845	0.0597398	0.208	0.189	1
Rsl24d1	0.019995	-0.0745376	0.233	0.298	1
Gnptab	0.0201143	0.0875148	0.339	0.29	1
Ephx1	0.0201218	0.058154	0.221	0.194	1
Ephx4	0.0202857	-0.0889742	0.46	0.519	1
Hmg20b	0.0203116	0.0438009	0.196	0.187	1
2610002M06Rik	0.0204848	0.0792141	0.276	0.221	1
Tafa5	0.0204899	-0.0835132	0.668	0.703	1
Psmd14	0.0205528	0.086005	0.634	0.582	1
Sgf29	0.0206246	0.0629808	0.187	0.155	1
Abcd2	0.0206371	0.069481	0.199	0.149	1
Abca1	0.020643	0.069026	0.193	0.155	1
Tmem176a	0.0206453	0.0857688	0.196	0.153	1
Rnaset2a	0.020651	0.0635166	0.133	0.092	1
Map4k5	0.0206698	0.0640421	0.346	0.277	1
2610306M01Rik	0.0208695	-0.0329961	0.099	0.144	1
Trim28	0.020963	0.0753675	0.601	0.529	1
Cpt1c	0.0209643	0.0970882	0.6	0.556	1
Ndufa9	0.0209818	0.0662841	0.622	0.549	1
Ctnnbl1	0.0210042	0.0606675	0.259	0.197	1
Qpctl	0.0210053	-0.0288101	0.08	0.119	1
Trim44	0.0210803	0.0577461	0.615	0.542	1
Brinp2	0.0211129	0.0820776	0.354	0.313	1
Cep83	0.0211515	-0.0615446	0.157	0.191	1
Chfr	0.0212172	0.0616103	0.203	0.164	1
Dlg5	0.0212175	0.060503	0.174	0.139	1
Efr3a	0.0212611	0.0733609	0.436	0.424	1
Flot2	0.021298	0.0932874	0.445	0.391	1
Pde6d	0.0213092	-0.0843356	0.356	0.416	1
Wdr47	0.0213282	0.0825898	0.543	0.477	1
Iqgap2	0.0213486	-0.0905532	0.33	0.393	1
Zcchc7	0.0213764	0.0738071	0.266	0.228	1
Chrm1	0.0214575	0.1046	0.649	0.585	1
Dnpep	0.0214839	0.0676503	0.247	0.192	1
Rragc	0.0215148	0.0539022	0.453	0.384	1
Larp1	0.0215329	0.0805523	0.371	0.312	1
Rin2	0.021577	0.0222646	0.237	0.189	1
Cdip1	0.021597	0.10016	0.804	0.764	1
Prpf8	0.0216157	0.0722515	0.605	0.533	1
Insig1	0.0217037	0.0496641	0.307	0.243	1
Rbis	0.0217237	-0.0639901	0.722	0.722	1
Ipo4	0.0217735	0.0991057	0.405	0.348	1
Rsrp1	0.0219699	-0.10534	0.773	0.8	1
Tnr	0.0221089	0.0928698	0.436	0.384	1
Cd151	0.022118	0.0742447	0.204	0.159	1
Aco1	0.0222282	0.0564023	0.153	0.105	1
Add3	0.0223542	0.0799838	0.547	0.474	1
Ube2v2	0.0223546	-0.0529218	0.554	0.549	1
Aopep	0.0225132	0.0769173	0.337	0.282	1
Ddhd2	0.0225329	0.0707342	0.346	0.313	1
Gemin5	0.0225485	0.0586747	0.138	0.103	1
Sec31a	0.0227187	0.0805096	0.402	0.342	1
Prrc2c	0.0227498	0.0745363	0.286	0.229	1
Rapgefl1	0.0227686	0.0966769	0.601	0.56	1
Bcl10	0.0227791	-0.0573075	0.087	0.129	1
Mast3	0.0228013	0.0883751	0.809	0.767	1
Adgrb3	0.0228206	-0.0703034	0.382	0.425	1
Dffa	0.0228219	0.0334314	0.101	0.095	1
Thnsl1	0.0228317	0.0546881	0.124	0.094	1
Plcxd2	0.0228438	0.0614749	0.184	0.159	1
Zfyve21	0.0228451	-0.040716	0.167	0.219	1
Gm42418	0.0228809	-0.107455	0.865	0.884	1
Lcmt1	0.0229285	0.0821014	0.525	0.465	1
Slc4a10	0.0229286	0.0825099	0.504	0.447	1
Brinp1	0.0229509	0.0298392	0.717	0.658	1
Dgcr2	0.0229904	0.0859946	0.508	0.477	1
Gm9866	0.0230098	0.0561562	0.158	0.115	1
Prpf19	0.0230814	0.0900971	0.62	0.562	1
Sdf2l1	0.023158	0.0496323	0.133	0.108	1
Ppp1ca	0.0232106	0.0641129	0.874	0.826	1
Clpp	0.0233248	0.0788148	0.576	0.557	1
Adprh	0.0233523	0.0835422	0.572	0.525	1
Fig4	0.0234012	0.0561142	0.279	0.216	1
Kdm3a	0.023416	-0.0325485	0.118	0.162	1
Trak2	0.0234276	0.0782085	0.533	0.46	1
Gpr137	0.0234846	0.0351435	0.489	0.423	1
Trappc10	0.0234985	0.0218145	0.322	0.267	1
Ppp1r12c	0.0235892	0.0861983	0.579	0.515	1
Cluh	0.0236022	0.0708481	0.411	0.348	1
Sdha	0.0236211	0.0761859	0.857	0.82	1
B4gat1	0.0236582	0.0936527	0.649	0.601	1
Mir9-3hg	0.0237969	0.0674471	0.296	0.246	1
Rflnb	0.0240614	0.0148781	0.114	0.082	1
Rps17	0.0241246	-0.0468899	0.983	0.977	1
Fam151b	0.0241313	-0.0309621	0.061	0.101	1
Prmt9	0.0242657	0.0200863	0.107	0.117	1
Grik5	0.0243054	0.0604996	0.765	0.767	1
Slc7a5	0.024444	0.0697255	0.187	0.141	1
Cat	0.0244747	0.0780275	0.342	0.3	1
Gm30025	0.0244834	-0.0118863	0.123	0.156	1
Exosc5	0.0244878	0.0618345	0.218	0.178	1
Wasf1	0.0245397	0.0848868	0.836	0.792	1
Zfp110	0.0246863	-0.0383663	0.08	0.123	1
Ndufb5	0.0246901	-0.060927	0.888	0.921	1
Rasd2	0.0246988	0.0750311	0.395	0.363	1
Slc2a6	0.0247053	0.0673406	0.31	0.276	1
Htr2a	0.0247093	-0.0299813	0.078	0.118	1
Car7	0.0247717	-0.0303696	0.194	0.244	1
Sccpdh	0.0249482	0.0824923	0.392	0.345	1
Mapk3	0.0249673	0.0740609	0.625	0.559	1
Otud7b	0.025041	0.0631853	0.211	0.166	1
Mark1	0.0250461	0.0674591	0.334	0.294	1
Pvalb	0.0250762	-0.111167	0.578	0.643	1
Scn8a	0.0251014	0.0884488	0.61	0.574	1
Cadm4	0.0251605	0.0800768	0.489	0.435	1
Ik	0.0251895	0.0863889	0.566	0.503	1
Ina	0.0252519	0.0860165	0.664	0.607	1
Rgl1	0.0252524	0.0802216	0.465	0.408	1
Tmem256	0.0252629	-0.0444213	0.876	0.864	1
Slc38a1	0.025488	0.0763634	0.378	0.353	1
Mycbp	0.0255344	-0.0497607	0.116	0.166	1
Cyfip2	0.0255913	0.0651093	0.91	0.868	1
Gad2	0.0256694	-0.115502	0.412	0.467	1
Fopnl	0.0257421	0.0768077	0.511	0.456	1
Tnfaip1	0.025808	0.0367317	0.189	0.189	1
Slc49a4	0.0258719	0.0691365	0.458	0.387	1
Git1	0.0258792	-0.0850519	0.816	0.834	1
Agt	0.0259196	0.0867822	0.235	0.199	1
Slc39a1	0.0259416	0.0566927	0.189	0.136	1
Vps8	0.0260803	0.0738164	0.296	0.254	1
Tbcb	0.0260887	0.0751574	0.649	0.583	1
Large1	0.0261228	0.0895625	0.588	0.527	1
Ccnk	0.026137	0.0663533	0.191	0.147	1
Stxbp6	0.0261444	0.0700906	0.419	0.349	1
Nfe2l2	0.0261572	0.0525394	0.14	0.094	1
Gm42372	0.0261847	0.0632273	0.319	0.254	1
Hat1	0.0262708	0.0574644	0.162	0.14	1
Arpc1b	0.026312	0.0639668	0.194	0.141	1
Zyg11b	0.0263668	0.0890191	0.451	0.389	1
Orc6	0.0263695	-0.0486368	0.167	0.179	1
2022-09-08	0.0265393	0.0898419	0.722	0.688	1
Naa50	0.0265681	0.0720902	0.47	0.4	1
Xrn1	0.0266919	0.0675702	0.135	0.102	1
Myl12b	0.0267424	0.0641875	0.956	0.932	1
Parp1	0.0267486	0.0769596	0.521	0.451	1
Rapgef4	0.0267661	0.117704	0.709	0.676	1
Pdgfb	0.0268568	0.060221	0.187	0.14	1
Iqsec3	0.0269312	0.0965049	0.399	0.339	1
Ksr1	0.0269889	0.0760291	0.489	0.422	1
Aldh7a1	0.0270318	-0.0633254	0.225	0.288	1
Man2a2	0.0270366	0.0494789	0.552	0.565	1
Rhoa	0.0270621	0.0826437	0.579	0.561	1
Rrp12	0.027071	0.0569213	0.164	0.116	1
Tkt	0.027132	0.0804783	0.487	0.419	1
Adgrl1	0.027137	0.0818697	0.799	0.754	1
Wdr13	0.027174	0.0675528	0.549	0.479	1
Selenom	0.0271897	-0.0716637	0.942	0.947	1
Gm13205	0.0272338	-0.0429527	0.075	0.117	1
Vps16	0.0273054	0.0685212	0.341	0.296	1
Snap47	0.0273102	0.0759406	0.891	0.874	1
Klhl18	0.0273354	0.0494157	0.131	0.096	1
Mgat5b	0.0274904	0.0652948	0.225	0.194	1
Naglu	0.027695	0.0519377	0.109	0.08	1
Opalin	0.027717	0.0042216	0.193	0.157	1
Pde2a	0.0278989	0.0752676	0.76	0.699	1
Nab1	0.0281115	0.0658465	0.198	0.153	1
Resp18	0.0281282	-0.0972692	0.457	0.491	1
Nr4a3	0.0281756	0.0818723	0.394	0.359	1
Ptpra	0.0282073	0.083715	0.787	0.747	1
Wdr55	0.0282113	-0.0549503	0.073	0.111	1
Psma6	0.0283113	0.0755097	0.761	0.701	1
Specc1l	0.0283333	0.0557312	0.187	0.136	1
Zfp263	0.0283809	0.0377227	0.129	0.125	1
Tmem267	0.0283837	-0.0510558	0.184	0.241	1
Mrpl9	0.0283958	0.0529795	0.29	0.228	1
Pid1	0.0284049	0.0774694	0.249	0.215	1
P3h4	0.028441	0.0437346	0.17	0.121	1
Acsl4	0.0284486	0.0778703	0.392	0.334	1
Enho	0.0284721	-0.0821042	0.576	0.635	1
Rida	0.0286263	-0.0947377	0.443	0.498	1
Pex19	0.02864	0.0806632	0.349	0.302	1
Strip1	0.0287114	0.0776059	0.479	0.446	1
Cnppd1	0.0287228	0.0611811	0.203	0.17	1
Nfx1	0.0287763	0.0649996	0.356	0.331	1
Slc16a1	0.0288028	0.0716955	0.227	0.187	1
Cd320	0.0288665	-0.0032357	0.211	0.186	1
Polr3d	0.0289136	0.0271191	0.152	0.151	1
Zdhhc14	0.0290277	0.0707559	0.31	0.254	1
Clcn4	0.029083	0.0912848	0.658	0.62	1
H2-D1	0.0291527	0.038585	0.244	0.257	1
Mink1	0.0292132	0.0729659	0.736	0.671	1
Psma2	0.0292171	0.0777837	0.819	0.777	1
Prkce	0.0293465	0.0884014	0.821	0.784	1
Depdc5	0.0293716	0.0602943	0.242	0.207	1
Tsr2	0.0294107	-0.0751228	0.305	0.349	1
Adprm	0.0294467	-0.0557141	0.111	0.159	1
Rpl5	0.0294968	0.0764921	0.957	0.943	1
Snx3	0.0294999	-0.0444256	0.867	0.851	1
Stac2	0.0295428	0.0799101	0.303	0.261	1
Aimp2	0.0295926	0.0595562	0.295	0.233	1
Rgs4	0.0297365	-0.0707876	0.535	0.562	1
Snx25	0.0299086	-0.0789705	0.266	0.326	1
H2-K1	0.029954	0.0855039	0.249	0.197	1
Atp1b3	0.0299654	0.0775959	0.535	0.471	1
Setd6	0.0299879	-0.0546764	0.095	0.131	1
Gid8	0.0300053	0.07205	0.305	0.282	1
Celsr2	0.0300204	0.0464478	0.584	0.517	1
Ciao3	0.0301017	0.0706673	0.232	0.182	1
Ankrd34a	0.0301144	0.0755691	0.3	0.259	1
Slc25a37	0.0301499	0.0239819	0.118	0.081	1
Ddb1	0.0301516	0.0751682	0.714	0.656	1
Uqcrq	0.0303439	-0.0428086	0.998	0.995	1
Slc2a3	0.0305067	0.0829296	0.48	0.414	1
Cnn3	0.0305075	0.0762932	0.472	0.45	1
Psmc1	0.0305205	0.0740083	0.683	0.644	1
Lrp12	0.0305293	0.0669377	0.262	0.208	1
Anxa11	0.0305687	0.0307461	0.538	0.475	1
Pitrm1	0.0306128	0.0605235	0.203	0.165	1
Tent4b	0.0306732	0.0660959	0.22	0.183	1
Zfp157	0.030742	0.0451036	0.119	0.096	1
Arhgef11	0.0310717	0.0643038	0.218	0.165	1
Prdx5	0.0310887	-0.0629585	0.925	0.944	1
Ankrd13a	0.0311191	0.0775969	0.293	0.243	1
Chst11	0.0311555	0.0633041	0.23	0.2	1
Galnt17	0.0311624	0.0908003	0.6	0.553	1
Enpp5	0.0311959	0.0291028	0.647	0.585	1
B230354K17Rik	0.0312146	0.0443996	0.101	0.064	1
Gatd3a	0.0312877	0.0876105	0.543	0.506	1
Brwd1	0.0313811	-0.0806548	0.382	0.433	1
Gatad2a	0.031427	0.0648559	0.221	0.168	1
BC004004	0.0317156	-0.101042	0.625	0.688	1
Eif4g1	0.0317852	0.060732	0.668	0.6	1
Ppox	0.0318112	0.0329977	0.152	0.113	1
Timm44	0.0318166	0.077557	0.395	0.344	1
Kcnab1	0.0318628	-0.0783397	0.542	0.562	1
Dtx1	0.0319095	0.0117416	0.313	0.347	1
Fos	0.0319337	-0.0635947	0.148	0.197	1
Gprin1	0.0319548	0.0920144	0.532	0.477	1
Jmjd1c	0.0319851	0.0607024	0.327	0.299	1
Creld1	0.032106	0.08256	0.511	0.472	1
Ppp2r5d	0.0321255	0.0655423	0.387	0.364	1
Adarb1	0.0322037	0.0734806	0.622	0.558	1
Mrps28	0.0322066	-0.0705966	0.317	0.378	1
Hnrnpul2	0.0322113	0.088352	0.62	0.576	1
Lrfn2	0.0322362	0.0549384	0.187	0.141	1
Elavl4	0.0323159	0.0505482	0.276	0.266	1
Arl6ip4	0.0324519	-0.0687805	0.342	0.41	1
Frs2	0.0325096	0.0730434	0.254	0.208	1
Nln	0.0325398	0.0595693	0.184	0.137	1
Iqsec1	0.0326942	0.0805533	0.627	0.566	1
Bicd1	0.0327085	0.0568574	0.157	0.113	1
Ipcef1	0.032743	0.0578661	0.17	0.121	1
Snta1	0.0328093	0.0757312	0.363	0.305	1
Rad21	0.0329218	0.0715364	0.458	0.392	1
Litaf	0.032992	0.0611969	0.17	0.123	1
Prps2	0.0330013	0.0285378	0.17	0.127	1
Ufd1	0.0331144	0.0708042	0.433	0.399	1
Pigyl	0.0331515	0.0894159	0.54	0.506	1
Gabbr1	0.0332304	0.0648933	0.922	0.906	1
Katnal1	0.033323	0.0518714	0.286	0.226	1
Fmnl2	0.0333259	0.0637596	0.208	0.156	1
Gmcl1	0.0333672	0.0313052	0.189	0.194	1
Tubgcp5	0.0334614	-0.0622634	0.196	0.238	1
Tmem158	0.0335326	-0.0604064	0.45	0.462	1
Map7d2	0.0336021	0.0758231	0.508	0.483	1
Leprotl1	0.0336693	0.0776029	0.438	0.412	1
Ccs	0.0337523	0.0550283	0.281	0.221	1
Mmgt2	0.0337877	0.0519805	0.126	0.087	1
Rab40b	0.0338051	-0.0930121	0.407	0.463	1
Itpr1	0.0338324	-0.0528334	0.683	0.685	1
Aatk	0.0338788	0.0936516	0.564	0.511	1
Rps6kl1	0.033969	0.0684741	0.293	0.265	1
Maml2	0.0340054	0.0539234	0.109	0.07	1
Wiz	0.034026	0.0577061	0.221	0.181	1
Fbxl19	0.0340729	0.0541954	0.167	0.135	1
Tmem185b	0.0341023	0.0469332	0.116	0.082	1
Ankrd11	0.0341365	0.0705948	0.286	0.242	1
Prr13	0.0341965	0.0399497	0.373	0.313	1
Nell1	0.0342433	-0.0535575	0.305	0.317	1
Rsl1d1	0.0342643	0.0800755	0.387	0.341	1
Meaf6	0.0342665	0.0630351	0.402	0.372	1
Tor1b	0.034447	0.055441	0.29	0.229	1
Becn1	0.0344595	-0.0589464	0.458	0.527	1
Polr2a	0.0345151	0.0709195	0.353	0.29	1
Srsf2	0.0345379	0.0862272	0.639	0.588	1
Calb1	0.0345523	-0.0130387	0.491	0.545	1
Atp6ap2	0.0346056	0.0722313	0.823	0.796	1
Impad1	0.0346895	0.0731697	0.45	0.387	1
Mrpl24	0.0347322	0.0833924	0.431	0.383	1
Ypel1	0.0348745	-0.0242909	0.14	0.183	1
Cd164	0.0349097	0.0774964	0.313	0.26	1
Hgs	0.035023	0.069813	0.405	0.341	1
Tpd52	0.0350241	0.0764461	0.394	0.337	1
Ppp3ca	0.0350553	0.0535402	0.99	0.978	1
Arf1	0.0350951	-0.0328878	0.937	0.914	1
Gabrb3	0.0351554	0.0707964	0.731	0.67	1
Syngap1	0.0351564	0.0740018	0.332	0.274	1
Cplx1	0.0353015	0.0656568	0.939	0.918	1
Slc44a2	0.0353191	0.0647052	0.199	0.156	1
Isoc1	0.0354051	0.0696834	0.201	0.159	1
Tsc2	0.0355126	0.0734124	0.555	0.488	1
Id2	0.0355493	0.083112	0.688	0.63	1
Gja1	0.0356753	-0.10677	0.639	0.669	1
5031425E22Rik	0.0357869	0.0636582	0.213	0.164	1
F730043M19Rik	0.0358027	-0.0742988	0.208	0.266	1
Acsl1	0.035872	0.0650876	0.271	0.233	1
Ctr9	0.0358727	0.0670894	0.317	0.255	1
Klf7	0.0359262	0.054497	0.143	0.1	1
Fbl	0.0360428	0.0728258	0.3	0.251	1
Slc17a6	0.0360655	0.0699471	0.17	0.126	1
Mettl8	0.0361412	0.012078	0.112	0.082	1
Slc12a2	0.0361416	0.0745509	0.24	0.208	1
Asph	0.0361721	0.0829668	0.436	0.379	1
Neat1	0.0361929	0.0539684	0.262	0.205	1
Fxr2	0.0362182	0.0788194	0.547	0.504	1
Zfp598	0.036298	0.0700037	0.273	0.235	1
Gstm1	0.0363661	-0.0879198	0.855	0.853	1
Wipf2	0.036529	0.0702109	0.308	0.263	1
Thoc7	0.0365511	-0.0747778	0.617	0.633	1
Smim11	0.0367492	-0.0598628	0.334	0.4	1
Rhobtb3	0.0367497	0.0181433	0.107	0.115	1
Kat14	0.0367912	-0.021907	0.15	0.194	1
Pitpnm2	0.0368309	0.0753669	0.554	0.55	1
Nt5c	0.036846	-0.00369162	0.422	0.467	1
Myo18a	0.0368568	0.0732649	0.397	0.337	1
Foxo1	0.0370453	0.0215935	0.182	0.145	1
Shfl	0.0371121	0.0692533	0.382	0.323	1
Vps37a	0.0372201	0.0655795	0.256	0.206	1
Ehmt2	0.0373148	0.0824577	0.625	0.577	1
Hsph1	0.0374304	0.0753251	0.845	0.802	1
Ripor1	0.0374417	0.0691469	0.514	0.482	1
Ntf3	0.0374753	0.0608034	0.17	0.123	1
Ssb	0.0375423	0.0839141	0.55	0.501	1
Fuca2	0.0375813	0.0445768	0.245	0.241	1
Gsn	0.0375859	0.0610861	0.3	0.239	1
Nudt16	0.0376055	-0.0480867	0.094	0.137	1
Id4	0.0376811	-0.0880818	0.399	0.464	1
Camk1g	0.0376849	-0.0206418	0.116	0.151	1
Chmp7	0.0377239	0.0341074	0.349	0.363	1
Glmp	0.0377659	0.0691497	0.349	0.297	1
Ogfod1	0.0378044	0.0758228	0.467	0.417	1
Sf1	0.03782	0.0833963	0.583	0.525	1
Dusp5	0.0378241	0.0666381	0.235	0.188	1
Cript	0.0379348	-0.0658812	0.501	0.562	1
Dnajc1	0.0379516	0.0487381	0.131	0.095	1
Cib2	0.0379646	-0.020448	0.291	0.273	1
Ppp2r2a	0.0380149	0.0885946	0.537	0.485	1
Mef2d	0.0380243	0.082639	0.625	0.581	1
Ykt6	0.0380278	0.0709322	0.46	0.426	1
Pwp1	0.038035	0.0352725	0.121	0.123	1
Trpc4	0.038052	-0.0461054	0.141	0.191	1
Fxyd1	0.038067	0.0945008	0.591	0.556	1
2310039H08Rik	0.0381578	-0.0460091	0.148	0.199	1
Ipmk	0.038208	0.0606158	0.213	0.163	1
Kcnip3	0.0382086	0.0760339	0.363	0.318	1
Cwc27	0.0383138	-0.0156323	0.087	0.117	1
Spry1	0.0383207	0.0475308	0.112	0.073	1
Lsm11	0.0384753	0.00979194	0.182	0.147	1
Megf9	0.0385188	0.0766464	0.475	0.441	1
Gcn1	0.0385403	0.07031	0.371	0.324	1
Arhgap35	0.038609	0.064485	0.395	0.37	1
Nadk2	0.0386334	-0.0646654	0.232	0.291	1
Alas1	0.0387497	-0.0701228	0.302	0.365	1
Lrrc28	0.0388522	-0.0608254	0.175	0.23	1
Lpar1	0.038994	0.0320575	0.116	0.082	1
Mast4	0.0390536	0.0349595	0.208	0.158	1
Rnase4	0.0391188	0.0589215	0.203	0.151	1
Mrps14	0.0391242	-0.065756	0.603	0.666	1
Mob4	0.039358	0.0425097	0.443	0.455	1
Eif2d	0.039389	-0.0477215	0.145	0.157	1
Mrtfa	0.0394094	0.0834218	0.419	0.361	1
Tpt1	0.0394105	0.0061155	1	0.992	1
Arhgef2	0.0394427	0.0683258	0.468	0.441	1
Cd81	0.0395894	0.0413794	0.978	0.956	1
Scrt2	0.0395993	-0.0573082	0.15	0.202	1
Rpl14	0.0398352	-0.0346765	0.968	0.985	1
Elof1	0.0398589	-0.0778865	0.467	0.527	1
Cib1	0.0398755	-0.0713489	0.174	0.219	1
Stx5a	0.0400103	0.075804	0.405	0.349	1
Abat	0.0401239	0.0354563	0.63	0.57	1
Elovl4	0.0401289	0.0622608	0.302	0.246	1
H2-Ke6	0.0402632	0.0709424	0.448	0.386	1
S100a1	0.0403389	0.0789486	0.751	0.702	1
Parva	0.0405083	0.0741005	0.247	0.194	1
Ddrgk1	0.0405584	0.0742818	0.477	0.449	1
Rfng	0.0406416	0.0745044	0.523	0.457	1
Uqcrfs1	0.0406715	-0.0629537	0.842	0.849	1
Dipk2a	0.040681	-0.0409009	0.131	0.175	1
Kifc2	0.0406893	0.0232154	0.799	0.746	1
Arl5a	0.0407348	0.0799332	0.434	0.385	1
Stox2	0.0407766	0.0507172	0.334	0.321	1
A330008L17Rik	0.0407793	0.0443633	0.118	0.089	1
Ciz1	0.0408662	0.0555994	0.302	0.242	1
2310033P09Rik	0.0408686	-0.0307047	0.097	0.139	1
Pon2	0.0408786	0.0629043	0.264	0.207	1
Scp2	0.0408942	-0.0846596	0.688	0.725	1
Zcchc10	0.0409955	0.0111151	0.104	0.12	1
Ptk2b	0.0410876	0.0548636	0.94	0.908	1
Nfasc	0.0411746	0.0695768	0.54	0.473	1
Rpgrip1l	0.0412023	0.00515418	0.148	0.12	1
Ap1g1	0.0412297	0.0684093	0.337	0.299	1
Uqcrb	0.0412451	-0.031201	0.966	0.954	1
Pbxip1	0.0412564	0.06288	0.194	0.147	1
Nrxn2	0.0412886	0.086719	0.615	0.553	1
Acadsb	0.0413668	0.0225402	0.284	0.305	1
Trnau1ap	0.0414267	-0.0652384	0.172	0.219	1
Sun2	0.0415162	0.0614077	0.15	0.115	1
Fxyd2	0.0415771	-0.0443316	0.124	0.171	1
Akap11	0.041624	0.0943464	0.6	0.55	1
Aqp4	0.0416674	0.0823504	0.431	0.367	1
Ildr2	0.0417804	0.0574085	0.388	0.324	1
Nhsl2	0.0418007	0.0663913	0.239	0.198	1
Slc25a19	0.0418282	0.0402445	0.288	0.281	1
Rapgef1	0.0418344	0.0758159	0.404	0.361	1
Arpc1a	0.0418878	0.0673505	0.882	0.838	1
Ttc9b	0.0421123	-0.0727947	0.639	0.674	1
Lmbr1	0.0422348	0.0554039	0.194	0.153	1
Nub1	0.0422364	0.0799268	0.412	0.357	1
Rbm10	0.0422554	0.0718953	0.358	0.298	1
Rasl11b	0.0423672	-0.0527048	0.33	0.393	1
Ncan	0.0423819	0.0688194	0.503	0.491	1
Sugt1	0.0424031	0.0691876	0.467	0.436	1
Rab7	0.0424362	0.0759126	0.843	0.798	1
Adal	0.0425563	0.0566456	0.143	0.1	1
Pomp	0.0425985	-0.0674346	0.814	0.824	1
Ube2o	0.0426802	0.0793591	0.443	0.388	1
Znrd1	0.0427388	-0.0692949	0.365	0.394	1
Rab3b	0.0427473	-0.0779415	0.218	0.273	1
Mrpl45	0.0428586	0.0210968	0.291	0.312	1
Mios	0.042868	0.033847	0.131	0.121	1
A930005H10Rik	0.0429794	-0.0479215	0.169	0.219	1
Rad52	0.043061	0.0518094	0.153	0.109	1
Taf3	0.0431005	0.0433237	0.111	0.073	1
B230312C02Rik	0.0431604	-0.0600532	0.101	0.143	1
Rhou	0.0431891	0.0318677	0.233	0.238	1
Nol4l	0.0432566	0.0442466	0.247	0.238	1
Tmem123	0.0432665	0.0444747	0.101	0.077	1
Ube2d3	0.0433279	0.0690653	0.807	0.79	1
Acsbg1	0.0433656	-0.0898665	0.518	0.581	1
Gnao1	0.043415	0.0754952	0.886	0.849	1
Erlin2	0.0434997	0.0693778	0.245	0.197	1
2022-09-04	0.0435219	0.0796846	0.526	0.491	1
C530008M17Rik	0.0435338	0.0505946	0.262	0.247	1
Mzt2	0.0435559	0.075171	0.322	0.275	1
B3galt2	0.0435572	-0.035738	0.175	0.223	1
Rhoq	0.0435883	0.0671192	0.237	0.186	1
Chn1	0.0436394	0.05923	0.991	0.987	1
Dnajc7	0.0436975	0.0675467	0.535	0.496	1
Prmt7	0.0437511	0.0689757	0.307	0.251	1
Zbtb17	0.0437627	0.00170548	0.157	0.182	1
Myh9	0.0437679	0.0571888	0.193	0.147	1
Mien1	0.043801	-0.0679272	0.688	0.702	1
Rps4x	0.0438594	0.0637251	0.983	0.978	1
Kctd5	0.0438677	-0.0338449	0.124	0.166	1
Cyb5a	0.0438921	-0.0812838	0.552	0.595	1
Rpl18a	0.0440863	-0.0506176	0.983	0.991	1
Rdh11	0.044102	0.0502701	0.129	0.089	1
Sec23a	0.0441103	0.0475557	0.422	0.36	1
Zeb1	0.0441107	0.0612437	0.239	0.205	1
Rpl7a	0.0442247	-0.0709106	0.934	0.943	1
Fem1c	0.0445052	0.0569192	0.155	0.129	1
Sdhaf4	0.0446726	-0.0742431	0.47	0.527	1
Kcmf1	0.0447854	-0.0541966	0.371	0.436	1
Ecsit	0.0448828	0.00445001	0.3	0.331	1
Sf3a1	0.0450098	0.072246	0.366	0.324	1
Nr4a2	0.0450424	-0.0635088	0.182	0.235	1
Atp5h	0.0450972	-0.0650483	0.971	0.975	1
Letmd1	0.0451041	0.0699361	0.363	0.316	1
Rnf130	0.0451229	0.0816214	0.465	0.416	1
Ifrd1	0.045195	-0.0775358	0.332	0.38	1
Apopt1	0.0453365	-0.0716242	0.315	0.367	1
Pcgf1	0.0453445	0.0177293	0.193	0.207	1
Cebpb	0.0453476	-0.0738481	0.39	0.451	1
Csnk2a2	0.0453718	0.0562762	0.48	0.415	1
Lmbrd1	0.0455221	0.0812554	0.629	0.567	1
Atp13a2	0.045549	0.0808627	0.571	0.538	1
Kri1	0.045597	0.0577822	0.225	0.187	1
Lancl1	0.0457095	0.0592867	0.797	0.784	1
Drap1	0.0457279	-0.0395906	0.836	0.83	1
Bmt2	0.045739	-0.0226507	0.138	0.175	1
Rtcb	0.0457414	0.0738673	0.475	0.414	1
Epha4	0.0457549	0.0770227	0.734	0.69	1
Atad3a	0.0457809	0.0607964	0.279	0.223	1
Myo5b	0.0458648	0.0737941	0.385	0.346	1
Sec61b	0.045952	-0.068801	0.656	0.7	1
Smim3	0.0459712	-0.072161	0.152	0.194	1
Sh3gl1	0.0459911	0.00809449	0.218	0.242	1
Fam76a	0.0460038	0.0179625	0.283	0.312	1
Tmem41b	0.0460343	0.0490945	0.227	0.174	1
Sars	0.046039	0.0812305	0.647	0.624	1
Gpr26	0.0461451	0.0461638	0.215	0.164	1
Lrrc59	0.0461467	0.0784384	0.4	0.34	1
Hspa1b	0.0462632	-0.0285793	0.145	0.186	1
Slc27a1	0.0462753	-0.0726043	0.327	0.391	1
Psmc5	0.0462796	0.0581016	0.753	0.695	1
Ddx3x	0.0462814	0.0790463	0.6	0.554	1
Zbtb18	0.0465848	0.0715306	0.852	0.836	1
2410006H16Rik	0.0466825	-0.0765872	0.712	0.729	1
Dmtn	0.0467703	0.0636149	0.796	0.742	1
Tmem47	0.0467745	0.0813379	0.492	0.463	1
Traf3	0.0469579	0.0660585	0.249	0.202	1
Mrps2	0.0469644	0.0368071	0.213	0.211	1
Naxd	0.0472105	0.072825	0.508	0.475	1
Ctla2a	0.0472192	-0.070241	0.143	0.192	1
Med10	0.0473602	-0.0653856	0.487	0.519	1
Tac1	0.0474026	-0.105463	0.136	0.18	1
Icam5	0.0474042	-0.0780038	0.758	0.777	1
Rrs1	0.0475178	0.0481027	0.239	0.186	1
Eci1	0.0475188	-0.0352279	0.208	0.206	1
Pcsk2	0.0475368	0.0719031	0.76	0.702	1
Atrx	0.0476082	0.0717678	0.48	0.43	1
Atpaf1	0.0476881	0.0554372	0.387	0.324	1
Ppm1f	0.0477868	0.0703741	0.281	0.234	1
Pabpn1	0.0477999	-0.0591241	0.126	0.171	1
Coq2	0.047805	-0.0583872	0.554	0.56	1
Pcgf2	0.047823	0.00663891	0.099	0.111	1
9430015G10Rik	0.0479595	-0.0222353	0.072	0.103	1
Arhgdig	0.0479647	-0.0773022	0.521	0.557	1
Galnt16	0.0481317	0.0847928	0.666	0.606	1
Itgav	0.0481804	0.0811323	0.334	0.284	1
Slc6a6	0.0482206	0.0714821	0.288	0.239	1
Cmc4	0.0482673	-0.0503971	0.114	0.142	1
Kcng1	0.0482771	0.00509739	0.174	0.141	1
Lrrc8b	0.0482912	0.046389	0.378	0.377	1
Syt7	0.0483087	0.0901875	0.802	0.773	1
Mrps27	0.0483451	0.0276703	0.158	0.16	1
Alad	0.0483485	0.0618127	0.359	0.333	1
Zfand6	0.0485975	0.0630681	0.457	0.392	1
Clba1	0.048709	0.0410074	0.124	0.108	1
Eif3d	0.0487486	0.072077	0.472	0.423	1
2022-03-09	0.0487577	-0.00943217	0.191	0.225	1
Napepld	0.0487816	0.0448876	0.213	0.163	1
Acp1	0.0489172	0.0110414	0.581	0.527	1
Patl1	0.0490392	0.00636674	0.09	0.107	1
Rnaseh2b	0.0490882	0.0374975	0.118	0.079	1
Gpd2	0.0491737	0.0707632	0.494	0.46	1
Fkbp4	0.0491959	0.0595385	0.579	0.514	1
Bri3	0.04933	-0.0498493	0.825	0.828	1
Tmem38b	0.04935	-0.0560028	0.145	0.194	1
Rufy1	0.0493624	0.0525558	0.203	0.174	1
Timm50	0.049363	0.0681804	0.32	0.29	1
Rasd1	0.0493767	-0.0998144	0.436	0.487	1
Elavl2	0.0494515	0.0716729	0.349	0.291	1
Arl3	0.0494521	0.0662211	0.683	0.674	1
Etfrf1	0.0494876	-0.0356415	0.119	0.164	1
Pak2	0.0495143	0.0660398	0.242	0.202	1
Ppp2r2c	0.0495216	0.0736512	0.835	0.816	1
Tmeff1	0.0496549	-0.0697574	0.383	0.447	1
Nr2f1	0.0497092	-0.0696397	0.402	0.424	1
Me1	0.0497189	0.0738229	0.388	0.34	1
Tomm70a	0.0497225	0.0821843	0.627	0.569	1
Ubxn2b	0.0498343	0.061996	0.29	0.249	1
Chchd1	0.0498426	-0.0711235	0.649	0.699	1
Rasl10b	0.0498636	0.0942292	0.586	0.525	1
Chst15	0.0499148	0.0558049	0.237	0.215	1
Sap130	0.049916	0.0467245	0.169	0.14	1
Tbc1d5	0.0499231	0.0405543	0.15	0.139	1
Usp50	0.0499788	-0.0588654	0.145	0.191	1
Tbc1d14	0.0500017	0.0741125	0.426	0.369	1
Fam110b	0.0500194	0.0441831	0.25	0.233	1
Elac1	0.0501305	-0.0338323	0.135	0.18	1
Btg3	0.050158	-0.0747638	0.269	0.318	1
Ccdc181	0.0503286	0.0434207	0.128	0.11	1
Kndc1	0.050409	0.0533419	0.397	0.334	1
Prrc1	0.0504696	0.0398471	0.123	0.084	1
Nsun5	0.0505659	-0.0494707	0.08	0.118	1
Git2	0.050636	0.0550074	0.199	0.152	1
Rchy1	0.050822	-0.0236327	0.324	0.373	1
Dcaf8	0.0508367	0.0718884	0.468	0.418	1
Mpi	0.0508759	0.0546265	0.329	0.315	1
Slc25a5	0.0509084	0.0627825	0.927	0.911	1
Slc39a14	0.0509178	0.0473423	0.187	0.172	1
Slc13a3	0.0510638	0.0461455	0.114	0.077	1
Sult4a1	0.0510751	0.0875017	0.782	0.75	1
Sms	0.0514412	0.0524318	0.509	0.507	1
Chp1	0.0514734	0.092503	0.579	0.521	1
Ube2s	0.0515441	-0.0725076	0.664	0.712	1
Utp23	0.0517695	0.0502239	0.124	0.087	1
Cenpb	0.0519054	0.0856596	0.492	0.454	1
Hras	0.0519255	-0.0490779	0.799	0.796	1
Gsk3b	0.0519923	0.0775821	0.569	0.529	1
Dhcr7	0.0520552	0.0537811	0.239	0.187	1
Flna	0.0521182	0.0619701	0.239	0.206	1
Slc20a1	0.0521254	0.050137	0.388	0.37	1
Mpped1	0.0522084	-0.076533	0.348	0.41	1
Lsm7	0.0522773	-0.0722898	0.802	0.818	1
Ndufa3	0.0526357	-0.0586583	0.99	0.99	1
Pcp4	0.0527436	0.0683155	0.947	0.961	1
Fam149b	0.0528393	-0.0506361	0.193	0.245	1
Cyld	0.0528958	0.0392556	0.383	0.386	1
Slc35a5	0.0529026	-0.000699321	0.186	0.213	1
Hars	0.0530582	0.0755589	0.52	0.47	1
Anxa7	0.0531071	0.0743614	0.463	0.419	1
2810032G03Rik	0.0531713	0.0321815	0.104	0.069	1
Pgk1	0.0533505	0.0747962	0.947	0.939	1
Fxyd6	0.0534766	-0.0698207	0.298	0.301	1
Sipa1l3	0.0534938	0.00659686	0.549	0.503	1
Serp2	0.0535475	-0.0686401	0.785	0.813	1
Vipas39	0.0536997	0.0296304	0.296	0.245	1
Grin3a	0.0537069	0.0279269	0.106	0.103	1
Abca2	0.053902	0.0816294	0.642	0.62	1
Ogfrl1	0.0540099	0.0738946	0.567	0.518	1
Nbeal2	0.054125	0.0390415	0.107	0.071	1
Sf3b3	0.0543312	0.0692042	0.426	0.368	1
Plec	0.054369	0.0701699	0.421	0.361	1
Gatd1	0.0546422	0.0419871	0.244	0.191	1
Slc36a4	0.0546692	0.0212558	0.312	0.261	1
Rmc1	0.0547748	0.0483495	0.227	0.175	1
Ntmt1	0.0548141	0.0320468	0.315	0.322	1
G0s2	0.0549091	-0.0596599	0.102	0.142	1
Rnf4	0.0549667	0.0813184	0.375	0.324	1
Noc4l	0.055138	0.0509756	0.23	0.181	1
Scn1b	0.0553207	-0.0678403	0.959	0.958	1
Mapk4	0.0553917	0.0387443	0.118	0.111	1
Tmcc1	0.0554525	0.0575511	0.349	0.29	1
Rasl11a	0.0555269	0.0460892	0.158	0.145	1
Ier5l	0.0555309	-0.0547722	0.138	0.184	1
Apoo	0.0557415	-0.0739478	0.514	0.552	1
Sp3os	0.0559216	-0.0621939	0.157	0.2	1
Gfpt1	0.0560912	0.00491613	0.223	0.19	1
Rps14	0.0561951	-0.055709	0.993	0.995	1
Polr3c	0.0562739	0.0509006	0.158	0.124	1
Zbtb20	0.0562772	0.0823947	0.542	0.485	1
Kcnq5	0.0562928	0.0682723	0.274	0.226	1
Nudcd2	0.0562958	-0.0482578	0.147	0.195	1
Itga7	0.0564527	0.0500672	0.329	0.27	1
Npm1	0.0565273	0.0598337	0.734	0.676	1
Zcrb1	0.0566858	-0.0701363	0.637	0.667	1
Kif21b	0.0567135	0.0562059	0.218	0.174	1
Rbbp4	0.0567441	0.0653978	0.499	0.465	1
Nap1l1	0.0568748	0.0700343	0.726	0.675	1
[truncated: 7,192 more rows]

## Sheet: table_cl3_3m
	p_val	avg_logFC	pct.1	pct.2	p_val_adj
Thy1	3.9528e-245	1.07569	1	1	1.27616e-240
Ftl1-ps1	3.45336e-137	0.555701	0.993	0.341	1.11492e-132
Bc1	1.54197e-88	-0.662653	0.944	0.991	4.97826e-84
BC023719	7.73149e-69	0.211762	0.522	0.053	2.49611e-64
Gm10076	1.60393e-65	0.396878	0.997	0.886	5.1783e-61
Ftl1	9.00037e-62	-0.576413	0.556	0.782	2.90577e-57
Uba52	3.84411e-56	-0.371265	0.997	0.991	1.24107e-51
mt-Atp8	4.79067e-53	-0.434958	0.988	0.978	1.54667e-48
Gm42418	6.50122e-47	-0.702903	0.993	0.987	2.09892e-42
Lrrc17	2.35791e-46	-0.408407	0.68	0.904	7.61253e-42
Stk25	2.28554e-45	0.335012	0.971	0.842	7.37886e-41
mt-Nd3	6.10095e-45	-0.311525	1	1	1.96969e-40
Rps29	6.56945e-42	-0.280542	1	1	2.12095e-37
Oxt	3.93877e-37	-0.237725	0.205	0.541	1.27163e-32
Lars2	7.02201e-33	-0.344641	0.734	0.837	2.26706e-28
Eif1	4.4326e-32	0.179708	1	0.998	1.43107e-27
Ocel1	1.16609e-31	0.19245	0.566	0.207	3.76473e-27
mt-Atp6	8.93867e-31	-0.229163	1	1	2.88585e-26
Psen1	2.59276e-29	0.268023	0.758	0.459	8.37074e-25
Hcrt	3.29369e-29	0.207882	0.37	0.08	1.06337e-24
Arc	1.06685e-28	0.405524	0.904	0.728	3.44432e-24
Ndn	1.2214e-28	0.252623	0.992	0.929	3.94328e-24
Psap	4.38569e-28	0.192178	1	0.998	1.41592e-23
Rps27	5.11129e-28	-0.21752	1	0.991	1.65018e-23
Rsrp1	6.57842e-28	0.253355	0.99	0.915	2.12384e-23
Fth1	1.33934e-27	0.116751	1	1	4.32407e-23
Gapdh	4.79147e-27	0.130942	1	1	1.54693e-22
Fam32a	1.3421e-26	0.237567	0.938	0.784	4.33296e-22
mt-Cytb	6.66622e-26	-0.198602	1	1	2.15219e-21
Mt3	6.82189e-26	-0.147058	1	1	2.20245e-21
Gaa	1.13691e-25	0.252311	0.997	0.953	3.67052e-21
mt-Co3	1.30377e-25	-0.19105	1	1	4.20922e-21
mt-Co2	1.66715e-25	-0.256784	1	1	5.38239e-21
Gm47283	4.10602e-25	0.212227	0.993	0.982	1.32563e-20
Pkm	5.13273e-25	0.184064	1	1	1.6571e-20
Rpl37a	7.26531e-25	-0.194609	1	1	2.3456e-20
Egr1	1.53858e-24	0.395604	0.987	0.969	4.96732e-20
Rpsa	1.37837e-22	0.157097	1	0.996	4.45008e-18
App	1.70944e-22	0.15287	1	0.998	5.51892e-18
Actb	1.71458e-22	-0.148947	1	1	5.53551e-18
Tatdn1	3.90728e-22	-0.223232	0.665	0.782	1.26147e-17
Pmch	6.04129e-22	0.333167	0.439	0.165	1.95043e-17
Ubb	1.32463e-21	0.117718	1	1	4.27658e-17
Gm7324	1.68041e-21	0.0872969	0.306	0.082	5.42521e-17
Atp1a1	2.07726e-21	0.221082	1	1	6.70644e-17
Gm16286	2.26119e-21	0.207272	0.953	0.846	7.30025e-17
mt-Nd2	2.47615e-21	-0.220155	1	1	7.99425e-17
mt-Nd5	4.66896e-21	-0.197666	1	1	1.50737e-16
Cox6a1	5.26613e-21	-0.14832	1	0.998	1.70017e-16
Rps28	5.32495e-21	-0.165299	1	0.996	1.71916e-16
Rpl4	1.46302e-20	0.160178	1	1	4.72335e-16
mt-Nd4	1.95835e-20	-0.204763	1	1	6.32254e-16
Agap2	4.06347e-20	-0.225483	0.825	0.906	1.31189e-15
Rpl39	5.10858e-20	-0.165473	1	0.998	1.64931e-15
Mdh1	3.4636e-19	0.150524	1	1	1.11822e-14
Rpl29	4.43708e-19	-0.16296	1	0.978	1.43251e-14
mt-Co1	4.47138e-19	-0.185086	1	1	1.44359e-14
Plvap	1.15447e-18	0.147529	0.616	0.339	3.72722e-14
Ndufb1-ps	1.38657e-18	-0.146209	1	0.993	4.47654e-14
mt-Nd1	5.07202e-18	-0.195389	1	1	1.6375e-13
Fam234b	7.71106e-18	0.179745	0.958	0.831	2.48952e-13
Gng13	1.15868e-17	-0.146323	0.998	0.982	3.74079e-13
Snhg11	1.51785e-17	0.1341	1	0.998	4.90039e-13
Rps18	1.60095e-17	-0.173241	0.995	0.98	5.16867e-13
Hapln4	2.80154e-17	0.20856	0.924	0.786	9.04478e-13
Atf4	4.30011e-17	0.193973	0.966	0.913	1.38829e-12
Bhlhe40	4.69368e-17	0.240738	0.918	0.82	1.51535e-12
Nnat	5.16986e-17	-0.285418	0.709	0.813	1.66909e-12
Scg5	6.11141e-17	0.405781	1	1	1.97307e-12
Snhg9	1.02961e-16	-0.175523	0.66	0.764	3.3241e-12
Cdr1os	1.06885e-16	-0.197025	0.796	0.822	3.45077e-12
Agrp	7.90614e-16	0.0576922	0.172	0.029	2.5525e-11
Pla2g4e	1.18282e-15	0.107748	0.354	0.14	3.81873e-11
Wdfy1	2.64925e-15	-0.122426	0.214	0.388	8.55309e-11
Phpt1	2.78398e-15	-0.14381	0.808	0.811	8.98809e-11
Rtn4	3.08651e-15	0.151553	1	0.998	9.9648e-11
Cabp1	9.56797e-15	0.276161	0.988	0.978	3.08902e-10
1500011B03Rik	1.13835e-14	0.158082	0.985	0.942	3.67516e-10
Dync1h1	1.22615e-14	0.153892	1	0.989	3.95863e-10
Myl12b	1.57808e-14	0.126025	0.998	0.996	5.09483e-10
Eif3j2	1.94319e-14	0.0635649	0.192	0.049	6.27358e-10
Bin1	3.53027e-14	0.175748	0.983	0.951	1.13975e-09
Dusp1	4.55731e-14	0.175733	0.684	0.452	1.47133e-09
Rps23	5.88383e-14	-0.138924	1	0.998	1.8996e-09
Ndufa3	6.43221e-14	-0.115743	1	0.993	2.07664e-09
Tomm6	6.94681e-14	-0.135452	1	0.989	2.24278e-09
AC149090.1	1.10446e-13	-0.0782082	0.949	0.864	3.56575e-09
Arhgap32	1.23612e-13	-0.154934	0.773	0.793	3.9908e-09
Isca1	2.50495e-13	-0.13919	0.867	0.862	8.08724e-09
Arl6ip1	2.58182e-13	0.148421	0.997	0.971	8.3354e-09
Gpr150	6.70457e-13	0.0609084	0.249	0.085	2.16457e-08
Atp5j2	9.64925e-13	-0.113026	1	0.998	3.11526e-08
Zfas1	1.10065e-12	0.124176	0.899	0.728	3.55346e-08
Scd2	1.13779e-12	-0.144429	1	1	3.67336e-08
Shank1	1.3726e-12	-0.139996	0.953	0.947	4.43145e-08
Rab7	1.46245e-12	0.134922	0.998	0.978	4.72151e-08
Luzp2	1.51542e-12	-0.173982	0.815	0.882	4.89252e-08
Ubl5	1.71773e-12	-0.127088	1	0.998	5.5457e-08
Ctsb	2.27826e-12	0.131931	1	0.998	7.35535e-08
Ssbp4	2.30772e-12	0.152509	0.96	0.88	7.45048e-08
Ppp3r1	2.51607e-12	0.126086	1	0.998	8.12312e-08
Gm20075	2.68601e-12	0.0162267	0.146	0.053	8.6718e-08
Sqstm1	3.05228e-12	0.151726	0.998	0.973	9.85429e-08
Bex2	3.09258e-12	0.146484	0.998	0.996	9.98441e-08
Pex5l	3.82713e-12	-0.173011	0.884	0.904	1.23559e-07
Ddx5	4.12657e-12	0.120312	1	0.998	1.33226e-07
Got1	4.25072e-12	0.144802	0.998	0.993	1.37235e-07
Gas5	4.2922e-12	0.129973	1	0.989	1.38574e-07
Meg3	6.21288e-12	0.113322	1	1	2.00583e-07
Malat1	1.2318e-11	-0.249363	0.953	0.962	3.97687e-07
2022-03-05	1.38301e-11	-0.100511	0.806	0.78	4.46504e-07
Hnrnpa1	1.58627e-11	-0.146461	0.934	0.935	5.12129e-07
Dusp6	1.62577e-11	0.162363	0.848	0.697	5.24881e-07
Ctsd	1.64507e-11	0.161565	0.998	0.987	5.31112e-07
Ost4	2.19229e-11	-0.144232	0.929	0.924	7.07781e-07
Fabp5	2.53978e-11	0.138173	0.993	0.958	8.19967e-07
Atp5md	2.69887e-11	-0.0994806	1	1	8.71329e-07
Wbp11	2.92959e-11	-0.128723	0.896	0.864	9.45817e-07
S100a1	3.20639e-11	-0.141777	0.953	0.935	1.03518e-06
Rbm3	3.43206e-11	0.146443	0.958	0.871	1.10804e-06
Tmub2	3.51123e-11	0.130238	0.825	0.65	1.1336e-06
Grina	3.62172e-11	0.120779	1	1	1.16927e-06
2022-09-05	3.87003e-11	-0.110472	0.392	0.521	1.24944e-06
Cox7a2	3.87202e-11	-0.105839	1	0.998	1.25008e-06
Gm10260	4.87474e-11	0.0472634	0.18	0.062	1.57381e-06
Ldhb	5.23835e-11	0.136377	1	1	1.6912e-06
Ccnd1	5.50625e-11	0.136955	0.574	0.372	1.77769e-06
Rpl41	7.37031e-11	-0.0953762	1	1	2.3795e-06
Ensa	1.07186e-10	0.113961	1	0.987	3.46051e-06
Zfp992	1.19531e-10	0.0712696	0.332	0.151	3.85907e-06
Ldha	1.45007e-10	0.126031	1	0.993	4.68156e-06
Tpi1	1.76172e-10	0.106188	1	0.996	5.68773e-06
Ociad2	1.89742e-10	0.128206	0.975	0.9	6.12581e-06
Nr4a1	2.06438e-10	0.257234	0.845	0.751	6.66484e-06
Rps4x	2.13094e-10	0.107493	1	0.998	6.87973e-06
Ndufv1	2.17225e-10	0.149956	0.99	0.973	7.0131e-06
Tnnt2	2.28811e-10	0.0464502	0.187	0.06	7.38716e-06
Atp5k	2.35687e-10	-0.095996	0.998	0.998	7.60914e-06
Aldh7a1	2.72501e-10	0.107098	0.635	0.434	8.7977e-06
Clu	2.97844e-10	0.133047	1	1	9.61591e-06
Atp5mpl	3.94064e-10	-0.101742	1	0.998	1.27224e-05
Cdc5l	3.97331e-10	0.115825	0.724	0.532	1.28278e-05
Kirrel2	4.2697e-10	0.033949	0.163	0.058	1.37847e-05
Nudt3	4.38766e-10	0.124754	0.988	0.967	1.41656e-05
Tra2a	4.44212e-10	0.116968	0.768	0.586	1.43414e-05
Ptma	5.00763e-10	0.133635	1	0.998	1.61671e-05
Lypd1	5.15635e-10	-0.22201	0.598	0.69	1.66473e-05
Dnajc10	6.10648e-10	-0.00699573	0.742	0.615	1.97148e-05
Ccdc85b	6.34858e-10	0.136735	0.988	0.964	2.04964e-05
Cdk5r2	6.68878e-10	-0.164929	0.949	0.96	2.15947e-05
Ckb	7.42902e-10	0.171967	1	1	2.39846e-05
Mpeg1	7.44157e-10	0.0344798	0.185	0.071	2.40251e-05
Mtus2	8.30374e-10	0.0991381	0.633	0.432	2.68086e-05
Rps25	8.88991e-10	-0.096696	0.998	0.989	2.87011e-05
Khsrp	8.99086e-10	-0.109587	0.534	0.586	2.9027e-05
Psmc4	9.70449e-10	0.130343	0.923	0.817	3.1331e-05
Scd1	9.75594e-10	-0.170416	0.729	0.806	3.1497e-05
Got2	1.24958e-09	0.119732	0.993	0.947	4.03428e-05
Ssrp1	1.31142e-09	0.0739308	0.859	0.695	4.23391e-05
Gm3739	1.35348e-09	0.0423733	0.212	0.082	4.36971e-05
Dpf1	1.36364e-09	-0.107786	0.552	0.588	4.40251e-05
Tmem215	1.41601e-09	0.12678	0.475	0.285	4.57159e-05
Hnrnph1	1.56339e-09	0.13458	0.975	0.94	5.04741e-05
Rpl23a	1.62006e-09	-0.107781	1	0.991	5.23037e-05
Dnajb5	1.67913e-09	0.143342	0.907	0.837	5.42106e-05
Tmed9	1.72119e-09	0.130815	0.963	0.9	5.55685e-05
Wrnip1	1.74662e-09	0.0581388	0.754	0.577	5.63898e-05
Trib1	1.76018e-09	0.0652013	0.392	0.22	5.68275e-05
Flywch1	1.76674e-09	0.128091	0.998	0.978	5.70391e-05
Phyhip	1.77425e-09	-0.134425	0.965	0.935	5.72818e-05
Rps27rt	1.79472e-09	-0.0945139	0.581	0.61	5.79424e-05
Ndufaf8	1.83001e-09	-0.104482	0.867	0.844	5.90818e-05
Ypel3	1.97284e-09	0.127673	1	0.998	6.36932e-05
mt-Nd6	2.09091e-09	-0.153212	0.406	0.521	6.75049e-05
Baz1b	2.16706e-09	0.0998109	0.791	0.612	6.99634e-05
Higd2a	2.27701e-09	-0.112058	0.983	0.967	7.35134e-05
Hdac5	2.2861e-09	0.107252	0.912	0.78	7.38066e-05
Rpl35	2.33723e-09	-0.0774157	1	0.987	7.54576e-05
Uqcrc1	2.3778e-09	0.133821	0.997	0.978	7.67673e-05
Selenom	2.67078e-09	0.120713	0.997	0.976	8.62262e-05
Bloc1s1	2.69237e-09	-0.124042	0.635	0.713	8.69232e-05
Ep400	2.70051e-09	-0.00365143	0.633	0.51	8.71859e-05
Ncdn	2.77063e-09	0.159884	1	1	8.94497e-05
B230217C12Rik	3.04141e-09	0.122035	0.754	0.59	9.81918e-05
Ing1	3.08424e-09	0.114931	0.764	0.586	9.95748e-05
Dnm1	3.0877e-09	0.120945	1	1	9.96864e-05
Romo1	3.09181e-09	-0.103097	0.995	0.978	9.98191e-05
Schip1	3.11235e-09	-0.142221	0.966	0.964	0.000100482
Tmem198	3.56894e-09	0.128489	0.902	0.782	0.000115223
Lancl1	3.74114e-09	0.12783	0.987	0.969	0.000120783
Arl6ip5	3.95637e-09	0.135491	0.973	0.944	0.000127731
Gnai3	4.09774e-09	0.0527355	0.505	0.334	0.000132295
Rims3	4.32898e-09	0.161918	0.939	0.88	0.000139761
Tacc1	4.37932e-09	0.00825502	0.978	0.893	0.000141386
Mapk4	4.65065e-09	-0.089694	0.431	0.461	0.000150146
Arpc1a	4.75947e-09	0.114144	0.993	0.955	0.00015366
Acot7	5.09701e-09	0.107986	1	0.98	0.000164557
Anxa11	5.10369e-09	0.102231	0.727	0.543	0.000164773
Plk2	5.10417e-09	0.132896	0.985	0.933	0.000164788
Sptbn1	5.42099e-09	-0.125101	0.997	0.998	0.000175017
Gm43305	5.69275e-09	-0.0546778	0.045	0.154	0.000183791
Gm20594	5.9215e-09	-0.0760236	0.135	0.265	0.000191176
Lamp5	5.9319e-09	0.202245	0.99	0.955	0.000191511
1110059E24Rik	6.45695e-09	0.0513751	0.557	0.381	0.000208463
Stmn4	6.67832e-09	0.124798	0.998	0.989	0.000215609
Itpka	6.77929e-09	0.143622	0.995	0.978	0.000218869
Snu13	7.56018e-09	-0.0886076	0.983	0.953	0.00024408
Nefm	8.04837e-09	0.197425	0.948	0.893	0.000259842
B230334C09Rik	8.36305e-09	-0.131406	0.776	0.795	0.000270001
Per1	8.74265e-09	0.155197	0.83	0.695	0.000282257
Mtf2	9.20256e-09	-0.0533665	0.448	0.432	0.000297105
Vps18	9.74448e-09	0.0130406	0.655	0.519	0.0003146
Stmn3	1.00602e-08	0.094336	1	1	0.000324793
Dpp9	1.0317e-08	0.0765645	0.697	0.514	0.000333083
Ncan	1.0353e-08	-0.109269	0.86	0.846	0.000334247
Ahsa1	1.08696e-08	0.119846	0.899	0.78	0.000350926
Stk19	1.11666e-08	0.0764712	0.768	0.595	0.000360513
Mapt	1.13023e-08	0.130972	0.978	0.953	0.000364893
Abhd12	1.18489e-08	0.105817	0.997	0.98	0.00038254
Sars	1.19379e-08	0.128978	0.976	0.949	0.000385415
Egr4	1.23779e-08	0.19205	0.773	0.63	0.000399621
Prdx2	1.26721e-08	0.0912598	1	0.989	0.000409119
Dbp	1.28208e-08	0.120566	0.914	0.802	0.00041392
Dusp5	1.36993e-08	0.0820516	0.409	0.234	0.000442281
Fabp7	1.38206e-08	-0.142354	0.542	0.661	0.000446197
Cpne9	1.401e-08	0.123611	0.731	0.557	0.000452313
Stx18	1.52973e-08	0.0579106	0.569	0.39	0.000493873
Lurap1l	1.65244e-08	0.0707098	0.556	0.372	0.000533491
Rab3a	1.65753e-08	0.0829169	1	1	0.000535133
Btbd8	1.67507e-08	0.130073	0.918	0.826	0.000540797
Fam168b	1.68082e-08	0.111655	0.983	0.942	0.000542654
Gm21860	1.77017e-08	0.0528848	0.281	0.138	0.0005715
Tarsl2	1.81817e-08	0.0433817	0.614	0.45	0.000586996
Kcns1	1.83147e-08	0.142072	0.566	0.394	0.000591289
Cds1	1.87118e-08	0.0810441	0.943	0.829	0.000604112
Nefh	1.93997e-08	0.0977359	0.694	0.512	0.000626319
Kcnab2	1.99217e-08	0.149921	0.975	0.951	0.000643173
Tmem11	2.15595e-08	0.065856	0.747	0.577	0.000696047
Mrpl45	2.32825e-08	0.0940067	0.731	0.555	0.000751675
Phyh	2.33434e-08	0.0468262	0.923	0.8	0.000753642
Gm1673	2.35696e-08	-0.0618784	0.998	0.969	0.000760946
Rapgef5	2.48876e-08	0.0263013	0.916	0.797	0.000803497
Tnpo1	2.55601e-08	-0.111679	0.588	0.655	0.000825208
Tomm7	2.56014e-08	-0.0957859	1	0.996	0.000826541
Cox6b1	2.59273e-08	-0.0885315	0.998	0.991	0.000837063
Ywhah	2.66387e-08	0.0798654	1	1	0.000860031
Maged1	2.81002e-08	0.110071	1	0.998	0.000907214
Ivns1abp	2.88159e-08	0.121552	0.99	0.962	0.000930321
Eef1a1	3.07302e-08	0.0668718	1	1	0.000992125
Hjurp	3.31645e-08	0.0751337	0.5	0.321	0.00107072
Mif	3.34186e-08	-0.0996033	1	0.998	0.00107892
Egr2	3.36352e-08	0.10317	0.311	0.158	0.00108591
Plcd1	3.49199e-08	0.0660197	0.396	0.227	0.00112739
Tmem68	3.67228e-08	0.0772619	0.62	0.439	0.0011856
Atrip	3.78916e-08	0.047326	0.377	0.227	0.00122333
Eif4a2	3.82507e-08	0.0966478	1	0.993	0.00123492
Celf1	3.90478e-08	0.0988025	0.946	0.844	0.00126066
Arsa	3.95546e-08	-0.0308404	0.38	0.35	0.00127702
Mtif3	4.20826e-08	0.0231935	0.367	0.241	0.00135864
Lgi3	4.25425e-08	0.117586	0.943	0.855	0.00137348
Bmp1	4.35605e-08	0.0534093	0.636	0.47	0.00140635
Ttll7	4.36787e-08	0.111403	0.976	0.915	0.00141017
Snrnp40	4.4411e-08	0.0604846	0.414	0.249	0.00143381
Coch	4.45233e-08	0.0879936	0.436	0.263	0.00143743
Nudt19	4.73593e-08	-0.108284	0.783	0.815	0.001529
Aldoa	5.06039e-08	0.0776969	1	1	0.00163375
P4htm	5.24843e-08	0.0601748	0.894	0.759	0.00169446
Etnk1	5.36062e-08	0.107517	0.987	0.951	0.00173068
Usp50	5.41787e-08	-0.085727	0.372	0.472	0.00174916
Chd2	5.4377e-08	-0.00722789	0.505	0.408	0.00175556
Ppp3ca	5.59943e-08	0.120899	1	0.998	0.00180778
Cpne1	5.65589e-08	0.000915649	0.439	0.336	0.001826
Nprl2	5.7679e-08	0.0938816	0.635	0.457	0.00186217
Dlc1	6.05026e-08	0.0194843	0.596	0.454	0.00195333
Trank1	6.1081e-08	0.0392059	0.816	0.673	0.001972
Kctd17	6.29551e-08	0.109018	0.995	0.96	0.00203251
Cse1l	6.35318e-08	0.0373026	0.758	0.606	0.00205112
Mcl1	6.36336e-08	0.0436663	0.741	0.584	0.00205441
Stmn1	6.41748e-08	0.117545	1	0.996	0.00207188
Fos	6.50216e-08	0.154246	0.584	0.425	0.00209922
Gabrg3	6.50464e-08	-0.0698297	0.148	0.285	0.00210002
Zfp106	6.72279e-08	0.0902866	0.901	0.773	0.00217045
Ankrd35	6.85324e-08	-0.0705118	0.406	0.428	0.00221257
Stx1a	6.88108e-08	0.105295	0.997	0.996	0.00222156
Cdip1	7.11762e-08	0.110925	0.993	0.964	0.00229792
Tro	7.35133e-08	0.115594	0.875	0.762	0.00237338
Fam81a	7.43463e-08	-0.0329972	0.933	0.855	0.00240027
Tfb2m	7.43687e-08	-0.0146432	0.407	0.341	0.00240099
Zfhx4	7.74065e-08	0.00423826	0.167	0.107	0.00249907
Nfkbib	8.46851e-08	0.0824653	0.719	0.548	0.00273406
Plpp3	8.60765e-08	-0.112699	0.907	0.873	0.00277898
Mrps18a	9.08909e-08	0.0681431	0.946	0.84	0.00293441
Ap2m1	9.47983e-08	0.0857005	1	0.996	0.00306056
Pebp1	9.54964e-08	0.077069	1	0.998	0.0030831
Dusp14	9.78093e-08	0.137705	0.956	0.886	0.00315777
Prickle1	1.00322e-07	0.124384	0.823	0.71	0.00323891
Rpl17	1.00739e-07	-0.0929745	1	0.998	0.00325235
Gm7292	1.05539e-07	-0.044757	0.035	0.125	0.00340732
Slc25a19	1.09479e-07	0.0806455	0.628	0.452	0.00353452
Rps8	1.11234e-07	0.0915688	1	1	0.00359118
Rpl24	1.12506e-07	0.0913077	1	0.998	0.00363224
Pfkfb3	1.1304e-07	0.078736	0.48	0.307	0.00364949
Mbd1	1.19667e-07	-0.0538732	0.471	0.439	0.00386345
Sdhc	1.21659e-07	-0.0855952	0.909	0.884	0.00392776
Gnal	1.25165e-07	-0.0911925	0.864	0.842	0.00404096
Ccdc155	1.29073e-07	0.0389093	0.241	0.12	0.00416713
Selenof	1.29539e-07	-0.0676416	0.98	0.944	0.00418215
Ttc27	1.308e-07	-0.0223316	0.411	0.343	0.00422289
Plcb4	1.32858e-07	0.068807	0.785	0.628	0.00428931
Atl1	1.34901e-07	-0.0642055	0.949	0.895	0.00435528
Dph3	1.36656e-07	0.056146	0.845	0.702	0.00441195
Rps19bp1	1.38409e-07	0.0854477	0.771	0.61	0.00446853
Nlgn1	1.41486e-07	-0.0472829	0.689	0.624	0.00456789
Klhdc2	1.44753e-07	0.0823427	0.956	0.864	0.00467336
Hlf	1.47119e-07	0.131082	0.963	0.906	0.00474974
Tle4	1.4821e-07	-0.0854117	0.448	0.508	0.00478495
Inpp4a	1.50199e-07	0.00550267	0.948	0.857	0.00484919
Aktip	1.52225e-07	-0.110774	0.754	0.782	0.0049146
Abraxas2	1.56824e-07	0.025463	0.461	0.325	0.00506308
Actr1a	1.5797e-07	0.101074	0.939	0.849	0.00510008
Ilf2	1.67976e-07	0.0862793	0.882	0.751	0.00542309
Ociad1	1.75139e-07	0.105274	0.993	0.969	0.00565436
Pcmtd1	1.92791e-07	0.0516457	0.859	0.722	0.00622424
Akirin2	1.93202e-07	0.01938	0.88	0.766	0.00623752
Cars	1.9433e-07	0.0836232	0.616	0.443	0.00627393
Ndufa7	2.00575e-07	-0.0890703	0.998	0.989	0.00647558
Ift46	2.02223e-07	0.0830312	0.71	0.543	0.00652878
Acvr1b	2.02432e-07	0.00435821	0.832	0.713	0.00653551
Sertad1	2.04072e-07	0.0956538	0.557	0.385	0.00658845
Fau	2.04339e-07	0.0695307	1	1	0.00659708
Rps3a1	2.14753e-07	0.0881416	1	1	0.00693329
Nipbl	2.20271e-07	0.0194024	0.375	0.261	0.00711144
Pink1	2.25829e-07	0.111226	0.997	0.984	0.00729089
Otud1	2.26248e-07	0.0722671	0.463	0.296	0.0073044
Syt13	2.30752e-07	0.116916	0.993	0.962	0.00744982
Cand1	2.3837e-07	0.0503826	0.904	0.782	0.00769577
Btrc	2.40142e-07	0.0432726	0.66	0.503	0.00775299
A930015D03Rik	2.4546e-07	0.0316377	0.146	0.053	0.00792467
Prkcz	2.49138e-07	0.105827	0.978	0.929	0.00804341
Ubqln1	2.54693e-07	0.0887113	0.975	0.904	0.00822275
Hddc3	2.57032e-07	0.0811781	0.593	0.421	0.00829829
Vstm2l	2.59879e-07	-0.12954	0.975	0.978	0.00839018
Rnf6	2.60902e-07	0.110249	0.756	0.621	0.00842323
Txnrd2	2.75789e-07	0.0571682	0.524	0.359	0.00890386
Nrgn	2.7746e-07	0.125952	1	1	0.00895779
Cacfd1	2.96596e-07	0.0295087	0.692	0.552	0.00957561
Cfp	2.97581e-07	0.0575273	0.271	0.134	0.0096074
Tmem246	2.98607e-07	0.0783384	0.914	0.797	0.00964052
Gars	2.99006e-07	0.106288	0.929	0.842	0.00965341
Smg5	2.99938e-07	0.0419355	0.756	0.608	0.0096835
Mageh1	3.00489e-07	0.0417401	0.726	0.577	0.00970129
Kcnip4	3.03288e-07	0.050378	0.86	0.726	0.00979165
Tubb3	3.06213e-07	0.0893429	0.997	0.98	0.00988607
Abracl	3.09804e-07	0.10065	0.604	0.439	0.010002
Fbxo34	3.24235e-07	-0.0662315	0.759	0.713	0.0104679
Phf5a	3.25333e-07	0.0228956	0.764	0.635	0.0105034
Tef	3.30242e-07	0.117403	0.985	0.951	0.0106619
Ppp1r15b	3.38714e-07	0.0354277	0.542	0.394	0.0109354
Osbpl3	3.44357e-07	0.0203316	0.5	0.374	0.0111176
Egr3	3.47792e-07	0.198825	0.976	0.967	0.0112285
Klhl26	3.5027e-07	0.0656216	0.741	0.584	0.0113085
Mef2c	3.62353e-07	0.0900817	1	0.989	0.0116986
Sf3a3	3.65398e-07	0.0618634	0.613	0.448	0.0117969
Aarsd1	3.66222e-07	0.0859489	0.82	0.675	0.0118235
Exoc6b	3.74249e-07	0.0836914	0.678	0.512	0.0120826
Ubap1	3.81285e-07	0.0208423	0.594	0.459	0.0123098
Ccar2	3.8582e-07	0.0768242	0.689	0.523	0.0124562
Lrrc4b	3.87602e-07	-0.102564	0.877	0.869	0.0125137
Caprin1	3.93987e-07	0.0705046	0.958	0.866	0.0127199
Clba1	3.97706e-07	-0.00221884	0.399	0.316	0.0128399
Nosip	4.05886e-07	0.0593406	0.744	0.588	0.013104
Cdc37	4.13217e-07	0.100046	0.966	0.9	0.0133407
Btf3l4	4.20405e-07	-0.0594228	0.554	0.552	0.0135728
Ccndbp1	4.24433e-07	0.0315293	0.798	0.666	0.0137028
Trmt1l	4.28433e-07	0.0620014	0.426	0.269	0.013832
Mchr1	4.28774e-07	0.0425347	0.481	0.332	0.013843
Pcsk1n	4.34783e-07	0.0843841	1	1	0.014037
Tspyl2	4.37775e-07	0.0444149	0.663	0.508	0.0141336
Sugp2	4.38871e-07	0.0957793	0.715	0.555	0.014169
Mapre3	4.41567e-07	0.0930297	0.99	0.962	0.014256
Dcps	4.48185e-07	0.0666637	0.513	0.347	0.0144696
Osbpl8	4.4919e-07	0.0297272	0.848	0.726	0.0145021
Fmr1	4.60144e-07	0.0404196	0.808	0.668	0.0148557
Sh3bgrl3	4.61244e-07	-0.0991499	0.998	0.991	0.0148913
Nudt11	4.62575e-07	-0.0302269	0.616	0.535	0.0149342
Larp4b	4.62775e-07	0.0471654	0.798	0.653	0.0149407
Magee1	4.67408e-07	-0.0756078	0.946	0.911	0.0150903
Gabrd	4.72262e-07	0.122635	0.904	0.811	0.015247
Uba3	4.75925e-07	0.0665437	0.823	0.679	0.0153652
Hnrnpa2b1	4.80893e-07	0.0851178	1	0.976	0.0155256
Zcchc7	4.88308e-07	0.0646645	0.507	0.343	0.015765
Fkbp4	4.97398e-07	0.0932518	0.896	0.782	0.0160585
Podxl2	5.04896e-07	0.137011	0.978	0.953	0.0163006
Rtraf	5.05729e-07	0.106951	0.956	0.882	0.0163275
Ids	5.14138e-07	-0.126916	0.99	0.987	0.016599
Poldip3	5.20934e-07	0.0311577	0.604	0.463	0.0168183
Cdh19	5.23733e-07	0.0271397	0.138	0.051	0.0169087
Pigp	5.32623e-07	-0.0882908	0.707	0.713	0.0171957
Ier5	5.37984e-07	0.131667	0.966	0.906	0.0173688
Ptbp1	5.42805e-07	0.0564809	0.404	0.252	0.0175245
Aff3	5.48145e-07	-0.0493275	0.455	0.421	0.0176969
Sympk	5.51031e-07	0.0955116	0.753	0.599	0.01779
Pak7	5.63963e-07	0.0551279	0.663	0.506	0.0182075
Hnrnpu	5.69667e-07	0.0981328	0.998	0.982	0.0183917
Shprh	5.76199e-07	0.0646006	0.576	0.412	0.0186026
Farsb	5.7743e-07	0.0781429	0.763	0.61	0.0186423
Gadd45gip1	5.95795e-07	-0.10513	0.756	0.788	0.0192352
Eftud2	5.96779e-07	0.0991881	0.877	0.766	0.019267
Klhdc8a	6.00598e-07	-0.101064	0.374	0.432	0.0193903
Dzank1	6.05341e-07	-0.0878308	0.941	0.904	0.0195434
Pitpnc1	6.06174e-07	0.0413931	0.606	0.459	0.0195703
Cnih1	6.06649e-07	0.0332756	0.933	0.831	0.0195857
Chchd2	6.13964e-07	-0.0780175	1	0.998	0.0198218
Nup85	6.16674e-07	0.0740171	0.54	0.374	0.0199093
Ecsit	6.19549e-07	0.090809	0.677	0.514	0.0200022
Net1	6.20594e-07	0.0443909	0.495	0.347	0.0200359
Phax	6.21179e-07	-0.071227	0.709	0.677	0.0200548
Tceal5	6.2183e-07	0.1059	0.971	0.92	0.0200758
Etfb	6.2255e-07	0.0939285	0.843	0.713	0.020099
Epop	6.32941e-07	0.139519	0.906	0.835	0.0204345
Sumo1	6.4544e-07	0.0851783	0.988	0.935	0.020838
Tnpo2	6.46196e-07	-0.0253695	0.758	0.668	0.0208624
Epha10	6.4939e-07	0.0711037	0.603	0.437	0.0209656
Cotl1	6.51488e-07	0.0606338	0.655	0.497	0.0210333
Nt5c3b	6.54167e-07	-0.0173659	0.653	0.566	0.0211198
Mkrn1	6.72093e-07	0.100309	0.96	0.889	0.0216985
Rbfa	6.76651e-07	0.0976504	0.677	0.526	0.0218457
Rgs5	6.77934e-07	-0.112374	0.48	0.557	0.0218871
Rtn3	6.91576e-07	0.0805494	1	0.998	0.0223275
Stk40	6.97054e-07	0.0662619	0.503	0.341	0.0225044
Ccpg1	7.05961e-07	0.108502	0.815	0.688	0.022792
Polr3k	7.07307e-07	0.0134732	0.714	0.586	0.0228354
Tmem126b	7.14934e-07	0.0615738	0.626	0.465	0.0230816
Trp53i11	7.17181e-07	-0.104727	0.648	0.624	0.0231542
Rars	7.19526e-07	0.0721991	0.645	0.481	0.0232299
Phka2	7.20088e-07	0.0556712	0.502	0.343	0.0232481
Wbp2	7.2293e-07	0.0910659	1	0.998	0.0233398
Pja1	7.23744e-07	0.0811078	0.995	0.958	0.0233661
Snrpd3	7.26676e-07	0.114264	0.934	0.866	0.0234607
Epn1	7.30266e-07	0.107943	1	0.998	0.0235766
Rpp21	7.33453e-07	0.0882946	0.835	0.699	0.0236795
Pafah1b3	7.45221e-07	0.0356146	0.539	0.394	0.0240594
Rhot1	7.56105e-07	0.0623987	0.822	0.679	0.0244108
Npdc1	7.85022e-07	0.0937832	0.998	0.989	0.0253444
Nrxn3	8.10559e-07	0.0382388	0.955	0.864	0.0261689
Prps1	8.13949e-07	-0.040465	0.823	0.751	0.0262783
Rex1bd	8.19244e-07	0.0977203	0.983	0.94	0.0264493
Pias3	8.27935e-07	-0.00670913	0.418	0.33	0.0267299
Ankrd27	8.2936e-07	0.0686565	0.542	0.379	0.0267759
Apbb1	8.4123e-07	0.0821913	1	0.996	0.0271591
Klhl24	8.54184e-07	0.0392524	0.724	0.581	0.0275773
Brd1	8.83928e-07	0.0414259	0.559	0.41	0.0285376
Eno1	9.00056e-07	0.0876217	0.997	0.978	0.0290583
Tmem44	9.00612e-07	0.0424328	0.625	0.474	0.0290762
Ntan1	9.19207e-07	0.0615545	0.803	0.659	0.0296766
Pigt	9.28178e-07	-0.0434337	0.702	0.644	0.0299662
Rnf8	9.3226e-07	0.0418111	0.655	0.506	0.030098
Ago3	9.41202e-07	0.0522269	0.508	0.354	0.0303867
Pycr2	9.48985e-07	-0.00953639	0.594	0.501	0.030638
Snhg3	9.51071e-07	-0.0545877	0.199	0.339	0.0307053
Ptprz1	9.60268e-07	-0.0996878	0.88	0.853	0.0310023
Hecw2	9.77407e-07	0.0418671	0.551	0.403	0.0315556
Eif2s2	9.8415e-07	0.0395313	0.916	0.806	0.0317733
Crls1	9.90988e-07	-0.0124907	0.64	0.548	0.031994
Mobp	9.92123e-07	0.143963	0.931	0.869	0.0320307
Cspg5	1.01279e-06	0.07985	1	0.98	0.0326978
Fn1	1.01901e-06	-0.0596832	0.305	0.303	0.0328987
Amz2	1.03201e-06	0.0559554	0.625	0.47	0.0333186
Smim19	1.04441e-06	-0.0970002	0.657	0.668	0.0337189
Tmem201	1.05505e-06	-0.0272863	0.577	0.51	0.0340623
Elob	1.06165e-06	-0.0716856	1	0.998	0.0342754
Tceal6	1.06391e-06	0.0862945	0.916	0.813	0.0343482
Gm30025	1.06522e-06	-0.0280011	0.274	0.252	0.0343907
Borcs5	1.06556e-06	0.0609787	0.682	0.526	0.0344017
Mast3	1.06729e-06	0.120849	0.988	0.976	0.0344575
Pik3r4	1.08016e-06	0.031478	0.564	0.425	0.0348729
Slit1	1.0811e-06	0.0436649	0.475	0.327	0.0349034
Arrb1	1.09408e-06	0.120526	0.904	0.829	0.0353223
Zcchc14	1.10119e-06	-0.00844372	0.598	0.497	0.0355519
Acta1	1.11587e-06	-0.0500593	0.603	0.563	0.0360257
Rps27l	1.12617e-06	-0.0631582	0.862	0.811	0.0363583
Susd6	1.12729e-06	0.0176124	0.446	0.327	0.0363945
Ppp1r15a	1.12866e-06	0.0613351	0.325	0.183	0.0364388
Nme3	1.13256e-06	-0.0678412	0.18	0.29	0.0365648
Apex2	1.133e-06	0.0158188	0.103	0.04	0.0365788
Prkacb	1.14236e-06	0.0814972	1	0.991	0.0368812
Ccl17	1.14796e-06	0.0373285	0.348	0.22	0.037062
Mrpl47	1.15505e-06	0.0272756	0.525	0.392	0.0372907
Ifitm2	1.18589e-06	-0.00338173	0.295	0.227	0.0382864
Gtf2e2	1.19093e-06	0.0607128	0.426	0.272	0.0384492
Dcaf8	1.20612e-06	0.0871954	0.886	0.768	0.0389395
Med20	1.21727e-06	0.0392084	0.406	0.267	0.0392995
Copz1	1.22089e-06	0.0921288	0.901	0.791	0.0394163
Ide	1.23203e-06	0.0803911	0.616	0.454	0.0397762
Atpaf1	1.25446e-06	0.0623512	0.786	0.641	0.0405004
Mrps18c	1.27754e-06	-0.054792	0.869	0.808	0.0412455
Slc5a5	1.29318e-06	-0.0843339	0.175	0.301	0.0417504
U2af1	1.29865e-06	0.059253	0.864	0.735	0.0419269
Mrpl58	1.31141e-06	0.0802876	0.877	0.755	0.0423389
Acin1	1.31268e-06	-0.014139	0.614	0.53	0.04238
Rbck1	1.32829e-06	0.0649683	0.803	0.661	0.0428838
Spink10	1.33782e-06	-0.0608528	0.217	0.285	0.0431916
Camkk1	1.34869e-06	0.12566	0.929	0.842	0.0435426
Rbm8a	1.3529e-06	-0.00936925	0.796	0.695	0.0436785
Pdcd10	1.39727e-06	0.0206273	0.862	0.751	0.045111
Map1lc3b	1.41789e-06	0.103234	0.998	0.984	0.0457765
Nat8l	1.43186e-06	0.143934	0.99	0.969	0.0462275
Rmdn3	1.43583e-06	0.0528492	0.705	0.555	0.0463557
Ttc39c	1.45284e-06	0.00776317	0.365	0.278	0.0469048
Rnaseh2a	1.45512e-06	0.0684442	0.456	0.301	0.0469786
Camk1	1.47108e-06	0.0924916	0.944	0.862	0.0474938
Rpl22l1	1.47371e-06	-0.0704982	0.998	0.989	0.0475789
Lin37	1.47778e-06	0.0136165	0.581	0.459	0.04771
Emc3	1.50748e-06	0.0224352	0.886	0.777	0.0486689
Cebpd	1.50758e-06	0.0121047	0.207	0.118	0.0486723
Cep78	1.51677e-06	0.0339202	0.227	0.12	0.048969
Adcy5	1.53197e-06	-0.0910138	0.707	0.706	0.0494598
Rnf227	1.56818e-06	0.0894685	0.978	0.92	0.0506288
Heatr1	1.57667e-06	-0.0205621	0.271	0.232	0.0509029
Rrp7a	1.58318e-06	0.101414	0.81	0.708	0.051113
Zcchc2	1.59406e-06	0.0427976	0.34	0.209	0.0514641
1700048O20Rik	1.60915e-06	0.0139663	0.185	0.107	0.0519515
Trappc2l	1.6148e-06	-0.0914647	0.948	0.931	0.0521338
Mtss2	1.62008e-06	-0.106125	0.756	0.755	0.0523042
Zfp787	1.62106e-06	0.00967865	0.439	0.339	0.0523361
Ncoa5	1.64602e-06	0.0418079	0.545	0.399	0.0531417
Itprid2	1.67067e-06	-0.010571	0.387	0.307	0.0539376
Lrrfip1	1.68234e-06	-0.0118385	0.692	0.599	0.0543144
Clk1	1.69796e-06	0.0775448	0.791	0.648	0.0548188
Arl4a	1.72643e-06	0.0490347	0.667	0.517	0.0557379
1500004A13Rik	1.73227e-06	-0.0194536	0.786	0.697	0.0559265
Dcaf15	1.73513e-06	0.0361066	0.387	0.258	0.0560186
Zfp281	1.73553e-06	0.0198804	0.498	0.374	0.0560317
Ap3m2	1.74298e-06	0.100731	0.921	0.835	0.0562722
Mapk11	1.75274e-06	0.0187432	0.751	0.619	0.0565872
Ddx39b	1.75562e-06	0.089987	0.948	0.871	0.0566801
Rc3h2	1.76175e-06	0.00044757	0.833	0.722	0.0568781
Sil1	1.79137e-06	0.018351	0.352	0.234	0.0578343
Pxmp2	1.80073e-06	0.0341164	0.229	0.118	0.0581367
Necab3	1.81393e-06	0.0802123	0.806	0.666	0.0585627
Cables2	1.83353e-06	0.00850818	0.475	0.372	0.0591954
Mtrex	1.84017e-06	0.0473871	0.808	0.673	0.05941
Mxi1	1.84555e-06	0.0509657	0.798	0.659	0.0595836
Dvl3	1.85659e-06	0.00534874	0.579	0.472	0.05994
Rtkn	1.85794e-06	0.0109366	0.702	0.586	0.0599835
Rbbp7	1.86361e-06	0.100323	0.966	0.918	0.0601668
Rnf141	1.88953e-06	0.0323825	0.635	0.501	0.0610035
Trpm7	1.90541e-06	-0.0890441	0.662	0.661	0.0615161
Dgcr2	1.92472e-06	0.0925831	0.857	0.733	0.0621396
Ppp6r3	1.96699e-06	0.0809073	0.722	0.572	0.0635043
Ahsa2	1.96703e-06	0.0419253	0.588	0.443	0.0635055
Abcf1	1.9829e-06	0.0816723	0.884	0.766	0.0640179
Apln	1.99934e-06	0.0597533	0.286	0.154	0.0645485
Zmynd8	2.00265e-06	0.0310361	0.848	0.726	0.0646556
Txndc12	2.00527e-06	0.0472708	0.685	0.537	0.0647403
Dnajb9	2.03679e-06	-0.0231156	0.739	0.655	0.0657577
Setd1a	2.07579e-06	-0.000644544	0.581	0.481	0.0670168
Dohh	2.10183e-06	0.0760292	0.921	0.817	0.0678575
Rpl14	2.11317e-06	0.0853857	1	0.991	0.0682238
Dnaja1	2.12178e-06	0.0802982	0.998	0.987	0.0685016
Prpsap1	2.12643e-06	0.0341874	0.7	0.561	0.0686516
Fuom	2.14145e-06	0.053089	0.822	0.688	0.0691366
Clasp2	2.14399e-06	-0.0837901	0.855	0.824	0.0692186
Rabif	2.21091e-06	0.0410132	0.54	0.394	0.0713792
Myh9	2.21653e-06	-0.0748152	0.374	0.432	0.0715605
Ulk2	2.2266e-06	-0.0646855	0.815	0.777	0.0718859
Gpr153	2.2421e-06	-0.0391035	0.354	0.341	0.0723863
Bscl2	2.25638e-06	0.0903115	0.919	0.829	0.0728472
Zfp87	2.26024e-06	0.0188863	0.315	0.207	0.0729718
Mob4	2.27259e-06	0.0321572	0.887	0.773	0.0733705
Mthfd2	2.27365e-06	0.0409707	0.209	0.098	0.0734047
Chpf	2.28267e-06	0.0739644	0.904	0.793	0.073696
Rnaseh2c	2.28514e-06	-0.0415177	0.793	0.728	0.0737758
Hnrnpm	2.29427e-06	0.0840669	0.875	0.759	0.0740704
Sipa1l1	2.29576e-06	-0.0538094	0.958	0.909	0.0741187
Uba5	2.29593e-06	0.0568923	0.843	0.713	0.0741243
Kcnq2	2.32532e-06	0.0642036	0.995	0.953	0.0750728
Med8	2.33989e-06	0.0385005	0.589	0.45	0.0755433
Slc25a3	2.35572e-06	0.0781327	1	0.996	0.0760544
Ptov1	2.357e-06	0.0984855	0.988	0.978	0.0760957
Rwdd2a	2.39723e-06	0.0301496	0.572	0.439	0.0773946
Zmat5	2.42597e-06	0.0491777	0.694	0.55	0.0783224
Ik	2.45043e-06	0.0745977	0.906	0.8	0.0791121
2700081O15Rik	2.46237e-06	0.0789887	0.54	0.383	0.0794977
Eri3	2.46852e-06	0.0795681	0.988	0.94	0.0796961
Dapk3	2.47152e-06	0.0785733	0.761	0.615	0.079793
Gcc2	2.47208e-06	0.0278878	0.699	0.568	0.0798111
Lancl2	2.49026e-06	0.00928328	0.842	0.731	0.080398
1810055G02Rik	2.59159e-06	0.0184062	0.53	0.412	0.0836694
Stxbp1	2.60451e-06	0.0838885	1	1	0.0840867
Fbll1	2.60882e-06	0.0146178	0.774	0.657	0.0842257
Rundc1	2.61878e-06	0.0725571	0.608	0.45	0.0845473
Lpl	2.6448e-06	0.0467308	0.418	0.283	0.0853874
Plekha6	2.68339e-06	0.0583186	0.759	0.615	0.0866334
Plcb1	2.68738e-06	-0.0601344	0.97	0.929	0.0867619
Nog	2.70594e-06	0.0433279	0.392	0.256	0.0873613
Gda	2.73976e-06	-0.0418521	0.956	0.9	0.0884531
Aars	2.74487e-06	0.106666	0.949	0.906	0.0886181
Macrod1	2.77977e-06	0.0299713	0.338	0.225	0.0897447
Pitpnb	2.80038e-06	0.037137	0.795	0.666	0.0904102
Pycrl	2.81773e-06	0.0445305	0.483	0.341	0.0909706
Dnajb12	2.82061e-06	-0.0410643	0.419	0.39	0.0910632
Ehd1	2.82901e-06	0.0703494	0.609	0.452	0.0913345
Cdk11b	2.83601e-06	0.0865731	0.896	0.793	0.0915606
Rce1	2.85911e-06	0.0717627	0.581	0.423	0.0923063
Tmsb10	2.87457e-06	-0.111252	1	0.998	0.0928055
Rpl8	2.88497e-06	0.0846958	1	0.991	0.0931414
Psma1	2.88509e-06	0.0873252	0.951	0.873	0.0931451
Ahi1	2.8984e-06	-0.0506645	0.916	0.855	0.0935749
Gm45311	2.89982e-06	-0.0356453	0.045	0.131	0.0936206
Ska2	2.92169e-06	0.00248788	0.3	0.227	0.0943268
Fam193b	2.93478e-06	0.0667739	0.704	0.552	0.0947492
Cspp1	2.93567e-06	-0.0759112	0.333	0.441	0.0947782
Napa	2.96222e-06	0.0847763	0.998	0.991	0.0956352
Krit1	2.96786e-06	0.0100478	0.62	0.501	0.0958174
Plxnc1	2.99538e-06	-0.0137391	0.665	0.572	0.0967058
Atp6ap1l	3.0096e-06	0.0589916	0.379	0.236	0.0971649
Coq2	3.03477e-06	-0.10382	0.759	0.815	0.0979776
Cfap54	3.07239e-06	0.0315181	0.165	0.076	0.0991922
Itch	3.08033e-06	0.0834499	0.613	0.459	0.0994484
Kri1	3.1016e-06	-0.00890605	0.456	0.376	0.100135
Csrnp1	3.12443e-06	0.0225778	0.199	0.109	0.100872
AW549877	3.18996e-06	0.000168647	0.658	0.559	0.102988
Slc27a1	3.19616e-06	-0.0832983	0.603	0.617	0.103188
Ddb1	3.20653e-06	0.105777	0.961	0.898	0.103523
Ccar1	3.212e-06	0.030732	0.609	0.468	0.103699
Zfp2	3.25933e-06	0.00788641	0.386	0.296	0.105227
Tut7	3.2813e-06	-0.0174019	0.54	0.472	0.105937
Mafg	3.29604e-06	0.0732771	0.668	0.514	0.106413
Zfp365	3.31354e-06	-0.102051	0.995	0.993	0.106978
Rad23b	3.34302e-06	0.0832842	0.98	0.924	0.107929
Ube2e1	3.34714e-06	0.102414	0.951	0.886	0.108062
Kansl2	3.34849e-06	0.0433581	0.704	0.563	0.108106
Odf2	3.37884e-06	-0.01633	0.566	0.479	0.109086
Rgs4	3.50733e-06	0.121342	0.998	0.987	0.113234
Carmil2	3.52011e-06	-0.00659205	0.744	0.644	0.113647
Prpf6	3.52911e-06	-0.00611117	0.601	0.499	0.113937
2210016L21Rik	3.56168e-06	0.107805	0.968	0.931	0.114989
Mta1	3.57231e-06	0.0254681	0.704	0.577	0.115332
Ap1g1	3.57813e-06	-0.0102515	0.751	0.659	0.11552
Frmpd4	3.62874e-06	-0.044774	0.614	0.581	0.117154
Mtdh	3.67534e-06	-0.0620967	0.71	0.682	0.118658
Camk1g	3.67866e-06	-0.0398764	0.663	0.612	0.118766
Fyco1	3.72274e-06	0.0236923	0.348	0.245	0.120189
Rnf114	3.738e-06	-0.00981626	0.729	0.633	0.120681
Mrpl33	3.80173e-06	-0.104164	0.928	0.935	0.122739
Grin1	3.8449e-06	0.0907799	0.998	0.996	0.124133
Samd5	3.88801e-06	-0.002766	0.249	0.178	0.125524
Mlh3	3.93584e-06	-0.003629	0.184	0.14	0.127068
Egln1	4.01345e-06	-0.033863	0.808	0.726	0.129574
Snrpb	4.181e-06	0.0959709	0.949	0.88	0.134984
Pacs2	4.22108e-06	0.0543755	0.759	0.619	0.136278
Creld1	4.23017e-06	0.0796598	0.889	0.777	0.136571
Hmgcl	4.27578e-06	0.0392344	0.613	0.474	0.138043
Rhobtb2	4.28043e-06	0.0498062	0.911	0.804	0.138194
Akap11	4.29211e-06	-0.042903	0.923	0.86	0.138571
Anapc5	4.32564e-06	-0.0100524	0.938	0.864	0.139653
Rbm33	4.37148e-06	-0.00573528	0.584	0.494	0.141133
Synm	4.37526e-06	0.0279304	0.392	0.267	0.141255
Srpk2	4.38724e-06	0.0881963	0.985	0.94	0.141642
Slc9a3r2	4.39285e-06	0.0372205	0.653	0.512	0.141823
Trpv2	4.41521e-06	-0.00626226	0.384	0.312	0.142545
Tceal1	4.43696e-06	0.0483158	0.692	0.548	0.143247
Tsc22d2	4.46146e-06	-0.00171711	0.522	0.421	0.144038
Dio2	4.48264e-06	-0.00987951	0.571	0.474	0.144722
Unc5a	4.51494e-06	0.0262289	0.88	0.771	0.145765
Ube2d3	4.58693e-06	0.0917608	0.988	0.953	0.148089
Ubtf	4.60984e-06	0.110356	0.892	0.8	0.148829
Fxyd1	4.63288e-06	-0.081665	0.731	0.739	0.149572
Arsb	4.6489e-06	0.0149936	0.805	0.693	0.15009
Pon2	4.6878e-06	0.0179472	0.643	0.519	0.151346
Anp32a	4.70129e-06	-0.0689285	0.87	0.831	0.151781
Eef2	4.72652e-06	0.101979	1	1	0.152596
Tmem183a	4.73125e-06	-0.0908537	0.67	0.699	0.152748
Myh10	4.76829e-06	0.0516189	0.941	0.849	0.153944
Psme1	4.77361e-06	0.0314298	0.773	0.646	0.154116
Rps6kl1	4.78994e-06	-0.00595868	0.512	0.419	0.154643
Pip5k1a	4.80309e-06	0.00803695	0.614	0.506	0.155068
Ptprj	4.81454e-06	0.091596	0.852	0.733	0.155437
Upf3a	4.8428e-06	-0.0437295	0.631	0.581	0.15635
Mrps12	4.84438e-06	0.0613773	0.963	0.884	0.156401
Atp6ap1	4.85704e-06	0.0837856	0.997	0.98	0.15681
Adam11	4.87017e-06	0.0575889	0.882	0.766	0.157233
Polr2l	4.92602e-06	-0.0960325	0.879	0.882	0.159037
Creld2	4.93169e-06	0.0257186	0.444	0.318	0.159219
Lonp1	4.9512e-06	0.075463	0.768	0.628	0.15985
Rrp8	4.96844e-06	0.0174595	0.207	0.127	0.160406
Denr	4.97938e-06	0.0467606	0.902	0.795	0.160759
Psmc5	5.01349e-06	0.0876149	0.973	0.935	0.16186
Gtpbp6	5.05715e-06	0.0638478	0.773	0.633	0.16327
Nutf2-ps1	5.09255e-06	-0.061414	0.217	0.296	0.164413
Rapgef1	5.11071e-06	0.0585934	0.842	0.715	0.164999
Tbl1xr1	5.12356e-06	0.0158599	0.727	0.608	0.165414
Unc45a	5.13628e-06	0.0811468	0.503	0.352	0.165825
Emx1	5.14852e-06	-0.0588514	0.557	0.523	0.16622
Btg2	5.29799e-06	0.0318058	0.318	0.2	0.171046
Deaf1	5.32895e-06	0.0357867	0.668	0.532	0.172045
Fundc1	5.34047e-06	-0.0434315	0.599	0.561	0.172417
Cdkn2d	5.34069e-06	0.0888715	0.899	0.797	0.172424
Xpo6	5.34713e-06	0.00990039	0.707	0.595	0.172632
Ntm	5.35347e-06	0.0861707	0.956	0.882	0.172837
Rnf144b	5.3893e-06	0.0606936	0.471	0.325	0.173994
BC002059	5.40433e-06	-0.00620188	0.155	0.118	0.174479
Smdt1	5.40865e-06	-0.0833895	1	0.993	0.174618
Rbmxl1	5.41715e-06	-0.0377302	0.552	0.51	0.174893
Cisd2	5.48478e-06	-0.0137886	0.759	0.673	0.177076
Usp36	5.49312e-06	0.0531448	0.374	0.236	0.177346
Nudt4	5.49554e-06	0.105452	0.993	0.962	0.177424
Chmp7	5.5065e-06	0.0460806	0.786	0.655	0.177777
1700066M21Rik	5.54874e-06	0.016922	0.5	0.383	0.179141
Ptbp3	5.55508e-06	-0.0333759	0.343	0.305	0.179346
Oxnad1	5.57596e-06	-0.0155726	0.263	0.234	0.18002
Gba	5.59759e-06	0.0419607	0.478	0.341	0.180718
Emc6	5.61082e-06	-0.0441406	0.946	0.895	0.181145
Btbd17	5.65598e-06	0.0556976	0.549	0.403	0.182603
Psmd4	5.6746e-06	0.0956626	0.916	0.831	0.183205
Map1s	5.69138e-06	0.0341603	0.808	0.684	0.183746
Llph	5.69832e-06	0.0907691	0.907	0.808	0.18397
Trpt1	5.72481e-06	-0.00930028	0.379	0.325	0.184825
Mrpl50	5.73071e-06	0.0496056	0.64	0.494	0.185016
Ylpm1	5.799e-06	0.0573785	0.769	0.63	0.187221
2310022A10Rik	5.90306e-06	-0.0217132	0.412	0.343	0.19058
Plpbp	6.00073e-06	-0.0374478	0.747	0.69	0.193733
Kdm4b	6.02742e-06	0.0382146	0.589	0.448	0.194595
Ptprs	6.0575e-06	-0.0827956	0.997	0.98	0.195566
Zbtb4	6.06847e-06	0.0611531	0.859	0.737	0.195921
Srrm2	6.08048e-06	0.0701271	0.938	0.846	0.196308
Gm11808	6.08516e-06	-0.087691	0.86	0.853	0.196459
Txlna	6.08688e-06	0.0229617	0.473	0.352	0.196515
Itpa	6.10952e-06	0.0278648	0.924	0.829	0.197246
Tlk1	6.11161e-06	-0.0177704	0.756	0.668	0.197313
Wdr82	6.1301e-06	0.0556265	0.934	0.84	0.19791
Thrsp	6.14223e-06	0.00192758	0.473	0.37	0.198302
Gal3st3	6.1942e-06	-0.0699014	0.271	0.381	0.19998
Zfp40	6.24511e-06	0.0269731	0.283	0.178	0.201623
Gpld1	6.25422e-06	0.0517441	0.348	0.216	0.201918
Syndig1	6.30848e-06	0.0564258	0.763	0.626	0.203669
Gm16638	6.36993e-06	-0.00124195	0.138	0.096	0.205653
Stn1	6.38665e-06	-0.0838422	0.372	0.454	0.206193
Gpatch2l	6.39687e-06	0.0386965	0.439	0.305	0.206523
Wfdc18	6.40758e-06	-0.0857064	0.205	0.303	0.206869
Trim66	6.41025e-06	-0.000776211	0.389	0.31	0.206955
Pak3	6.51324e-06	-0.022068	0.776	0.688	0.21028
Fbxo9	6.53739e-06	0.0894572	0.894	0.793	0.21106
Pfkl	6.60522e-06	0.012838	0.961	0.886	0.21325
Ampd3	6.69908e-06	-0.0164712	0.229	0.198	0.21628
Cox19	6.70143e-06	0.02469	0.779	0.657	0.216356
Preb	6.80392e-06	0.0388278	0.769	0.639	0.219665
Cuedc2	6.9326e-06	0.0902903	0.99	0.96	0.223819
Mbtps1	6.9346e-06	-0.020356	0.641	0.561	0.223884
Eif2s3x	6.95687e-06	0.0831455	0.768	0.63	0.224603
Gipc1	6.98021e-06	0.0828981	0.808	0.682	0.225356
Lamtor4	6.99022e-06	0.0879915	0.965	0.909	0.225679
Ddx27	6.99779e-06	0.00057234	0.426	0.332	0.225924
Usp54	7.09484e-06	-0.0169629	0.412	0.339	0.229057
Scg2	7.13107e-06	0.131355	0.973	0.927	0.230227
Rbm5	7.16298e-06	0.0692465	0.911	0.808	0.231257
Matk	7.16732e-06	0.0954445	0.97	0.922	0.231397
Vps16	7.22507e-06	0.0572932	0.692	0.546	0.233261
Pcmtd2	7.24072e-06	0.0484262	0.825	0.702	0.233767
Mmp24	7.29503e-06	0.00513642	0.47	0.372	0.23552
Rpl38	7.32478e-06	-0.0564133	1	1	0.23648
Grm4	7.52369e-06	0.0311094	0.31	0.2	0.242902
Ing2	7.57921e-06	0.0786239	0.726	0.584	0.244695
Zfhx2	7.57979e-06	-0.0518882	0.38	0.381	0.244713
Mrpl34	7.60426e-06	-0.0643704	0.899	0.855	0.245503
Cstb	7.61355e-06	0.0341851	0.891	0.784	0.245803
Cntnap2	7.62398e-06	0.0220139	0.811	0.697	0.24614
Asb1	7.81352e-06	-0.018886	0.503	0.423	0.25226
Bckdha	7.81767e-06	0.029489	0.621	0.497	0.252394
Tmem63b	7.85056e-06	0.0917224	0.887	0.788	0.253455
Zswim6	7.8599e-06	-0.0505306	0.35	0.354	0.253757
Smyd5	7.92815e-06	-0.0137255	0.566	0.481	0.25596
Rgcc	7.93198e-06	-0.0617842	0.577	0.563	0.256084
Rbm12b2	7.93243e-06	0.0490593	0.266	0.145	0.256098
Cd99l2	7.99691e-06	0.0763497	0.805	0.675	0.25818
Srsf9	8.00657e-06	-0.0878864	0.483	0.557	0.258492
Mob2	8.05169e-06	0.0823128	0.705	0.563	0.259949
Clpp	8.07454e-06	0.0738711	0.906	0.802	0.260686
Atp5a1	8.19906e-06	0.0628494	1	1	0.264707
Srxn1	8.20874e-06	-0.0384793	0.877	0.82	0.265019
Pik3r2	8.25078e-06	0.0187359	0.931	0.844	0.266376
Eipr1	8.25738e-06	0.00377056	0.786	0.682	0.26659
Stx3	8.25785e-06	0.0394502	0.399	0.269	0.266605
Lzts1	8.28061e-06	-0.0235314	0.753	0.673	0.267339
Ero1lb	8.30254e-06	0.0204907	0.419	0.31	0.268047
Rnps1	8.30743e-06	0.0875608	0.949	0.88	0.268205
R3hdm4	8.32188e-06	-0.0912277	0.975	0.958	0.268672
Esco1	8.38104e-06	0.0331973	0.345	0.227	0.270582
Smug1	8.41223e-06	0.0233414	0.308	0.205	0.271589
2310022B05Rik	8.41835e-06	-0.0544939	0.604	0.568	0.271786
Rfx7	8.44131e-06	0.0020122	0.396	0.316	0.272528
A330023F24Rik	8.46634e-06	0.0854042	0.729	0.59	0.273336
Nupr1	8.46682e-06	0.0399176	0.311	0.192	0.273351
Gm2a	8.60565e-06	0.00111356	0.668	0.572	0.277833
Aifm3	8.6517e-06	0.0838851	0.875	0.766	0.27932
Plekha8	8.65183e-06	-0.00739645	0.244	0.2	0.279324
Nrp2	8.69347e-06	-0.0109677	0.192	0.16	0.280669
Lsm3	8.72652e-06	-0.0646969	0.614	0.608	0.281736
Rbfox2	8.82393e-06	0.0678078	0.936	0.849	0.284881
Gng7	8.85818e-06	-0.0332213	0.579	0.519	0.285986
Oaz2	8.97972e-06	0.0568922	0.966	0.893	0.28991
Dhx38	9.02973e-06	0.0106379	0.53	0.419	0.291525
Fosl2	9.05572e-06	0.0933935	0.51	0.37	0.292364
Prss23	9.1557e-06	-0.0530487	0.286	0.301	0.295592
C130071C03Rik	9.20112e-06	0.0321258	0.606	0.477	0.297058
Coro7	9.20855e-06	0.0395071	0.682	0.546	0.297298
Man2c1	9.27788e-06	0.0474275	0.604	0.463	0.299536
Fam131a	9.295e-06	0.0922691	0.997	0.967	0.300089
Dhps	9.2968e-06	0.0524717	0.778	0.644	0.300147
Appl1	9.3461e-06	-0.00639628	0.726	0.635	0.301739
Tiam2	9.35598e-06	-0.0105266	0.64	0.548	0.302058
Tsen34	9.37253e-06	0.0480208	0.854	0.735	0.302592
Gtpbp2	9.4097e-06	-0.0240421	0.662	0.595	0.303792
Zbtb40	9.47374e-06	0.0212966	0.217	0.129	0.30586
Wdr89	9.55608e-06	-0.0702846	0.384	0.465	0.308518
Pcyt1a	9.56869e-06	0.0151888	0.36	0.258	0.308925
Arhgap27	9.7525e-06	-0.0457185	0.163	0.203	0.31486
Vps33a	9.75622e-06	0.0657406	0.8	0.668	0.314979
Ina	9.80592e-06	0.0965919	0.951	0.9	0.316584
B230312C02Rik	9.81839e-06	-0.0622852	0.136	0.209	0.316987
Krr1	9.8815e-06	-0.0525878	0.564	0.53	0.319024
Car4	9.88604e-06	0.0877544	0.771	0.639	0.319171
Hsd17b12	9.94486e-06	0.0434314	0.847	0.728	0.32107
Lins1	9.98787e-06	0.012099	0.207	0.138	0.322459
Hnrnpdl	9.99534e-06	-0.0458427	0.965	0.918	0.322699
Tbc1d22a	1.00169e-05	0.0350292	0.513	0.381	0.323394
Mrps22	1.0053e-05	0.0402301	0.544	0.408	0.32456
Ptbp2	1.0053e-05	-0.0401289	0.796	0.726	0.324562
Adgrb2	1.0163e-05	0.106436	0.997	0.987	0.328113
Lgalsl	1.01781e-05	-0.093977	0.749	0.755	0.328599
Mars	1.0195e-05	0.0677902	0.638	0.49	0.329147
Tmem165	1.02131e-05	-0.0132107	0.569	0.488	0.329729
Rps6kb1	1.02945e-05	0.0454563	0.603	0.463	0.332358
Sik3	1.0309e-05	0.0761766	0.909	0.808	0.332827
Mast4	1.03322e-05	0.0378806	0.434	0.305	0.333576
Nup88	1.05144e-05	0.0171805	0.599	0.479	0.339458
Cep170b	1.05406e-05	-0.0635877	0.909	0.866	0.340304
Snrpc	1.05899e-05	0.0721115	0.88	0.771	0.341893
Tspyl4	1.06582e-05	0.0721889	0.998	0.984	0.344099
Cers6	1.0678e-05	0.0415512	0.559	0.423	0.34474
Ppp1r35	1.07133e-05	0.0242246	0.513	0.392	0.345878
Ints1	1.07568e-05	0.0494667	0.8	0.673	0.347282
Nckap1	1.08087e-05	-0.0676379	1	0.987	0.348959
Adipor2	1.08137e-05	0.0147968	0.498	0.381	0.34912
Blmh	1.08922e-05	0.0508191	0.747	0.615	0.351654
Ndufa10	1.09058e-05	0.0891192	0.987	0.955	0.352094
Rxrb	1.09452e-05	0.00329112	0.806	0.706	0.353365
Tacc2	1.10038e-05	0.0559283	0.726	0.586	0.355256
5031425E22Rik	1.1012e-05	0.03848	0.377	0.252	0.355522
Pitpnm3	1.10922e-05	-0.0616543	0.677	0.653	0.358113
Nab1	1.11573e-05	0.0384766	0.382	0.252	0.360212
Dand5	1.11815e-05	0.0447862	0.369	0.241	0.360995
Sfrp1	1.12661e-05	-0.0551378	0.109	0.209	0.363726
Nap1l2	1.13018e-05	0.0794234	0.934	0.844	0.364879
Mprip	1.13267e-05	0.0190724	0.987	0.931	0.365683
P4hb	1.13423e-05	0.0192598	0.825	0.717	0.366186
Snhg14	1.14056e-05	-0.0358695	0.461	0.43	0.368231
Vxn	1.14138e-05	-0.0539285	0.973	0.938	0.368493
Tceanc2	1.14662e-05	0.00362967	0.276	0.205	0.370188
Uqcc1	1.15666e-05	0.0691797	0.603	0.454	0.373427
Papola	1.16115e-05	0.0747782	0.902	0.802	0.374878
Luc7l3	1.16144e-05	0.0791069	0.926	0.84	0.374971
Sdhaf2	1.1616e-05	0.0355621	0.754	0.63	0.375024
Ier2	1.16805e-05	0.06269	0.423	0.281	0.377105
Cdkl5	1.16885e-05	-0.074793	0.877	0.849	0.377362
Gtpbp3	1.17213e-05	0.0255452	0.323	0.22	0.378423
Nptn	1.18568e-05	0.0678302	1	0.998	0.382795
Cdk10	1.18733e-05	0.0341622	0.739	0.612	0.38333
Igdcc4	1.18816e-05	-0.021988	0.375	0.327	0.383597
Aagab	1.18883e-05	0.0597992	0.677	0.532	0.383814
Top3b	1.18913e-05	0.00295416	0.47	0.379	0.38391
Pmm1	1.19615e-05	0.0714854	0.997	0.982	0.386178
Emsy	1.19736e-05	-0.0183887	0.52	0.441	0.386566
Nsmce1	1.19775e-05	-0.0331154	0.342	0.321	0.386694
Txn1	1.20319e-05	-0.106877	0.978	0.987	0.388449
Plekhn1	1.20598e-05	0.0304688	0.598	0.468	0.389351
Mfn1	1.20737e-05	0.0222947	0.763	0.646	0.3898
Snx21	1.21121e-05	-0.00943886	0.677	0.584	0.391038
Zfp667	1.21688e-05	0.00809425	0.269	0.185	0.39287
Porcn	1.2195e-05	0.0487745	0.81	0.684	0.393714
Bend5	1.22992e-05	-0.0312387	0.318	0.294	0.397079
mt-Nd4l	1.23509e-05	-0.0734139	0.997	0.978	0.398748
Mif4gd	1.23778e-05	0.0135158	0.264	0.185	0.399616
Ccdc136	1.24019e-05	0.113026	0.928	0.871	0.400397
Ubr7	1.24231e-05	0.00296989	0.436	0.347	0.401079
Ddr1	1.24528e-05	0.0250506	0.535	0.419	0.402039
Dnajc17	1.25104e-05	-0.00275305	0.261	0.214	0.403898
Slc12a6	1.25208e-05	0.0183243	0.783	0.67	0.404233
Grk5	1.25458e-05	-0.0110652	0.239	0.194	0.405042
Ccnh	1.25685e-05	-0.0123396	0.717	0.633	0.405773
Tppp	1.25774e-05	0.0829179	0.98	0.935	0.406062
Nkx6-2	1.26791e-05	0.0113014	0.239	0.163	0.409345
Kcnj9	1.27298e-05	0.0748684	0.953	0.875	0.410982
Kcnh3	1.27621e-05	0.0957067	0.948	0.873	0.412025
Eml5	1.29247e-05	0.00291307	0.579	0.472	0.417273
Lipa	1.29386e-05	0.0107873	0.313	0.232	0.417724
Slc7a5	1.29787e-05	0.0625551	0.407	0.267	0.419018
Zfpl1	1.30001e-05	0.057219	0.554	0.408	0.419709
Sdccag8	1.30355e-05	0.00350707	0.301	0.229	0.42085
Ppp4r1	1.30773e-05	0.00627308	0.465	0.37	0.4222
Fam207a	1.31746e-05	0.060102	0.596	0.45	0.425341
Borcs6	1.31794e-05	0.0690216	0.66	0.514	0.425496
Cdk14	1.32465e-05	-0.107521	0.901	0.909	0.427664
Mypop	1.32931e-05	-0.0555689	0.662	0.63	0.429169
Mrpl28	1.33394e-05	0.0780335	0.938	0.853	0.430664
Tmem14a	1.34007e-05	0.0913474	0.874	0.777	0.432642
Glb1	1.34548e-05	-0.0247529	0.359	0.334	0.434387
Pkia	1.35397e-05	-0.0744959	0.867	0.84	0.437129
Bmpr2	1.36139e-05	-0.000877748	0.936	0.862	0.439525
Ppp2r1a	1.37322e-05	0.0645968	1	1	0.443343
Rrp1	1.38027e-05	0.0848434	0.997	0.987	0.44562
Dmac1	1.38497e-05	-0.035063	0.766	0.71	0.447138
Cnppd1	1.38557e-05	-0.0102352	0.46	0.379	0.44733
Nell1	1.38835e-05	0.0745069	0.678	0.535	0.448227
Fbxo38	1.39277e-05	0.0208885	0.488	0.374	0.449657
Kctd2	1.39536e-05	0.0736418	0.848	0.731	0.450492
Tcn2	1.4052e-05	0.0233466	0.263	0.167	0.453669
Tmsb15b1	1.41163e-05	-0.0562537	0.167	0.261	0.455745
Ube2q2	1.41397e-05	0.00123595	0.751	0.65	0.4565
Nr2f2	1.41714e-05	-0.0719628	0.311	0.343	0.457524
Myo1b	1.42476e-05	0.0423699	0.574	0.441	0.459983
Snw1	1.4313e-05	0.0864224	0.838	0.724	0.462095
Cobl	1.43777e-05	0.0298402	0.909	0.811	0.464183
Dcaf6	1.43865e-05	-0.00634539	0.67	0.577	0.464468
Klhdc3	1.44099e-05	0.101704	0.976	0.94	0.465223
Fbxo41	1.44122e-05	0.0530227	0.828	0.706	0.465297
Spryd7	1.44923e-05	0.0607256	0.788	0.657	0.467884
Slc25a23	1.45108e-05	0.0136713	0.97	0.902	0.468482
Gpr108	1.46508e-05	0.0478935	0.473	0.334	0.473
Oxa1l	1.46595e-05	0.0780538	0.717	0.579	0.473281
Nckipsd	1.46771e-05	0.0660569	0.773	0.639	0.473849
Phf23	1.47196e-05	0.0702611	0.729	0.59	0.475221
Dgkd	1.47745e-05	-0.0195653	0.774	0.702	0.476995
Gnl2	1.47853e-05	0.0275126	0.559	0.439	0.477345
Gnai2	1.48725e-05	0.0464999	0.916	0.817	0.480159
Nudt9	1.48817e-05	0.0538753	0.837	0.715	0.480456
Slc44a1	1.4885e-05	0.0617659	0.63	0.486	0.480563
Jmy	1.49713e-05	0.0282248	0.549	0.425	0.48335
Vamp4	1.5086e-05	0.0116995	0.902	0.806	0.487052
Mgat5	1.50901e-05	0.00900031	0.788	0.682	0.487185
Nol12	1.54028e-05	0.055007	0.707	0.568	0.497281
Dagla	1.54209e-05	0.0876707	0.842	0.731	0.497864
Ngdn	1.56118e-05	0.061176	0.537	0.392	0.504027
Galt	1.56283e-05	0.00678625	0.727	0.624	0.504561
Amd1	1.56667e-05	-0.0659719	0.285	0.372	0.5058
Tpd52l2	1.56819e-05	0.0763938	0.82	0.699	0.50629
Atp6v1e1	1.58076e-05	0.0685695	1	0.993	0.510347
Washc1	1.58188e-05	0.0488428	0.508	0.37	0.510711
Pmvk	1.59304e-05	0.0496708	0.788	0.659	0.514314
Mfsd6	1.60147e-05	0.0183008	0.732	0.619	0.517035
Pdxk	1.60854e-05	0.000977762	0.911	0.822	0.519316
2610001J05Rik	1.60956e-05	-0.024281	0.613	0.548	0.519645
Stx1b	1.61819e-05	0.0883105	0.998	0.987	0.522434
Fat1	1.64589e-05	-0.0237354	0.308	0.269	0.531375
Qrich1	1.65296e-05	0.0294027	0.781	0.659	0.533657
Rpa1	1.66192e-05	0.0158566	0.492	0.385	0.536551
Mtfp1	1.66703e-05	0.0948305	0.912	0.837	0.538201
Sgta	1.66946e-05	0.0841026	0.965	0.918	0.538986
Gabra3	1.67154e-05	0.0117707	0.756	0.648	0.539656
Eif4e	1.67628e-05	0.0475444	0.929	0.837	0.541188
Hbb-bs	1.69035e-05	-0.135582	0.049	0.111	0.54573
Rpl9-ps6	1.69205e-05	-0.0763054	0.53	0.55	0.546278
Limd2	1.69859e-05	-0.0812711	0.795	0.791	0.54839
Trmt112	1.70031e-05	0.0725543	0.919	0.829	0.548945
Sesn3	1.70612e-05	0.0307373	0.887	0.786	0.550822
Ttc1	1.71479e-05	0.0270378	0.695	0.57	0.553619
Commd1	1.71496e-05	0.00380028	0.724	0.621	0.553676
Ptk2	1.71629e-05	0.0542467	0.896	0.791	0.554103
Otud7b	1.71832e-05	0.0453394	0.397	0.265	0.554759
Tenm3	1.72087e-05	0.0259901	0.298	0.196	0.555581
Apex1	1.72471e-05	0.0421446	0.714	0.584	0.556824
Gap43	1.73128e-05	-0.0778237	0.985	0.955	0.558944
Bptf	1.73927e-05	0.0802443	0.751	0.619	0.561524
Ccdc137	1.76289e-05	0.0210712	0.352	0.252	0.569151
Adrm1	1.77212e-05	0.00141419	0.722	0.621	0.572129
Flcn	1.77801e-05	-0.0262915	0.601	0.526	0.574031
Rab3gap2	1.78221e-05	-0.0716884	0.773	0.757	0.575387
Ranbp1	1.79167e-05	0.0367632	0.862	0.753	0.578441
Neat1	1.79414e-05	0.0801486	0.46	0.323	0.579239
Gnaq	1.79763e-05	0.0393221	0.852	0.737	0.580365
Tasor	1.80271e-05	0.011656	0.461	0.359	0.582006
Bphl	1.80297e-05	0.0604876	0.638	0.494	0.58209
St8sia3	1.80396e-05	-0.0636076	0.864	0.824	0.582408
Eif3c	1.81917e-05	0.0521433	0.963	0.891	0.587319
Ralgds	1.82304e-05	-0.00242535	0.731	0.633	0.588567
Orc6	1.82797e-05	-0.0374461	0.473	0.459	0.590159
Shoc2	1.83769e-05	0.0209067	0.545	0.432	0.593298
Casp9	1.83912e-05	0.0273685	0.364	0.249	0.593761
Slc35e1	1.84529e-05	0.045249	0.53	0.394	0.595752
Diablo	1.85078e-05	-0.0298374	0.35	0.314	0.597524
Dennd6a	1.85194e-05	0.0137245	0.492	0.385	0.597899
Slc7a1	1.85385e-05	0.0602405	0.463	0.321	0.598515
Myg1	1.86156e-05	-0.0286969	0.438	0.401	0.601006
Per3	1.8738e-05	0.0190194	0.48	0.37	0.604956
Baiap3	1.89357e-05	0.0158256	0.145	0.071	0.611339
Lypla1	1.89977e-05	-0.0251718	0.529	0.474	0.61334
Impa1	1.90184e-05	0.0757468	0.813	0.69	0.614009
Gm9989	1.91793e-05	0.0537555	0.264	0.147	0.619203
Gabarap	1.91965e-05	0.080788	0.995	0.971	0.619758
Dock6	1.92106e-05	0.0334767	0.178	0.085	0.620215
Eif4g3	1.92927e-05	0.0293091	0.946	0.864	0.622865
Zfp236	1.93645e-05	-0.0142731	0.308	0.265	0.625182
Cldn10	1.93916e-05	-0.109381	0.732	0.757	0.626057
Gpr88	1.93944e-05	-0.0561408	0.788	0.735	0.626148
Dazap1	1.94741e-05	0.0537978	0.658	0.519	0.628723
Dact3	1.94909e-05	-0.0902745	0.933	0.92	0.629263
Trip12	1.953e-05	-0.0117547	0.896	0.82	0.630525
Cpsf3	1.95531e-05	0.0507912	0.618	0.479	0.631272
Tubgcp5	1.95618e-05	0.063348	0.512	0.367	0.631552
2310061I04Rik	1.95888e-05	0.077089	0.8	0.675	0.632424
Cyba	1.9663e-05	0.0362687	0.232	0.127	0.634819
Rps27a	1.97223e-05	0.0767302	1	0.996	0.636735
Pde10a	1.99716e-05	-0.0867489	0.645	0.682	0.644782
Rbm18	2.00766e-05	0.0662764	0.761	0.628	0.648173
Igf2	2.01646e-05	-0.0699329	0.187	0.274	0.651015
Gm6356	2.02413e-05	0.0389216	0.18	0.082	0.653491
Stradb	2.03253e-05	-0.053216	0.52	0.497	0.656204
St7	2.04086e-05	-0.00293145	0.374	0.303	0.658892
Cacul1	2.04207e-05	0.0333343	0.626	0.501	0.659284
Msl1	2.04939e-05	-0.0719844	0.923	0.902	0.661646
Hdac7	2.05522e-05	0.0384445	0.488	0.359	0.663528
Sorl1	2.05828e-05	0.0773667	0.983	0.944	0.664516
Sirt7	2.06541e-05	0.0270818	0.559	0.439	0.666817
Igfbp6	2.07669e-05	0.144601	0.944	0.904	0.670459
Celf4	2.08106e-05	-0.0935403	0.98	0.967	0.671872
Nlk	2.09523e-05	0.0612698	0.956	0.88	0.676444
Taf5l	2.09669e-05	-0.0062113	0.327	0.272	0.676915
R3hdm1	2.09721e-05	0.0800783	0.997	0.967	0.677085
Gpr162	2.10102e-05	0.0872335	0.951	0.891	0.678314
Iffo2	2.10655e-05	0.0493558	0.308	0.185	0.680101
Pdcd6ip	2.10715e-05	0.0324154	0.658	0.53	0.680292
Cxcl12	2.12429e-05	0.0116281	0.46	0.363	0.685826
Slc25a14	2.12586e-05	0.054687	0.811	0.688	0.686333
Zfyve19	2.14769e-05	0.0329023	0.375	0.261	0.693383
Zfp692	2.15623e-05	-0.00261766	0.402	0.33	0.696138
Sag	2.15673e-05	-0.014008	0.114	0.098	0.696299
Rspo1	2.16707e-05	0.0714338	0.411	0.276	0.699639
Asphd2	2.18217e-05	0.0887858	0.956	0.898	0.704515
Pet100	2.18829e-05	-0.0837608	0.944	0.938	0.70649
Dbn1	2.19296e-05	0.0876868	0.98	0.931	0.707996
Adam10	2.19487e-05	0.0038489	0.707	0.599	0.708613
Gm3764	2.19758e-05	0.0833083	0.823	0.704	0.709489
Ncl	2.20318e-05	0.101831	0.985	0.96	0.711298
1810009A15Rik	2.20398e-05	-0.0293397	0.066	0.12	0.711554
Eif2b4	2.21188e-05	0.0552748	0.635	0.494	0.714105
Armt1	2.21516e-05	0.0286043	0.473	0.354	0.715163
Tor1aip1	2.23383e-05	-0.0341094	0.416	0.396	0.721191
Tmem268	2.25014e-05	0.0502181	0.301	0.178	0.726458
Robo2	2.26116e-05	0.0480377	0.81	0.688	0.730015
Zfp512	2.2646e-05	0.0685583	0.547	0.403	0.731127
Hsp90ab1	2.28095e-05	0.0722243	1	1	0.736406
Stum	2.31343e-05	-0.113651	0.813	0.815	0.746891
Ppp1r21	2.3226e-05	0.0247957	0.721	0.601	0.74985
Chchd6	2.32394e-05	0.0380972	0.971	0.904	0.750282
Dhrs7b	2.32734e-05	0.013931	0.547	0.443	0.751381
Ubald2	2.33031e-05	0.0437036	0.715	0.581	0.752339
Ube2v1	2.33101e-05	0.0855088	0.992	0.978	0.752567
Irs2	2.3319e-05	0.0276082	0.749	0.63	0.752854
Brox	2.3367e-05	0.0293051	0.62	0.497	0.754404
Ncoa4	2.34111e-05	-0.0560648	0.715	0.686	0.755828
Olig2	2.34236e-05	-0.0728875	0.221	0.287	0.756232
Cxxc1	2.34266e-05	0.0467969	0.54	0.401	0.756328
Hnrnpf	2.35189e-05	0.056813	0.845	0.728	0.759309
Atg13	2.35349e-05	0.0817404	0.83	0.715	0.759826
Spink8	2.36696e-05	-0.00644347	0.163	0.129	0.764172
Psmd5	2.36998e-05	0.0719024	0.685	0.546	0.765149
Spry2	2.37733e-05	-0.0171115	0.7	0.61	0.76752
Ppp2r2a	2.39544e-05	0.0738978	0.896	0.797	0.773369
Srsf3	2.41987e-05	0.09657	0.934	0.886	0.781256
Coq4	2.44256e-05	0.00468462	0.529	0.425	0.788579
Elp4	2.44386e-05	0.0165653	0.202	0.129	0.789
Prrt1	2.44857e-05	0.0904883	0.97	0.938	0.79052
Rprd2	2.45726e-05	-0.0161059	0.527	0.472	0.793326
Atp5e	2.45952e-05	-0.0711285	1	1	0.794055
0610030E20Rik	2.46266e-05	0.0198957	0.242	0.16	0.795071
Smg9	2.46669e-05	0.0680997	0.577	0.434	0.796372
Mcoln1	2.49615e-05	0.0798186	0.52	0.381	0.805881
Triap1	2.49726e-05	0.0449025	0.603	0.468	0.806242
Hsd11b1	2.50425e-05	0.053878	0.399	0.267	0.808497
Gfod2	2.50615e-05	0.0214627	0.498	0.39	0.809111
Letm1	2.50666e-05	0.0256878	0.859	0.753	0.809274
Cbx3	2.51838e-05	-0.0789187	0.949	0.933	0.813058
Gabbr2	2.51965e-05	-0.0158579	0.992	0.949	0.81347
Nolc1	2.52132e-05	0.0680303	0.724	0.588	0.814008
Prepl	2.52841e-05	-0.0230122	0.433	0.399	0.816297
H1fx	2.52876e-05	-0.066357	0.827	0.8	0.816409
Aifm1	2.52946e-05	0.0329169	0.498	0.374	0.816635
Mms19	2.54252e-05	0.0292628	0.456	0.339	0.820852
Slco3a1	2.55697e-05	-0.0128625	0.404	0.341	0.825519
Slc25a28	2.56483e-05	0.0580221	0.557	0.414	0.828057
Nrxn2	2.56933e-05	-0.120302	0.983	0.982	0.829508
Ctla2a	2.60747e-05	-0.0197259	0.286	0.254	0.841823
Atp6v0a1	2.60829e-05	0.0801493	1	0.996	0.842087
Brinp3	2.62187e-05	0.0355626	0.507	0.379	0.84647
Tmem106b	2.623e-05	0.048688	0.933	0.844	0.846836
Praf2	2.6316e-05	-0.00178936	0.909	0.833	0.849611
Akap8	2.68126e-05	0.0267021	0.695	0.575	0.865644
Rnf216	2.69571e-05	0.00481186	0.561	0.465	0.87031
Rab10	2.70223e-05	-0.086578	0.911	0.9	0.872414
Ccnb1	2.70491e-05	-0.0668501	0.182	0.287	0.873281
Wdr83os	2.70975e-05	-0.0964009	0.867	0.891	0.874841
Rnf146	2.72654e-05	0.00685576	0.675	0.572	0.880264
E4f1	2.72995e-05	0.0383209	0.374	0.252	0.881364
Tanc2	2.74661e-05	0.0663989	0.907	0.811	0.886744
Kcnb1	2.75328e-05	0.0804445	0.971	0.913	0.888895
Eif2a	2.75951e-05	-0.00700487	0.631	0.546	0.890908
Tnfaip1	2.79368e-05	0.00106774	0.527	0.434	0.901941
Wars	2.80475e-05	0.0720153	0.852	0.739	0.905513
Dlg3	2.80577e-05	0.0625145	0.938	0.853	0.905842
Mov10	2.80604e-05	0.0314838	0.192	0.098	0.905931
Adgrg1	2.81175e-05	0.00226676	0.586	0.49	0.907772
Rnaseh1	2.81195e-05	0.0539614	0.308	0.185	0.907838
Grm7	2.82751e-05	-0.0382249	0.544	0.494	0.912862
Icmt	2.84488e-05	0.0375464	0.631	0.503	0.91847
Gm15706	2.85142e-05	0.0125664	0.182	0.118	0.920581
Gabarapl2	2.85292e-05	0.0878185	0.998	0.996	0.921065
Rab18	2.85576e-05	0.00314656	0.961	0.895	0.921981
Gle1	2.85813e-05	0.0338528	0.638	0.51	0.922746
Gabarapl1	2.86695e-05	0.0698221	1	0.998	0.925596
Pick1	2.87972e-05	0.0663302	0.68	0.541	0.929719
Rab39b	2.90578e-05	-0.0343888	0.581	0.526	0.938132
Alkbh6	2.90806e-05	0.0103345	0.739	0.637	0.938868
Saraf	2.91213e-05	0.0850779	0.997	0.982	0.940181
Cox7c	2.91876e-05	-0.0650571	1	1	0.942323
Gria4	2.92324e-05	0.0302364	0.65	0.528	0.943769
Rabac1	2.92557e-05	0.0673084	1	0.984	0.94452
Gna13	2.93352e-05	-0.0480521	0.549	0.523	0.947088
Pop5	2.93811e-05	0.0909914	0.981	0.958	0.948569
Chsy3	2.94059e-05	0.0119	0.256	0.183	0.94937
Commd2	2.9447e-05	-0.0111801	0.421	0.359	0.950698
Map3k2	2.97118e-05	-0.0066375	0.365	0.298	0.959247
Nfkbil1	3.00805e-05	0.0268181	0.295	0.187	0.971149
Bola2	3.00867e-05	-0.0859925	0.973	0.962	0.971349
Fam173a	3.00998e-05	0.0780024	0.944	0.871	0.971771
Wdr18	3.01532e-05	0.0646538	0.818	0.697	0.973498
Phactr3	3.01646e-05	-0.0544282	0.912	0.869	0.973863
Gmpr	3.02284e-05	0.0228618	0.699	0.581	0.975925
Hnrnpul2	3.02355e-05	0.069439	0.949	0.873	0.976153
Srsf7	3.02762e-05	0.0713549	0.892	0.791	0.977467
Mrpl21	3.02803e-05	0.0575593	0.86	0.748	0.9776
Phyhipl	3.02965e-05	0.0172169	0.985	0.931	0.978124
Nans	3.03157e-05	0.0556945	0.401	0.267	0.978742
2410002F23Rik	3.0561e-05	0.0724923	0.582	0.441	0.986661
Cstf2	3.0611e-05	0.0260043	0.737	0.624	0.988275
Fbxl17	3.06302e-05	-0.0267465	0.638	0.57	0.988896
Nin	3.0671e-05	-0.0105733	0.539	0.47	0.990212
Slc2a1	3.08034e-05	0.0686226	0.788	0.661	0.994488
Caln1	3.0806e-05	-0.0204845	0.715	0.639	0.994572
Zfp207	3.0949e-05	0.0744521	0.864	0.759	0.99919
Cep120	3.09568e-05	0.0240665	0.535	0.419	0.999439
Agap1	3.12216e-05	-0.0615169	0.631	0.612	1
Lamp2	3.13643e-05	0.0412946	0.684	0.55	1
Vkorc1l1	3.16607e-05	0.0469548	0.793	0.67	1
Rhoa	3.19001e-05	-0.0740952	0.921	0.898	1
Mrpl36	3.19143e-05	0.0133123	0.837	0.735	1
Ampd2	3.20562e-05	0.0228165	0.62	0.503	1
Dut	3.2103e-05	0.0281624	0.684	0.561	1
Lzts2	3.21104e-05	0.0120052	0.503	0.392	1
Elavl4	3.22032e-05	0.0420818	0.896	0.795	1
Glrb	3.24751e-05	-0.0318784	0.993	0.96	1
Snta1	3.25135e-05	0.05931	0.586	0.445	1
C330018D20Rik	3.2603e-05	-0.00238175	0.274	0.22	1
Ccng1	3.26254e-05	0.0552349	0.823	0.704	1
Ddn	3.2717e-05	-0.119759	0.997	0.993	1
Abhd2	3.28502e-05	-0.0528558	0.646	0.615	1
Bad	3.32251e-05	0.0514494	0.751	0.621	1
Cyb5r3	3.32809e-05	0.0280401	0.744	0.621	1
Rfxap	3.33024e-05	0.0241445	0.689	0.57	1
Xrcc6	3.3409e-05	-0.0302473	0.222	0.238	1
Atp1b3	3.34323e-05	0.0722358	0.848	0.735	1
Csf1r	3.34929e-05	-0.0801488	0.579	0.59	1
Ddx24	3.35919e-05	-0.00384342	0.973	0.915	1
Tmf1	3.37155e-05	-0.0458256	0.357	0.37	1
Hnrnph2	3.40559e-05	0.0694887	0.958	0.893	1
Dcaf11	3.41058e-05	0.059639	0.823	0.704	1
Pcdh19	3.44314e-05	-0.052429	0.505	0.494	1
Txnrd1	3.44358e-05	0.0521325	0.665	0.53	1
Cap1	3.44788e-05	-0.0898201	0.933	0.909	1
Bud31	3.46567e-05	0.0827151	0.901	0.815	1
Atp6v1g2	3.4731e-05	0.0771732	1	0.998	1
Dpp3	3.48007e-05	0.0557906	0.608	0.47	1
Clic4	3.48778e-05	-0.0276757	0.416	0.381	1
Paqr4	3.53041e-05	0.040453	0.646	0.517	1
Arf4	3.53249e-05	0.0347101	0.926	0.837	1
Tmem106c	3.5334e-05	0.0394261	0.539	0.41	1
Slc50a1	3.54041e-05	0.0419202	0.648	0.519	1
Cct7	3.54257e-05	0.085707	0.988	0.967	1
Srsf11	3.55516e-05	0.050272	0.857	0.746	1
Lmna	3.55646e-05	0.0330726	0.722	0.597	1
Dync2li1	3.5678e-05	0.0364324	0.455	0.33	1
Strap	3.5732e-05	-0.0270687	0.953	0.895	1
Tspan13	3.57473e-05	0.0719945	0.993	0.96	1
Ap5z1	3.5822e-05	0.0428842	0.365	0.243	1
Gramd1a	3.58377e-05	0.0422075	0.884	0.78	1
Bcl2	3.59297e-05	0.0325577	0.322	0.212	1
Exd2	3.59533e-05	0.0506276	0.894	0.793	1
Birc6	3.59736e-05	-0.0749488	0.601	0.61	1
Smim4	3.59809e-05	-0.0268034	0.604	0.543	1
AY036118	3.60012e-05	-0.0481598	0.089	0.165	1
Dlk2	3.60312e-05	0.059539	0.682	0.546	1
Ccdc184	3.62319e-05	0.0507345	0.623	0.486	1
Umps	3.62662e-05	0.0353878	0.365	0.249	1
Itsn2	3.62749e-05	0.0177926	0.571	0.465	1
Rgmb	3.62833e-05	0.0198761	0.722	0.606	1
C1qtnf4	3.65752e-05	0.0980172	0.998	0.996	1
Sh3bp5l	3.65994e-05	0.0506018	0.577	0.439	1
Gatad2b	3.66092e-05	-0.047942	0.522	0.512	1
Gp1bb	3.66117e-05	-0.057995	0.14	0.238	1
Hnrnph3	3.67398e-05	0.0444493	0.714	0.584	1
Btg3	3.68953e-05	0.0676901	0.525	0.385	1
Copb1	3.69179e-05	-0.0624916	0.653	0.655	1
Med4	3.69191e-05	0.0314713	0.571	0.448	1
Sgsm3	3.69395e-05	0.0196739	0.808	0.702	1
Pstk	3.7053e-05	-0.0298324	0.554	0.514	1
Necab2	3.72044e-05	-0.0622189	0.529	0.526	1
Kdm6b	3.72058e-05	0.0548151	0.256	0.145	1
Mrps23	3.74377e-05	0.028996	0.805	0.695	1
Txndc16	3.74816e-05	0.00693405	0.658	0.557	1
Cul4a	3.79516e-05	0.0283936	0.63	0.51	1
Mbd5	3.79549e-05	0.0386234	0.539	0.41	1
Qars	3.80503e-05	0.0403801	0.652	0.523	1
Appbp2	3.82732e-05	0.016927	0.779	0.673	1
Asrgl1	3.834e-05	-0.0837907	0.848	0.844	1
Ppp2r2d	3.84226e-05	-0.00364543	0.832	0.744	1
Kcnh1	3.85484e-05	0.0303108	0.721	0.601	1
C4b	3.85788e-05	0.0311218	0.136	0.056	1
Ufd1	3.87167e-05	0.0765619	0.759	0.635	1
Asap2	3.89286e-05	-0.0430075	0.492	0.474	1
Zfp949	3.89628e-05	0.0415298	0.453	0.327	1
Dync1i1	3.89683e-05	0.0662386	0.921	0.833	1
Nmnat1	3.90594e-05	0.0305647	0.197	0.105	1
Cic	3.9148e-05	-0.00766971	0.886	0.8	1
Gatd1	3.91579e-05	-0.000873553	0.549	0.461	1
Nek9	3.91807e-05	0.0425525	0.564	0.432	1
5430405H02Rik	3.92714e-05	-0.0458866	0.152	0.207	1
Banp	3.93511e-05	0.0685256	0.759	0.63	1
Pdrg1	3.95488e-05	0.0601825	0.788	0.664	1
Thap4	3.95854e-05	0.0107867	0.443	0.345	1
Hnrnpc	3.96141e-05	-0.0147483	0.988	0.944	1
Fads1	3.96772e-05	-0.0912504	0.938	0.935	1
Cd83	3.99561e-05	0.0281896	0.421	0.307	1
Leo1	4.00278e-05	0.0708092	0.571	0.432	1
Manbal	4.01011e-05	-0.0633358	0.869	0.837	1
Nt5c	4.01236e-05	0.0686194	0.84	0.726	1
Herc3	4.03128e-05	0.022951	0.939	0.86	1
Snrpd1	4.04822e-05	0.100069	0.946	0.884	1
Zfp532	4.04966e-05	0.0154719	0.562	0.459	1
Zfp622	4.0512e-05	0.0685494	0.719	0.586	1
Pitpna	4.10227e-05	0.0525927	0.998	0.973	1
Acbd4	4.12522e-05	0.0627338	0.507	0.367	1
Igf1r	4.14346e-05	0.0520599	0.699	0.566	1
Eef1d	4.1452e-05	0.0407699	0.886	0.784	1
Fam20b	4.14971e-05	0.0320161	0.633	0.51	1
Slc11a2	4.15443e-05	0.0134744	0.502	0.405	1
B3galnt1	4.15901e-05	0.0432749	0.798	0.679	1
2510002D24Rik	4.16926e-05	0.0555251	0.455	0.318	1
Rsbn1l	4.17832e-05	0.0406059	0.386	0.263	1
Fuca1	4.1883e-05	0.0112867	0.512	0.414	1
Snap25	4.19582e-05	0.0747727	1	1	1
Eif3d	4.19893e-05	0.0417061	0.847	0.737	1
Mib2	4.20066e-05	0.0845645	0.82	0.713	1
C230057M02Rik	4.20252e-05	0.0400159	0.311	0.196	1
Usp22	4.20902e-05	-0.0765242	0.953	0.927	1
Dmxl1	4.2153e-05	-0.0652344	0.54	0.563	1
Ica1l	4.2243e-05	-0.039636	0.557	0.526	1
Galnt18	4.24082e-05	-0.0348889	0.678	0.621	1
A2ml1	4.26648e-05	-0.10943	0.744	0.806	1
Ak6	4.26738e-05	0.0609297	0.527	0.388	1
St13	4.28959e-05	0.0363205	0.943	0.862	1
Ube2s	4.2956e-05	0.0948322	0.966	0.931	1
Lsm7	4.29773e-05	0.0854546	0.981	0.947	1
Ppp4r4	4.30315e-05	-0.0139755	0.471	0.394	1
Nr3c2	4.31407e-05	-0.0177545	0.372	0.332	1
Tmem129	4.32054e-05	-0.0174472	0.465	0.421	1
Map3k4	4.32459e-05	0.0138772	0.582	0.477	1
Nup62	4.325e-05	0.0581358	0.473	0.336	1
Cmtm4	4.3414e-05	-0.0191481	0.838	0.764	1
Chst8	4.35037e-05	0.044845	0.327	0.207	1
Ndrg3	4.35573e-05	0.0769279	1	0.993	1
Hcfc1	4.36973e-05	-0.0168183	0.699	0.621	1
Arpc1b	4.39389e-05	0.00519553	0.311	0.238	1
Synrg	4.39528e-05	-0.00183515	0.557	0.472	1
Sap30bp	4.41271e-05	0.0777069	0.702	0.572	1
Ddx1	4.41658e-05	-0.0517671	0.907	0.86	1
Wdr45	4.41937e-05	0.068272	0.753	0.624	1
Pnck	4.42713e-05	0.0809833	0.847	0.739	1
Fbxo45	4.43427e-05	0.0442929	0.867	0.759	1
Ptcd1	4.46896e-05	0.0410704	0.386	0.263	1
Mrps9	4.47962e-05	0.0747132	0.65	0.512	1
Puf60	4.48651e-05	0.071397	0.975	0.927	1
Dnajc21	4.50442e-05	0.0862376	0.758	0.633	1
Echs1	4.52142e-05	-0.0111309	0.737	0.655	1
Cebpg	4.53514e-05	0.0586046	0.542	0.403	1
Zfp638	4.56134e-05	0.055692	0.791	0.668	1
Neto2	4.57639e-05	-0.00860234	0.636	0.555	1
Tom1l2	4.57865e-05	0.0857004	0.976	0.942	1
Cacng7	4.58698e-05	-0.0409235	0.439	0.43	1
Phospho2	4.60193e-05	0.0440068	0.525	0.396	1
Evl	4.61469e-05	0.0349432	0.953	0.878	1
Gm14285	4.61683e-05	0.0126951	0.17	0.107	1
Uba2	4.62738e-05	0.0418899	0.88	0.777	1
Zcchc17	4.65045e-05	0.054321	0.88	0.777	1
Bhlhe22	4.65096e-05	-0.032967	0.763	0.695	1
Mbnl2	4.65484e-05	0.0722615	0.963	0.9	1
Rpl10-ps3	4.65828e-05	-0.0540863	0.327	0.365	1
Zc3h4	4.66422e-05	-0.0085664	0.492	0.425	1
Agt	4.67511e-05	0.0404615	0.288	0.178	1
Ube3a	4.67681e-05	-0.00397009	0.816	0.733	1
Eif3i	4.72109e-05	0.0670597	0.951	0.882	1
Pomk	4.72345e-05	0.0248507	0.456	0.345	1
Grhpr	4.72398e-05	0.0628946	0.668	0.532	1
Mrrf	4.72464e-05	-0.0210467	0.434	0.39	1
Bzw1	4.74877e-05	0.065814	0.968	0.904	1
Cd2bp2	4.76732e-05	0.0510476	0.715	0.584	1
Hspb6	4.77459e-05	0.0184419	0.163	0.094	1
Dapk2	4.79117e-05	0.0337349	0.209	0.111	1
Cdkn2aipnl	4.81263e-05	0.0676339	0.704	0.57	1
Prxl2b	4.8395e-05	0.0549168	0.966	0.9	1
Hnrnpa3	4.84429e-05	0.0201433	0.997	0.96	1
Osbpl1a	4.845e-05	0.0395266	0.997	0.962	1
Gpat4	4.86065e-05	0.0692378	0.79	0.668	1
Insig2	4.86516e-05	-0.0507928	0.847	0.797	1
Tars	4.87151e-05	0.0524755	0.532	0.394	1
Fbrs	4.87214e-05	0.0420197	0.549	0.416	1
Haus7	4.8779e-05	0.0327481	0.184	0.094	1
Zdhhc7	4.90302e-05	0.0320127	0.475	0.354	1
Tollip	4.94463e-05	0.0222502	0.832	0.724	1
Arl3	4.96084e-05	0.0777546	0.965	0.911	1
Sppl2a	4.96229e-05	-0.0352858	0.441	0.396	1
Psmd13	4.9716e-05	0.060496	0.889	0.788	1
Gm12940	4.98039e-05	0.0476588	0.335	0.212	1
Ppp2r3a	4.98061e-05	0.00279611	0.318	0.238	1
Rnf170	4.983e-05	0.00177182	0.545	0.461	1
Rgl1	4.98535e-05	-0.0643146	0.825	0.8	1
Micu3	4.98829e-05	0.0630354	0.884	0.782	1
Rrbp1	4.99382e-05	0.0222767	0.571	0.457	1
Fbxo31	5.01135e-05	0.0957704	0.928	0.86	1
Pcf11	5.02207e-05	0.0656191	0.517	0.379	1
Hexim1	5.04156e-05	0.0566007	0.781	0.657	1
Bfar	5.06342e-05	0.00984168	0.519	0.421	1
Sri	5.06974e-05	0.00608293	0.82	0.724	1
Atp1b1	5.0794e-05	0.0656747	1	1	1
Tmem50b	5.08177e-05	-0.00934119	0.909	0.833	1
Spon1	5.1187e-05	-0.0813201	0.495	0.519	1
Inafm2	5.12752e-05	-0.0391834	0.594	0.552	1
Pla2g12a	5.13178e-05	0.0213867	0.534	0.419	1
Gpd1l	5.13395e-05	0.0132405	0.793	0.693	1
Nup93	5.14165e-05	0.0311745	0.278	0.174	1
Prmt9	5.14578e-05	0.0496252	0.374	0.247	1
Miat	5.14798e-05	0.0591319	0.948	0.871	1
Numb	5.15138e-05	0.0246136	0.734	0.615	1
Taf3	5.16588e-05	0.00144475	0.263	0.2	1
Atg3	5.18857e-05	0.0484446	0.815	0.697	1
Smarcd2	5.1902e-05	0.0304233	0.229	0.136	1
Pcdh9	5.21159e-05	-0.0391332	0.756	0.695	1
Cry2	5.21663e-05	0.024274	0.926	0.84	1
Calm2	5.22682e-05	0.0480111	1	1	1
Akap5	5.24281e-05	0.0178141	0.754	0.65	1
Exosc9	5.29242e-05	-0.0497604	0.554	0.543	1
Ncs1	5.29437e-05	-0.0462738	0.971	0.931	1
Xrn2	5.2949e-05	0.00147116	0.537	0.452	1
Nhlrc1	5.29778e-05	0.0358871	0.372	0.258	1
Tfpt	5.33411e-05	0.0316004	0.503	0.383	1
Por	5.3345e-05	0.0512646	0.822	0.706	1
Tssc4	5.37027e-05	0.00150801	0.564	0.47	1
Pcif1	5.37545e-05	-0.0175004	0.761	0.675	1
Tpm4	5.38852e-05	-0.0508333	0.266	0.316	1
Bace1	5.44503e-05	0.0171941	0.699	0.588	1
Eif4ebp2	5.45103e-05	0.032331	0.505	0.385	1
Arl4d	5.51371e-05	0.0624148	0.481	0.345	1
Lxn	5.51917e-05	-0.0725105	0.695	0.699	1
Ssna1	5.59049e-05	0.0588762	0.897	0.8	1
Bsn	5.59542e-05	-0.0902506	0.992	1	1
Doc2b	5.60896e-05	-0.0549494	0.135	0.2	1
Kat5	5.61596e-05	0.0165739	0.66	0.548	1
Cnih2	5.66298e-05	-0.117151	0.988	0.991	1
Sec14l5	5.6737e-05	0.0279029	0.113	0.04	1
Rnaset2a	5.70651e-05	-0.0358156	0.237	0.252	1
Naa60	5.70668e-05	0.00674217	0.904	0.82	1
Ezh1	5.72451e-05	0.0216236	0.65	0.532	1
Pdcd6	5.72853e-05	0.00612775	0.934	0.862	1
Atad2	5.75142e-05	0.015512	0.214	0.14	1
Dmac2	5.77582e-05	0.035279	0.657	0.535	1
AU040320	5.78696e-05	-0.00235438	0.677	0.588	1
Mapk6	5.79195e-05	0.0421665	0.633	0.503	1
Scaf11	5.81317e-05	0.00411316	0.542	0.45	1
Ccp110	5.81388e-05	0.00918119	0.564	0.465	1
Pacsin2	5.82058e-05	-0.0312605	0.648	0.601	1
Kdm4a	5.84213e-05	0.00831264	0.35	0.267	1
S100b	5.85429e-05	-0.103559	0.956	0.958	1
Zer1	5.85721e-05	0.0448646	0.96	0.889	1
Ctsz	5.89626e-05	0.0616946	0.613	0.477	1
Rufy1	5.90024e-05	0.048567	0.46	0.33	1
Setd1b	5.90047e-05	0.0356105	0.485	0.361	1
Cpeb1	5.91843e-05	0.0762469	0.715	0.586	1
Rab2a	5.93018e-05	-0.0271758	1	0.978	1
Yars	5.94237e-05	0.0794458	0.901	0.813	1
Abcf2	5.94513e-05	0.0731522	0.875	0.775	1
P2ry12	5.95433e-05	-0.0408344	0.402	0.367	1
Pigs	5.96239e-05	-0.0457647	0.66	0.624	1
Ankrd13d	6.00193e-05	0.0815668	0.749	0.626	1
Grm8	6.01264e-05	-0.0252681	0.172	0.167	1
Pgm1	6.02044e-05	0.0334543	0.694	0.572	1
Zbtb8os	6.02638e-05	0.0210144	0.556	0.448	1
Sdhd	6.03522e-05	0.0251363	0.926	0.842	1
Hmgn1	6.04841e-05	0.033075	0.896	0.8	1
Frmd6	6.06297e-05	0.049265	0.625	0.494	1
D230025D16Rik	6.06806e-05	0.0306669	0.559	0.437	1
Ccnd2	6.09312e-05	0.0236366	0.652	0.53	1
Ctbp1	6.11671e-05	0.0833299	0.983	0.955	1
Rbm28	6.16593e-05	-0.0366811	0.613	0.57	1
Dimt1	6.18372e-05	0.027344	0.436	0.33	1
Nkain4	6.18741e-05	0.0214438	0.758	0.646	1
Gdi2	6.19773e-05	0.0738711	0.988	0.98	1
Lrrc45	6.20755e-05	0.0356348	0.603	0.477	1
Fam98b	6.2184e-05	0.0101345	0.697	0.595	1
C1qtnf12	6.22002e-05	-0.0197131	0.426	0.376	1
Gfer	6.2428e-05	0.0077322	0.473	0.383	1
Tnfrsf25	6.25351e-05	0.0472573	0.204	0.107	1
St8sia5	6.31247e-05	0.0672869	0.778	0.655	1
Desi1	6.3344e-05	0.0327491	0.921	0.833	1
Eef1akmt1	6.33651e-05	0.0389407	0.83	0.719	1
Orc3	6.34815e-05	-0.01341	0.264	0.22	1
Yod1	6.35127e-05	0.00722763	0.443	0.359	1
Klf2	6.35496e-05	0.051153	0.311	0.196	1
Slc4a10	6.37373e-05	-0.0157687	0.941	0.878	1
Pdss1	6.38156e-05	0.00662754	0.222	0.154	1
Hdhd2	6.40475e-05	-0.0172336	0.86	0.784	1
Mfap3l	6.41772e-05	0.0194473	0.549	0.439	1
Psmd3	6.41775e-05	0.0807193	0.911	0.824	1
Sf3b3	6.42297e-05	0.0527519	0.709	0.579	1
Trim27	6.4541e-05	0.0295739	0.492	0.374	1
Tsr3	6.48673e-05	0.0430878	0.572	0.443	1
Scn1b	6.49085e-05	0.116832	1	1	1
Ndufa1	6.49642e-05	-0.0659028	0.998	0.991	1
Zbtb9	6.50779e-05	-0.000825528	0.269	0.207	1
Taok1	6.55856e-05	0.0271957	0.904	0.815	1
Klf4	6.56589e-05	0.0281568	0.123	0.051	1
Vldlr	6.61077e-05	0.0425092	0.603	0.474	1
Mlst8	6.61192e-05	0.0213506	0.444	0.339	1
Clcn7	6.615e-05	-0.0139815	0.571	0.497	1
Stk11ip	6.61608e-05	0.00549167	0.389	0.303	1
Nomo1	6.62187e-05	0.00525971	0.82	0.728	1
Mybbp1a	6.65364e-05	0.0334109	0.515	0.396	1
Plscr3	6.66004e-05	-0.00816225	0.296	0.252	1
Cds2	6.68817e-05	-0.0735197	0.985	0.967	1
Bop1	6.69688e-05	0.0332432	0.678	0.557	1
Mrpl49	6.69714e-05	0.0480433	0.771	0.648	1
Tmed4	6.72088e-05	0.0285249	0.774	0.664	1
Hyou1	6.72626e-05	-0.0551323	0.534	0.546	1
Acot1	6.74728e-05	0.0348117	0.335	0.22	1
Tmem178b	6.75042e-05	0.00683385	0.785	0.69	1
Hist3h2a	6.7748e-05	0.0777756	0.695	0.568	1
Galnt11	6.77996e-05	0.00484017	0.537	0.443	1
Gad2	6.7831e-05	-0.0102695	0.854	0.764	1
Ankfy1	6.78408e-05	-0.0539598	0.419	0.421	1
Sgpl1	6.81872e-05	-0.0102711	0.37	0.307	1
Slc4a7	6.83215e-05	0.0199503	0.234	0.147	1
Rpp14	6.84294e-05	0.0239179	0.614	0.501	1
Ccdc28b	6.8463e-05	0.0451408	0.493	0.365	1
Mon1a	6.86745e-05	0.0136011	0.416	0.325	1
Psmb3	6.88357e-05	0.07604	0.985	0.96	1
Cox6a2	6.90725e-05	0.109343	0.606	0.492	1
Prkab2	6.9091e-05	0.0470086	0.603	0.474	1
Cbx6	6.9288e-05	0.0776541	0.988	0.955	1
Rasgef1a	6.9292e-05	-0.0632037	0.971	0.938	1
Mepce	6.92949e-05	0.027122	0.569	0.45	1
Siah2	6.95287e-05	0.0577165	0.444	0.312	1
Rcc1	6.96148e-05	0.00981055	0.204	0.14	1
Mtmr9	6.99287e-05	-0.0414534	0.734	0.697	1
Ergic2	7.03172e-05	-0.0127442	0.64	0.561	1
Inafm1	7.04376e-05	0.0414981	0.665	0.539	1
Dym	7.0597e-05	0.0494825	0.758	0.635	1
Lrfn5	7.08254e-05	-0.0330506	0.81	0.751	1
H2-T22	7.09846e-05	-0.0510796	0.178	0.249	1
Rab28	7.09921e-05	0.0282409	0.825	0.724	1
Aftph	7.10028e-05	0.0324696	0.754	0.633	1
Rock2	7.10633e-05	0.0572019	0.951	0.878	1
Uqcrh	7.12502e-05	-0.0611499	1	0.991	1
Tppp3	7.134e-05	0.0353211	0.557	0.437	1
Nova1	7.15051e-05	-0.014678	0.699	0.626	1
Fbxo33	7.17602e-05	0.0746542	0.8	0.682	1
Axin1	7.20448e-05	0.0382179	0.401	0.281	1
Nipsnap2	7.20519e-05	-0.0484412	0.687	0.653	1
Cnpy3	7.2068e-05	-0.0416976	0.704	0.661	1
Dock10	7.21078e-05	0.0212196	0.285	0.194	1
Cdo1	7.24535e-05	-0.0176767	0.487	0.419	1
Sike1	7.27399e-05	-0.00948676	0.54	0.477	1
Ccsap	7.31176e-05	-0.0212898	0.68	0.604	1
Tma7	7.31309e-05	-0.0644452	1	0.993	1
Csdc2	7.35783e-05	0.104779	0.82	0.728	1
Paxip1	7.3776e-05	-0.0283082	0.471	0.437	1
Mfsd2a	7.40357e-05	0.0129437	0.394	0.301	1
Crtc1	7.46457e-05	0.019275	0.891	0.802	1
Thumpd1	7.48719e-05	0.0209573	0.577	0.465	1
Zfp110	7.48725e-05	-0.0269032	0.185	0.192	1
Tdrkh	7.51518e-05	-0.057122	0.337	0.379	1
Arf5	7.54328e-05	0.0675646	0.832	0.893	1
1110004F10Rik	7.55848e-05	0.0811837	0.933	0.86	1
Rab31	7.61177e-05	-0.0331093	0.574	0.514	1
Csnk2b	7.6667e-05	0.0728414	0.973	0.922	1
Psph	7.68574e-05	0.060557	0.513	0.379	1
Trp53rkb	7.73651e-05	-0.00644601	0.256	0.203	1
Rab40c	7.73682e-05	-0.00637289	0.677	0.59	1
Il34	7.74914e-05	0.0323116	0.737	0.619	1
Cdk19	7.74918e-05	0.0993938	0.766	0.655	1
Grm1	7.76099e-05	-0.0325281	0.453	0.441	1
Celf2	7.77537e-05	-0.040733	0.976	0.933	1
Pex14	7.77672e-05	-0.00476655	0.684	0.599	1
Yipf4	7.7924e-05	-0.0175149	0.811	0.726	1
Smad2	7.8092e-05	0.0378637	0.508	0.383	1
Pbx4	7.81771e-05	-0.0256002	0.392	0.363	1
Clcn4	7.82162e-05	0.073814	0.966	0.906	1
1700016P03Rik	7.82235e-05	0.0274403	0.111	0.042	1
Csnk1d	7.84356e-05	0.043133	0.912	0.822	1
Cttnbp2	7.84406e-05	0.0476044	0.801	0.686	1
Phgdh	7.9028e-05	-0.00248276	0.625	0.541	1
Ralgapb	7.914e-05	-0.00829258	0.815	0.737	1
Mkrn2	7.93861e-05	0.0241062	0.48	0.372	1
BC017158	7.97366e-05	-0.0028091	0.316	0.258	1
Mmp15	8.00091e-05	0.0370121	0.273	0.165	1
Nars	8.06213e-05	0.0687648	0.983	0.947	1
A930005H10Rik	8.07121e-05	0.0405001	0.487	0.361	1
Khdc4	8.09166e-05	-0.0113652	0.505	0.437	1
Srsf1	8.09366e-05	0.071812	0.867	0.764	1
Mpv17l	8.11423e-05	0.00810237	0.655	0.557	1
Nap1l4	8.13322e-05	0.0614768	0.902	0.808	1
Scn3b	8.15055e-05	0.0788817	0.818	0.708	1
Kcnd3	8.17518e-05	0.00189374	0.618	0.526	1
Crem	8.22608e-05	0.0474121	0.581	0.45	1
Selenop	8.24905e-05	-0.107606	0.968	0.971	1
Ddx54	8.25274e-05	0.0216947	0.645	0.535	1
Fbxw11	8.26137e-05	0.0551592	0.909	0.82	1
Asph	8.26469e-05	0.0230899	0.773	0.661	1
Mogs	8.26504e-05	-0.00174894	0.471	0.394	1
Nrd1	8.31936e-05	0.00217434	0.822	0.737	1
Stt3a	8.34247e-05	-0.0705763	0.399	0.461	1
Rars2	8.36167e-05	0.0180463	0.37	0.276	1
Ccdc186	8.36826e-05	0.0581218	0.502	0.367	1
Tcf25	8.38405e-05	0.0800001	1	0.998	1
Mrtfa	8.40081e-05	0.0440088	0.702	0.575	1
Eepd1	8.43825e-05	0.0448897	0.379	0.258	1
Hrh1	8.45408e-05	0.0478953	0.379	0.258	1
Grin2c	8.47058e-05	-0.029397	0.606	0.55	1
Ptpru	8.49299e-05	0.0215778	0.404	0.303	1
Fcho1	8.51095e-05	0.0123105	0.838	0.746	1
Prmt2	8.5458e-05	-0.0469002	0.783	0.728	1
Iars	8.5546e-05	0.0411016	0.715	0.59	1
Nf1	8.5642e-05	-0.0435404	0.328	0.347	1
Nuak1	8.60208e-05	0.071184	0.678	0.548	1
Eogt	8.60423e-05	0.0187178	0.283	0.198	1
CAAA01147332.1	8.64818e-05	-0.0291314	0.044	0.102	1
Rb1	8.70366e-05	-0.0573718	0.359	0.392	1
Pdk2	8.73152e-05	-0.0142338	0.845	0.768	1
Rragb	8.75572e-05	-0.0180742	0.145	0.134	1
Begain	8.75696e-05	0.0299398	0.899	0.806	1
Osbpl6	8.81067e-05	0.0458881	0.641	0.514	1
Tmem41a	8.81841e-05	-0.016668	0.402	0.347	1
Spock1	8.84994e-05	-0.0537381	0.983	0.951	1
Arhgef3	8.8584e-05	0.0547955	0.715	0.588	1
Noc2l	8.94252e-05	0.0417201	0.795	0.682	1
Mapre1	8.94809e-05	0.0103035	0.816	0.717	1
Ccl27a	8.96659e-05	-0.061943	0.98	0.953	1
Mrpl46	9.00659e-05	0.0199892	0.724	0.612	1
Elp1	9.02116e-05	0.017919	0.731	0.621	1
Ephx2	9.02205e-05	-0.0416742	0.286	0.314	1
Cfap20	9.05826e-05	0.021779	0.84	0.742	1
Taf12	9.07692e-05	0.0279781	0.466	0.354	1
Snx32	9.08383e-05	0.0622343	0.806	0.69	1
B9d1	9.09996e-05	-0.00664675	0.453	0.381	1
Arntl	9.11279e-05	-0.00882963	0.604	0.517	1
B4galt3	9.12413e-05	0.0568971	0.68	0.55	1
Ccnq	9.14589e-05	0.0123226	0.539	0.439	1
Ddx17	9.17105e-05	0.0626963	0.988	0.949	1
Snx12	9.19651e-05	-0.0163907	0.576	0.506	1
Otud7a	9.21523e-05	-0.0484825	0.466	0.47	1
Mto1	9.22401e-05	0.0148185	0.438	0.339	1
Zfp715	9.25892e-05	0.0371692	0.367	0.254	1
C130074G19Rik	9.26504e-05	0.0787572	0.463	0.334	1
Pnpla2	9.2709e-05	0.0230852	0.38	0.278	1
Nrbp1	9.30892e-05	0.0114952	0.85	0.757	1
Tob2	9.31093e-05	0.0340214	0.338	0.227	1
Usp46	9.31264e-05	-0.0659615	0.798	0.777	1
Pbx1	9.36319e-05	-0.0676875	0.744	0.735	1
Prkar1b	9.3989e-05	0.0725314	1	0.998	1
Mkx	9.43041e-05	0.0160925	0.315	0.232	1
Map3k12	9.44455e-05	0.0371309	0.887	0.791	1
Timm29	9.47289e-05	0.0549508	0.749	0.626	1
B230217O12Rik	9.50821e-05	0.0102098	0.217	0.143	1
Gatm	9.51674e-05	-0.00885771	0.667	0.588	1
Calb2	9.55308e-05	0.0181735	0.421	0.316	1
Rtf2	9.5668e-05	0.0551058	0.81	0.695	1
9130024F11Rik	9.6108e-05	0.017231	0.625	0.514	1
Smpd2	9.63954e-05	0.00323464	0.283	0.216	1
Dnajb6	9.64728e-05	0.0760537	0.99	0.969	1
Pkp2	9.66015e-05	-0.00802909	0.121	0.102	1
Kcnk3	9.67591e-05	0.0325262	0.444	0.33	1
AI837181	9.68051e-05	0.0310778	0.842	0.739	1
Morn2	9.73837e-05	-0.0162123	0.488	0.428	1
Gns	9.73969e-05	4.58558e-05	0.747	0.659	1
Mpp1	9.75043e-05	0.0447591	0.66	0.535	1
Emc8	9.7508e-05	0.0499515	0.668	0.539	1
Psmb2	9.77378e-05	0.0639427	0.948	0.878	1
Cdc23	9.77611e-05	0.0287436	0.53	0.419	1
Nedd4l	9.79519e-05	-0.0256222	0.889	0.829	1
Ubxn8	9.8067e-05	-0.000613691	0.342	0.274	1
Fastkd5	9.80961e-05	0.0259285	0.226	0.138	1
Actl6b	9.81349e-05	0.0567624	0.872	0.771	1
Dnaja2	9.82629e-05	0.029537	0.997	0.962	1
Mapk10	9.83134e-05	0.0780648	0.997	0.987	1
Rbbp9	9.84917e-05	-0.0098448	0.5	0.439	1
Pde3b	9.85514e-05	-0.0188255	0.133	0.136	1
Gpkow	9.90256e-05	0.0160562	0.377	0.287	1
Sstr3	9.91375e-05	0.0122231	0.268	0.196	1
Catsperz	9.92871e-05	0.0302126	0.391	0.274	1
Inpp5f	9.94062e-05	0.0369855	0.763	0.646	1
Rnf19b	9.998e-05	-0.0073018	0.695	0.61	1
Api5	0.000100115	0.0248166	0.753	0.646	1
9530077C05Rik	0.000100247	0.0255515	0.231	0.143	1
Fam98c	0.000100469	0.0278715	0.633	0.514	1
Twnk	0.000100771	0.0093041	0.236	0.167	1
Klhl33	0.00010091	0.024237	0.128	0.053	1
Ormdl3	0.000101026	0.0670191	0.737	0.612	1
Cox5b	0.000101214	-0.057281	1	1	1
Fbxo22	0.000101551	-0.0156859	0.626	0.557	1
Cd164	0.000101739	-0.0428377	0.611	0.588	1
Ubald1	0.000101741	0.0677161	0.975	0.929	1
Ppt1	0.000101809	-0.0175288	0.882	0.811	1
Tpr	0.000102067	0.0214143	0.684	0.572	1
Usf3	0.000102524	-0.0329633	0.493	0.461	1
Yipf5	0.000102548	-0.0118465	0.726	0.648	1
Tomm40	0.000102818	0.0567687	0.894	0.8	1
Sco2	0.000102907	0.0178681	0.493	0.394	1
H2-Ke6	0.000103031	0.0108761	0.561	0.465	1
Gm45716	0.000103112	0.00622268	0.338	0.269	1
Ece1	0.000103165	0.00209792	0.554	0.468	1
Gdap1	0.000103254	0.00513299	0.803	0.713	1
Fxyd2	0.000103262	-0.0122244	0.279	0.245	1
Cbs	0.000103347	-0.0214287	0.389	0.354	1
Clip2	0.000103724	0.0315253	0.862	0.762	1
Ccdc92	0.000103781	0.0428547	0.929	0.846	1
Chn1	0.000103936	0.0699382	1	1	1
Raly	0.000104008	0.0678925	0.857	0.753	1
Sec24b	0.000104088	-0.00304013	0.692	0.61	1
Ash1l	0.000104312	0.0097439	0.793	0.699	1
Rims4	0.000105466	0.0387796	0.715	0.592	1
Sptbn4	0.000105523	0.0672562	0.956	0.891	1
Vps54	0.000105565	0.0575495	0.446	0.316	1
Lmbrd2	0.000106242	-0.0339731	0.798	0.742	1
Phf1	0.000106488	0.0349188	0.544	0.419	1
Slc1a1	0.000107936	-0.0169607	0.852	0.784	1
H2afz	0.000108299	0.0780083	1	0.996	1
Clta	0.000108647	0.0709761	0.995	0.984	1
Dgke	0.000108818	0.0472492	0.769	0.653	1
Fcor	0.000109103	-0.052801	0.428	0.428	1
Dbnl	0.000109448	-0.0162511	0.771	0.697	1
Adrb1	0.000109501	0.0493655	0.699	0.572	1
Zdhhc20	0.000109675	0.00829941	0.519	0.421	1
Mettl26	0.000109703	-0.0580332	0.621	0.619	1
Ugp2	0.000109826	-0.0575438	0.781	0.764	1
Rlim	0.000109941	-0.0249249	0.498	0.457	1
Rnf19a	0.000110576	0.0660934	0.49	0.359	1
Tmem161a	0.000110673	0.0584935	0.441	0.312	1
Gpr22	0.000110763	-0.062717	0.613	0.615	1
Cyb561d2	0.000110855	0.0142106	0.455	0.359	1
Ppp1r12b	0.000110892	-0.0427736	0.678	0.635	1
Pglyrp1	0.000111079	0.0083593	0.259	0.185	1
Junb	0.000111318	0.109922	0.769	0.653	1
Snx24	0.000111803	-0.00995269	0.291	0.249	1
Nup98	0.000111994	0.00147264	0.348	0.278	1
Washc2	0.000112059	-0.0552974	0.699	0.686	1
Ppp1r1b	0.000112063	-0.0789647	0.86	0.824	1
Fbh1	0.000112317	0.0043352	0.808	0.717	1
Zfp605	0.0001129	0.0373342	0.224	0.125	1
G530011O06Rik	0.000112942	-0.00961119	0.101	0.082	1
Yeats2	0.000113067	0.0216162	0.401	0.303	1
Nadk	0.000113146	-0.0333587	0.628	0.584	1
Cit	0.000113199	-0.0820365	0.759	0.762	1
Serp1	0.000113264	-0.00365235	0.641	0.563	1
Ndufb3	0.000114429	-0.0792645	0.99	0.984	1
Basp1	0.000114463	-0.0695838	1	0.998	1
Timm50	0.000114739	0.0610249	0.667	0.537	1
Yipf3	0.000115018	0.0732139	0.827	0.722	1
Rpf2	0.000115345	0.0172767	0.426	0.332	1
Spire2	0.000115729	0.0144312	0.251	0.178	1
Rchy1	0.000115767	-0.0646767	0.631	0.646	1
Rabgap1l	0.000116259	-0.0111689	0.803	0.724	1
Mrps26	0.000116458	0.0522327	0.955	0.884	1
Gm11627	0.000117086	-0.00240743	0.212	0.167	1
Cckbr	0.000117423	-0.00664336	0.729	0.65	1
Paf1	0.000117492	0.0507926	0.601	0.47	1
Nacad	0.000117608	0.03299	0.534	0.416	1
Zc3h12b	0.000117642	0.00196896	0.423	0.341	1
Hspd1	0.000118096	0.0685573	0.965	0.909	1
Spsb3	0.000118103	0.0571987	0.816	0.704	1
Rpap1	0.000118258	0.00877845	0.342	0.265	1
Appl2	0.000118273	0.0129285	0.588	0.488	1
Zbtb38	0.000118445	0.0711867	0.722	0.599	1
Atp6v0e2	0.000118501	0.0753497	0.998	0.993	1
Strn	0.000118728	-0.0424766	0.569	0.55	1
Banf1	0.000119578	0.0179252	0.928	0.849	1
Snx13	0.000119654	0.017133	0.722	0.619	1
Plxnb2	0.000120576	-0.0130466	0.522	0.448	1
Kif21a	0.000120629	0.0832645	0.921	0.846	1
Slc6a15	0.000120828	0.0582883	0.608	0.477	1
Chchd3	0.000121029	0.00036356	0.747	0.657	1
Mast1	0.000121338	0.0179918	0.816	0.713	1
Rps19	0.000121718	-0.0542166	0.998	0.991	1
Zfp704	0.00012178	0.00775237	0.529	0.441	1
Kptn	0.000122032	-0.00899738	0.418	0.363	1
Dnajc27	0.000122115	-0.00208422	0.791	0.706	1
Npy5r	0.000122405	-0.0103748	0.182	0.154	1
Npm1	0.000122882	0.0611793	0.965	0.906	1
Car11	0.000123507	-0.0833155	0.938	0.931	1
Ncln	0.000123548	0.0333096	0.678	0.561	1
Rnf185	0.000123686	0.0410709	0.455	0.332	1
Zc3h18	0.000123792	0.00833783	0.476	0.392	1
Neurl1a	0.000123886	-0.0488367	0.933	0.889	1
Neto1	0.000123997	-0.0759943	0.702	0.71	1
Speg	0.000124169	0.0203022	0.833	0.728	1
Dgcr8	0.000124296	0.0505352	0.545	0.416	1
Khdrbs3	0.000125144	0.0414044	0.993	0.955	1
Stat3	0.000125339	0.0374544	0.513	0.39	1
Sstr2	0.000125545	-0.0542459	0.219	0.252	1
Radil	0.000125805	0.000408435	0.162	0.122	1
Dalrd3	0.000125999	0.0573957	0.823	0.713	1
Bend6	0.000126111	-0.0655879	0.919	0.884	1
Synj2bp	0.000126353	0.0382073	0.549	0.425	1
Fdxr	0.000126405	-0.0198128	0.298	0.258	1
Dusp8	0.000126552	0.0805715	0.892	0.806	1
Ptpn1	0.000126601	0.00140169	0.539	0.448	1
Gnptab	0.00012789	-0.0126526	0.63	0.555	1
Tasp1	0.000127908	0.0213287	0.463	0.361	1
Synj2	0.000128012	0.0796425	0.71	0.59	1
2022-09-08	0.000128356	0.0607534	0.995	0.967	1
Metap1	0.000128739	0.00943789	0.594	0.497	1
Thtpa	0.000128917	-0.00549023	0.424	0.367	1
C2cd3	0.000128947	0.0390941	0.396	0.278	1
Kctd10	0.000129011	-0.0274796	0.621	0.572	1
Fam219a	0.000129086	-0.0818368	0.717	0.715	1
F3	0.000129445	-0.0324965	0.451	0.412	1
Mapk8ip3	0.000129704	0.0702788	0.995	0.971	1
Prpf18	0.000130005	0.0548284	0.611	0.481	1
Rab35	0.000130064	0.00580738	0.845	0.757	1
Faim	0.000130198	-0.013777	0.535	0.474	1
Lrrc8d	0.000131294	-0.02672	0.348	0.327	1
Tmsb15b2	0.000131367	-0.0704523	0.372	0.454	1
Bcl7b	0.000131487	0.0756382	0.791	0.682	1
Dcaf1	0.000131875	-0.00785555	0.419	0.354	1
Chl1	0.000132017	-0.0807491	0.879	0.869	1
Timp3	0.000132499	-0.023955	0.559	0.497	1
Chpf2	0.000132546	0.0183674	0.668	0.566	1
Csmd2	0.000132905	0.0371486	0.471	0.354	1
Gripap1	0.000132936	0.0780686	0.69	0.568	1
Cipc	0.000133031	0.0450927	0.806	0.695	1
Braf	0.000133419	-0.000133529	0.79	0.699	1
Nmd3	0.000133578	-0.0130656	0.461	0.396	1
Ghitm	0.000134291	0.0674727	1	0.993	1
Mapkapk2	0.000134357	-0.0667885	0.505	0.526	1
Klhl7	0.000134648	-0.00517121	0.684	0.599	1
Med13l	0.000134752	-0.0452605	0.547	0.528	1
Itfg2	0.000134863	0.046417	0.29	0.178	1
Mesd	0.00013523	0.0216965	0.689	0.581	1
Uchl5	0.000135243	0.0388008	0.854	0.751	1
Snhg4	0.000135285	0.0288407	0.527	0.414	1
B4gat1	0.000135371	-0.00909109	0.973	0.924	1
Dgki	0.000135404	0.0347012	0.145	0.065	1
Cisd3	0.000135594	0.0716538	0.724	0.601	1
Dag1	0.000135794	-0.0638779	0.751	0.737	1
Ovol2	0.000136071	0.0492844	0.48	0.354	1
Wdr19	0.000136323	-0.0178182	0.256	0.229	1
Ilf3	0.00013655	0.0453268	0.71	0.588	1
Snd1	0.000136683	0.0260016	0.608	0.49	1
Tmem229a	0.000136805	-0.0589594	0.655	0.646	1
Ndp	0.000136868	-0.00738035	0.19	0.158	1
Laptm4b	0.000137275	0.0932826	0.929	0.869	1
Zdbf2	0.00013751	-0.0067278	0.298	0.247	1
Stk24	0.000137837	-0.0189857	0.305	0.269	1
Smim10l1	0.000137861	0.0275336	0.975	0.918	1
Psmd10	0.000138732	0.02558	0.475	0.363	1
Slc48a1	0.000138812	0.0789021	0.981	0.958	1
Grm5	0.000138871	0.0237507	0.894	0.806	1
Klf10	0.000138936	0.0448923	0.525	0.401	1
Tbcb	0.000139187	0.07314	0.968	0.92	1
Ip6k1	0.000139601	0.0778024	0.934	0.869	1
Klhl28	0.000140665	-0.0133151	0.338	0.294	1
2210408I21Rik	0.000140774	-0.010925	0.177	0.149	1
Glo1	0.000141161	0.0227951	0.936	0.86	1
Ndufaf5	0.000141414	0.00492597	0.692	0.601	1
1110032F04Rik	0.000141459	0.0326507	0.429	0.316	1
Kbtbd8	0.000141615	0.0102202	0.194	0.131	1
Gcat	0.000142008	-0.011669	0.374	0.305	1
Sestd1	0.000142216	0.0167919	0.609	0.51	1
Ppp6c	0.000142839	0.0127938	0.737	0.635	1
Tra2b	0.00014332	0.0687588	0.837	0.735	1
Tceal3	0.000143806	0.0857425	0.948	0.906	1
Pex2	0.00014392	0.0258316	0.51	0.399	1
Tmem151a	0.000144165	0.0919366	0.988	0.96	1
Pnmal2	0.000144214	0.0881799	0.985	0.958	1
Tor2a	0.000144514	2.23502e-05	0.535	0.452	1
Sdr39u1	0.000145145	-0.0209047	0.769	0.699	1
Taf8	0.000145571	0.010444	0.237	0.174	1
Sbno2	0.000145761	-0.0188442	0.175	0.167	1
Gart	0.000146026	0.000785315	0.493	0.419	1
Calu	0.000146146	-0.0123836	0.675	0.595	1
Ugcg	0.000146567	-0.0434777	0.869	0.829	1
Mrpl16	0.000146847	0.00445228	0.67	0.575	1
Chgb	0.000147006	0.0995017	0.998	0.993	1
Mrpl52	0.000147145	-0.0481411	0.97	0.935	1
Mosmo	0.000147203	0.045549	0.744	0.626	1
Ankrd45	0.000147237	-0.0224788	0.677	0.604	1
Actr2	0.000147564	-0.0749765	0.973	0.955	1
Rrp36	0.00014784	0.0370378	0.296	0.192	1
Socs7	0.000148335	-0.012401	0.64	0.561	1
Hsbp1	0.000148605	-0.0801627	0.997	0.991	1
Anp32e	0.000149289	0.0685234	0.86	0.759	1
Tardbp	0.000149306	0.0538124	0.941	0.866	1
Gtf3c1	0.000149342	0.0284821	0.825	0.722	1
Aldh9a1	0.000149573	-0.0128332	0.313	0.281	1
Ap1s2	0.000149873	0.0490996	0.593	0.468	1
Kcnk9	0.000150023	-0.0194002	0.515	0.457	1
Sdhaf4	0.000150284	-0.0436649	0.813	0.773	1
Akap7	0.00015035	0.0232867	0.559	0.452	1
Pak1ip1	0.000150402	0.0476119	0.763	0.646	1
Fzd3	0.000150722	0.00150016	0.848	0.764	1
Camk1d	0.000151042	0.00843442	0.879	0.795	1
Dcp2	0.000151647	0.0174445	0.601	0.499	1
Xbp1	0.000151704	0.0822669	0.87	0.786	1
Smarcal1	0.000152146	0.018695	0.372	0.276	1
Tmem205	0.000152244	-0.0349046	0.609	0.568	1
Capn7	0.000152427	-0.00475129	0.503	0.428	1
Myo16	0.000152535	0.0162243	0.343	0.256	1
C530008M17Rik	0.000152609	0.0427122	0.551	0.428	1
Bloc1s5	0.000153136	-0.0266164	0.281	0.263	1
Ccdc82	0.000153271	-0.0124054	0.279	0.234	1
Slitrk5	0.000153441	-0.0266352	0.742	0.677	1
Lhx2	0.000153556	0.0183354	0.86	0.764	1
H1f0	0.000153952	0.0241871	0.822	0.719	1
Flot2	0.000154165	0.027059	0.899	0.811	1
Fasn	0.000154428	0.0710814	0.968	0.915	1
Lrrc8b	0.000154501	0.0659016	0.884	0.791	1
Gemin7	0.000154603	0.0708393	0.704	0.579	1
Ptpn2	0.000154663	0.0339669	0.448	0.332	1
Kndc1	0.000154922	0.0718371	0.764	0.648	1
Acyp1	0.000154991	-0.0317457	0.811	0.753	1
Thap7	0.000155033	0.0546127	0.643	0.514	1
Gprc5b	0.000155086	0.021882	0.702	0.595	1
Rpgrip1l	0.000155224	0.0602752	0.397	0.274	1
Hsph1	0.000156041	0.0548882	0.998	0.978	1
Acsl6	0.000156427	-0.0132364	0.948	0.891	1
H2afv	0.000156696	0.0498458	0.877	0.78	1
Gtf2a1	0.00015679	-0.033908	0.561	0.526	1
Med22	0.000156844	0.0571256	0.638	0.51	1
Wasf3	0.000156916	-0.0850864	0.835	0.833	1
Zfp317	0.000157046	-0.00678433	0.323	0.278	1
Mocs3	0.000157267	0.00620826	0.31	0.247	1
Dctn4	0.000157331	0.0189006	0.779	0.677	1
Dnmt1	0.000157431	0.0542063	0.609	0.481	1
Minpp1	0.000157469	0.00777576	0.859	0.771	1
Lamp1	0.000158148	-0.0567922	0.998	0.982	1
Pcid2	0.000158225	0.0395696	0.397	0.281	1
Sec23b	0.000158631	0.0241154	0.717	0.604	1
Park7	0.000159108	0.0788267	0.99	0.971	1
Trit1	0.000159249	0.0147557	0.285	0.203	1
Gnptg	0.000159425	-0.0559413	0.791	0.764	1
Ppih	0.000159536	0.00290073	0.503	0.425	1
Gm20300	0.000159686	0.0487809	0.658	0.532	1
Zbtb18	0.000159715	0.0671118	0.99	0.951	1
Uxt	0.000159819	-0.00661731	0.286	0.241	1
Fgf14	0.000160044	0.00702777	0.424	0.339	1
Adgrl2	0.000160143	0.00927363	0.715	0.619	1
Frs2	0.000160509	-0.0239027	0.507	0.465	1
Tent2	0.000160594	0.0380241	0.461	0.345	1
Ccdc85a	0.000160842	-0.0364194	0.636	0.604	1
Sh3bp1	0.000160886	0.0194941	0.364	0.272	1
Lrrk2	0.0001616	0.0252499	0.65	0.539	1
Sesn1	0.000161818	0.0549608	0.779	0.664	1
Snap91	0.000162283	0.0529299	0.995	0.964	1
Commd7	0.00016252	0.00898361	0.626	0.53	1
Tubb2b	0.000163248	-0.0678799	0.774	0.748	1
Wdr26	0.000163432	-0.0526312	0.806	0.775	1
Coq9	0.000163692	0.0673025	0.82	0.71	1
Spcs3	0.000163756	0.0192602	0.887	0.802	1
Sat1	0.000164071	-0.0565856	0.811	0.759	1
Cpne4	0.000164208	-0.0446034	0.753	0.697	1
Ndufaf3	0.000164505	0.0350901	0.845	0.744	1
Fam91a1	0.000164923	0.0115792	0.68	0.579	1
Ccdc71l	0.000165367	-0.0214898	0.332	0.301	1
Wdr41	0.000165631	-0.0361385	0.379	0.374	1
1110032A03Rik	0.000165866	-0.0539148	0.724	0.708	1
Fubp1	0.000166668	0.0111819	0.791	0.699	1
Tspoap1	0.000166699	0.0479645	0.923	0.84	1
Rplp2	0.000166765	-0.0404064	1	0.989	1
Coq8b	0.000167428	0.0245882	0.396	0.294	1
Aasdhppt	0.000168005	0.0214374	0.551	0.448	1
Tmem185a	0.000168222	0.00468061	0.636	0.546	1
Ctnnbip1	0.000168962	0.0342942	0.586	0.465	1
Zfp664	0.000169613	0.0221322	0.737	0.633	1
Prr36	0.000169694	-0.0765079	0.476	0.539	1
Flywch2	0.000169706	-0.0238496	0.468	0.425	1
Mir9-3hg	0.000169954	0.0638817	0.734	0.612	1
Dpp6	0.000170313	0.0468339	0.857	0.755	1
Nsd1	0.00017121	0.028248	0.741	0.63	1
Bub3	0.000171253	0.013803	0.805	0.71	1
Med9	0.000171673	0.0567212	0.744	0.624	1
Srp9	0.000171727	0.0766055	0.973	0.949	1
Fra10ac1	0.000171741	0.024002	0.343	0.245	1
Hsp90aa1	0.000171838	0.0581954	1	0.998	1
Cdc42se1	0.000171929	0.0465583	0.684	0.561	1
Tubg1	0.000172055	0.0314252	0.657	0.541	1
Tmem178	0.00017213	0.00744446	0.84	0.753	1
Mark1	0.000172462	0.0472412	0.857	0.755	1
Pigk	0.000173218	0.0338917	0.652	0.537	1
Morc2a	0.000174039	0.00494722	0.461	0.381	1
Polr1e	0.000174503	0.00928064	0.173	0.118	1
Kmt5a	0.000175181	-0.00456967	0.621	0.537	1
Nfib	0.000175233	0.0334759	0.791	0.684	1
Hectd3	0.000175333	0.0242912	0.542	0.437	1
Bmerb1	0.000176024	-0.0722272	0.99	0.976	1
Abcb9	0.000176179	-0.0246226	0.626	0.577	1
Armh4	0.000176713	-0.0303308	0.34	0.325	1
Nudt22	0.000176982	-0.0104303	0.199	0.165	1
1700023F06Rik	0.000177227	-0.0143833	0.222	0.187	1
Dennd5a	0.000177324	-0.0744913	0.948	0.935	1
Pts	0.00017765	-0.0624392	0.507	0.546	1
Inf2	0.000177771	-0.0428052	0.86	0.817	1
Plekho1	0.00017814	0.0572528	0.717	0.595	1
Foxp1	0.000178611	0.0345025	0.731	0.619	1
Cpox	0.000179407	-0.000379231	0.438	0.363	1
Cacnb4	0.000179661	0.0590312	0.96	0.898	1
Scamp1	0.000179794	-0.0515018	0.988	0.962	1
Xrcc4	0.000180148	0.0350167	0.231	0.134	1
Faah	0.000180909	0.0449086	0.862	0.762	1
Rab5b	0.000180951	-0.042439	0.859	0.802	1
Trappc9	0.000181326	-0.0212149	0.717	0.644	1
Ostc	0.000181871	-0.0540415	0.773	0.751	1
Dctn2	0.000182012	0.072395	0.997	0.998	1
Nek6	0.00018218	-0.00799287	0.498	0.425	1
Nktr	0.000182216	0.0206318	0.724	0.617	1
Thpo	0.000182266	0.017868	0.141	0.076	1
Myadm	0.000182708	-0.0174336	0.672	0.604	1
Tuba8	0.000183307	0.0692785	0.424	0.305	1
Mtmr4	0.000183557	0.00945649	0.579	0.486	1
Fbxo42	0.000184311	0.0402599	0.53	0.405	1
Pcp4	0.0001849	-0.161639	0.995	0.993	1
Cbfb	0.000185363	0.0436225	0.402	0.285	1
Dync1li1	0.000185925	0.0335778	0.884	0.791	1
Nop14	0.000186794	-0.00109432	0.305	0.252	1
Ireb2	0.000187715	-0.00744089	0.554	0.486	1
Ogfrl1	0.000187804	-0.0323345	0.872	0.811	1
Ak2	0.000188007	-0.0169387	0.416	0.376	1
Tbc1d17	0.000188641	0.0504877	0.705	0.584	1
Apc	0.000188845	-0.0665463	0.912	0.884	1
2900097C17Rik	0.000190017	-0.0609051	1	0.996	1
Trp53inp2	0.000190107	0.00884115	0.896	0.815	1
Tomm70a	0.000190137	-0.0327087	0.946	0.895	1
Il6st	0.000190549	0.0266176	0.535	0.428	1
Utrn	0.00019081	-0.0136046	0.448	0.385	1
Cbfa2t2	0.000190979	-0.0269416	0.598	0.552	1
Gtf2i	0.000191002	0.0343262	0.99	0.949	1
Id1	0.000191058	0.0554717	0.396	0.274	1
Crlf1	0.000191545	0.00635162	0.175	0.116	1
Dkkl1	0.000191671	-0.102576	0.498	0.579	1
Phb	0.000191781	0.0344742	0.859	0.759	1
Rnf34	0.000191983	0.0518562	0.759	0.641	1
Adcy8	0.000192909	0.000940367	0.406	0.332	1
Idh2	0.000193141	0.0356604	0.562	0.441	1
Sorcs3	0.000193226	0.0802431	0.519	0.396	1
Cbln4	0.000193732	0.0947599	0.519	0.401	1
Rraga	0.000193883	-0.00967341	0.923	0.855	1
Nptx1	0.000193909	0.105643	0.992	0.976	1
Tceal8	0.000194422	0.0584153	0.749	0.63	1
Cop1	0.000194511	0.0216793	0.805	0.704	1
Fance	0.000194562	-0.00946972	0.34	0.296	1
Slc44a2	0.000194647	0.0121115	0.384	0.298	1
Slc4a4	0.000194878	-0.0847399	0.633	0.67	1
Hnrnpr	0.000195031	0.0250807	0.855	0.762	1
Pigg	0.00019519	0.0307823	0.305	0.207	1
Edc3	0.000195409	0.0201506	0.476	0.381	1
Mcrs1	0.000196119	0.007367	0.872	0.786	1
Chic2	0.000196523	0.00538932	0.456	0.374	1
Nr1h2	0.000196564	0.0249353	0.715	0.606	1
Sec16a	0.0001966	0.0257032	0.515	0.403	1
Elp2	0.000198187	0.0394765	0.806	0.697	1
Eif2b2	0.000198276	0.0624039	0.7	0.577	1
Rbm19	0.000198996	0.0250218	0.214	0.131	1
Atp6v0a2	0.000199146	0.0360331	0.593	0.472	1
Kdm7a	0.000199216	0.0436175	0.621	0.499	1
Gins4	0.000199239	-0.0310805	0.357	0.361	1
Copg2	0.000199445	0.0179831	0.672	0.566	1
Aida	0.000199569	0.0155887	0.591	0.49	1
Smim18	0.000199934	0.0649292	0.626	0.499	1
Ache	0.000201342	-0.0275169	0.586	0.526	1
Rc3h1	0.00020138	0.036312	0.497	0.381	1
Tapt1	0.000201906	-0.0151138	0.54	0.483	1
Ing3	0.000202123	0.00187968	0.254	0.203	1
Rpa2	0.000202179	0.0211097	0.375	0.281	1
Tmem120a	0.000202872	0.0388963	0.519	0.399	1
[truncated: 9,454 more rows]

## Sheet: table_cl3_7m
	p_val	avg_logFC	pct.1	pct.2	p_val_adj
Thy1	0	1.33824	1	0.998	0
Gfap	1.68377e-133	0.871331	0.836	0.23	5.43605e-129
Tyrobp	1.0931e-114	0.997174	0.905	0.467	3.52907e-110
Cst7	6.80662e-108	0.532309	0.488	0.003	2.19752e-103
Ftl1	5.91017e-101	0.782997	0.988	0.544	1.9081e-96
Ctsd	7.26694e-100	0.784165	0.991	0.942	2.34613e-95
Ftl1-ps1	2.96174e-70	-0.54549	0.56	0.925	9.56199e-66
Atp5j2	1.23515e-54	-0.267846	1	1	3.98768e-50
mt-Cytb	3.66268e-53	-0.263242	1	1	1.1825e-48
Trem2	1.06773e-52	0.422644	0.556	0.16	3.44717e-48
Lyz2	5.08342e-46	0.315343	0.435	0.09	1.64118e-41
C4b	6.39012e-46	0.250444	0.414	0.075	2.06305e-41
mt-Co1	1.40011e-42	-0.240629	1	1	4.52026e-38
Atp5e	3.13202e-41	-0.215878	1	1	1.01117e-36
Psen1	2.00093e-40	0.364658	0.695	0.348	6.46e-36
mt-Nd4	2.19864e-39	-0.262193	1	1	7.09831e-35
Pmch	7.77254e-39	-0.225184	0.5	0.467	2.50937e-34
Gng13	4.03924e-38	-0.308806	0.988	1	1.30407e-33
Mpeg1	7.63383e-38	0.237219	0.384	0.082	2.46458e-33
Ctss	2.45535e-35	0.455905	0.769	0.552	7.92711e-31
Apoe	5.22986e-35	0.314418	1	1	1.68846e-30
Gm10260	6.4104e-35	0.190664	0.373	0.087	2.0696e-30
Cox7c	6.67622e-34	-0.168382	1	1	2.15542e-29
Chchd2	2.94933e-33	-0.19702	1	0.998	9.52192e-29
Ctsz	1.09543e-32	0.385753	0.699	0.42	3.53661e-28
mt-Co2	8.82609e-32	-0.268045	1	1	2.8495e-27
Rps21	3.6783e-31	-0.161604	1	1	1.18754e-26
C1qb	1.49871e-30	0.436759	0.715	0.543	4.83859e-26
mt-Co3	3.60178e-30	-0.186025	1	1	1.16284e-25
Arf5	4.17332e-30	-0.275464	0.489	0.605	1.34736e-25
Hexb	4.53207e-30	0.409943	0.84	0.644	1.46318e-25
Ccl6	2.08328e-29	0.185871	0.243	0.031	6.72587e-25
Cox8a	5.80494e-29	-0.148966	1	1	1.87413e-24
1110008P14Rik	3.56014e-28	-0.254582	0.998	1	1.14939e-23
AC149090.1	1.3809e-27	-0.349702	0.734	0.851	4.45825e-23
Cpe	1.69302e-27	0.158844	1	1	5.46592e-23
Stk25	3.81288e-27	0.280498	0.861	0.635	1.23099e-22
Pantr1	6.55518e-27	-0.310998	0.944	0.97	2.11634e-22
Fcer1g	1.21333e-26	0.283197	0.537	0.267	3.91723e-22
Rpl35a	2.0375e-26	-0.190304	1	1	6.57807e-22
Rbm3	3.19453e-26	0.26747	0.898	0.708	1.03135e-21
Rpl38	4.27826e-26	-0.143135	1	1	1.38124e-21
Grn	1.45744e-25	0.310284	0.729	0.515	4.70533e-21
Rpl37	2.30492e-25	-0.150212	1	1	7.44142e-21
Laptm5	4.8218e-25	0.227831	0.467	0.194	1.55672e-20
Selenop	5.04371e-25	-0.260674	0.9	0.907	1.62836e-20
Cd68	1.31852e-24	0.20378	0.327	0.093	4.25686e-20
Rpl9	1.61712e-24	-0.187578	1	1	5.22088e-20
Bc1	1.29085e-23	-0.306788	0.577	0.76	4.16751e-19
BC023719	1.32281e-22	0.16712	0.421	0.173	4.2707e-18
Ctsb	1.52387e-22	0.216781	0.998	0.997	4.91981e-18
Man2b1	4.08276e-22	0.239918	0.491	0.238	1.31812e-17
Mt3	5.54449e-22	-0.138556	1	1	1.79004e-17
C1qa	6.07403e-22	0.322735	0.773	0.569	1.961e-17
A2ml1	1.88254e-21	0.238217	0.711	0.446	6.07778e-17
Atf4	3.17235e-20	0.23885	0.949	0.852	1.02419e-15
Rps18	4.30183e-20	-0.210992	0.963	0.975	1.38884e-15
Npc2	2.91218e-19	0.257742	0.775	0.575	9.40196e-15
Rps24	4.03736e-19	-0.1464	1	1	1.30346e-14
Cd52	5.41496e-19	0.163157	0.305	0.098	1.74822e-14
Ost4	9.2325e-19	-0.22424	0.822	0.899	2.98071e-14
Fcrls	1.64141e-18	0.174147	0.384	0.159	5.2993e-14
Gm10076	5.128e-18	0.204263	0.923	0.753	1.65558e-13
Rps29	5.96407e-18	-0.148594	1	1	1.9255e-13
Hddc3	8.78915e-18	-0.222857	0.445	0.63	2.83758e-13
Lpl	1.30595e-17	0.0947107	0.303	0.118	4.21627e-13
Trf	1.61655e-17	0.207455	0.778	0.552	5.21902e-13
Hapln4	1.87698e-17	0.238609	0.88	0.728	6.05984e-13
Syp	2.29687e-17	0.193315	1	0.995	7.41545e-13
Dynll1	2.41531e-17	-0.205602	1	1	7.79782e-13
Lgals3bp	3.32107e-17	0.15117	0.301	0.109	1.07221e-12
Dynll2	3.34537e-17	0.184713	1	0.988	1.08005e-12
Ppia	4.3298e-17	-0.127179	1	1	1.39788e-12
Tmsb10	5.33177e-17	-0.317134	0.998	0.998	1.72136e-12
Cx3cr1	6.34379e-17	0.13576	0.333	0.128	2.04809e-12
Atp5l	6.51016e-17	-0.144471	1	1	2.1018e-12
Ndufc1	6.55615e-17	-0.168697	0.998	0.997	2.11665e-12
Uqcc2	8.32027e-17	-0.187981	1	1	2.6862e-12
C1qc	8.97101e-17	0.287413	0.65	0.474	2.89629e-12
Fth1	9.99654e-17	0.0885346	1	1	3.22738e-12
Gm11361	1.0261e-16	0.0795709	0.204	0.059	3.31276e-12
Dbi	2.08117e-16	0.170289	1	0.983	6.71906e-12
Arf3	3.37569e-16	0.174773	1	0.998	1.08984e-11
Tmsb15b1	4.03781e-16	0.0563863	0.113	0.008	1.30361e-11
Olfml3	4.12972e-16	0.191855	0.382	0.184	1.33328e-11
Kif5a	5.72289e-16	0.176112	0.998	0.989	1.84764e-11
Wbp11	6.52913e-16	0.205916	0.778	0.574	2.10793e-11
Emc10	8.26102e-16	0.185656	0.979	0.952	2.66707e-11
B2m	1.18136e-15	0.225692	0.903	0.81	3.81403e-11
Bex2	1.26724e-15	0.182327	0.998	0.998	4.09129e-11
Ctsh	1.34428e-15	0.114039	0.28	0.098	4.34001e-11
Eno2	1.61614e-15	0.155666	1	0.994	5.21771e-11
Mbp	3.27398e-15	0.256331	1	0.991	1.057e-10
Stx1b	7.76881e-15	0.195321	0.982	0.947	2.50816e-10
Stmn4	9.2466e-15	-0.179374	0.981	0.983	2.98526e-10
Elob	1.21175e-14	-0.13181	1	0.998	3.91215e-10
Ndufa7	1.26261e-14	-0.167081	0.998	0.997	4.07634e-10
Tomm6	1.55936e-14	-0.148932	0.996	0.995	5.0344e-10
Ppp3r1	2.00041e-14	0.150266	1	0.997	6.45834e-10
Gng3	2.91495e-14	-0.139882	1	1	9.41093e-10
Nudt3	3.35046e-14	0.189507	0.972	0.936	1.0817e-09
Uqcr10	3.70298e-14	-0.140417	0.998	1	1.19551e-09
Pkm	3.80523e-14	0.131502	1	1	1.22852e-09
Scd1	3.88221e-14	0.213922	0.805	0.631	1.25337e-09
Rplp2	4.25066e-14	-0.148341	0.998	1	1.37232e-09
AU020206	5.16358e-14	0.0690682	0.125	0.017	1.66706e-09
Glul	5.51003e-14	0.303217	0.984	0.933	1.77891e-09
Rgs4	6.9489e-14	0.237777	0.981	0.935	2.24345e-09
Tecr	7.04697e-14	0.160056	0.998	0.988	2.27512e-09
Asns	1.07833e-13	0.193335	0.827	0.711	3.48139e-09
Hcrt	1.30796e-13	-0.0799307	0.053	0.191	4.22274e-09
Meg3	1.35052e-13	0.132041	1	0.998	4.36014e-09
Rnaseh2c	2.14222e-13	-0.184866	0.551	0.653	6.91615e-09
Rps27	2.21842e-13	-0.176501	0.998	0.998	7.16217e-09
Junb	3.01868e-13	-0.246783	0.621	0.747	9.74581e-09
Ndufb1-ps	4.34901e-13	-0.15563	0.998	0.998	1.40408e-08
Rpl34	5.02906e-13	-0.136392	1	1	1.62363e-08
Ndn	5.48009e-13	-0.180641	0.898	0.907	1.76925e-08
Tma7	5.92122e-13	-0.166851	0.991	1	1.91167e-08
Uqcrq	5.97484e-13	-0.119364	1	1	1.92898e-08
Rpl29	8.33586e-13	-0.162336	0.998	0.998	2.69123e-08
Hexa	8.54211e-13	0.200377	0.673	0.501	2.75782e-08
mt-Atp6	1.42534e-12	-0.119268	1	1	4.6017e-08
Map1b	1.53415e-12	0.156157	0.998	0.977	4.95301e-08
Cd9	1.56121e-12	0.187054	0.563	0.37	5.04036e-08
Hmga1	1.8669e-12	-0.092787	0.069	0.176	6.02729e-08
Sdhc	1.92183e-12	-0.168574	0.752	0.801	6.20462e-08
Cycs	2.25493e-12	-0.163559	0.981	0.995	7.28005e-08
Fbxw11	2.87309e-12	0.167434	0.84	0.68	9.27578e-08
Nedd8	3.92824e-12	-0.145301	0.993	0.994	1.26823e-07
Ncl	5.44738e-12	0.186613	0.903	0.827	1.75869e-07
Ndufab1	6.61314e-12	-0.166087	0.982	0.992	2.13505e-07
Ndufa4	6.71987e-12	-0.0975283	1	1	2.16951e-07
Sem1	6.82484e-12	-0.167555	0.961	0.969	2.2034e-07
Tanc2	7.55511e-12	0.159792	0.84	0.675	2.43917e-07
Rack1	8.38017e-12	0.144524	0.991	0.942	2.70554e-07
Itgb5	8.54045e-12	0.148136	0.467	0.274	2.75728e-07
Siglech	9.39558e-12	0.0811837	0.192	0.061	3.03336e-07
Ubl5	1.5323e-11	-0.139673	0.998	0.998	4.94705e-07
Mycbp2	1.59496e-11	0.179313	0.833	0.695	5.14933e-07
Myo9b	1.68317e-11	0.137918	0.4	0.218	5.43412e-07
Uqcr11	1.76828e-11	-0.116821	1	1	5.70888e-07
Klf9	1.78564e-11	-0.0706355	0.88	0.806	5.76493e-07
Atp5md	1.90053e-11	-0.107185	1	1	6.13587e-07
Timp4	2.11978e-11	-0.174269	0.431	0.547	6.84371e-07
Vim	2.14113e-11	0.0874488	0.319	0.156	6.91263e-07
Ccng1	2.18655e-11	0.167857	0.745	0.558	7.05929e-07
Scd2	2.36774e-11	0.120028	1	1	7.64424e-07
Nudcd3	3.09857e-11	0.176891	0.699	0.547	1.00037e-06
Pou6f1	3.37643e-11	0.158073	0.685	0.496	1.09008e-06
Fbxo9	3.50513e-11	0.161201	0.866	0.731	1.13163e-06
Nbl1	3.74095e-11	-0.192991	0.572	0.678	1.20777e-06
Cox7a2	4.19267e-11	-0.109009	1	1	1.3536e-06
Ywhag	4.31753e-11	0.122198	1	1	1.39391e-06
Tmsb4x	4.63618e-11	-0.103942	1	1	1.49679e-06
Mobp	4.64361e-11	0.217501	0.887	0.776	1.49919e-06
mt-Nd2	5.00984e-11	-0.126327	1	1	1.61743e-06
Aqp4	5.13323e-11	0.113035	0.442	0.257	1.65726e-06
Arnt2	5.13521e-11	-0.138874	0.905	0.896	1.6579e-06
Serf2	7.04472e-11	-0.128501	1	1	2.27439e-06
Hjurp	9.22618e-11	-0.125008	0.141	0.292	2.97867e-06
Dbp	1.21615e-10	-0.149437	0.667	0.726	3.92633e-06
Gabra2	1.25962e-10	0.145159	0.613	0.421	4.06668e-06
Ndufa13	1.26043e-10	-0.120995	0.998	1	4.06931e-06
Rps26	1.33449e-10	-0.128304	1	1	4.30841e-06
Gm14305	2.13057e-10	-0.131134	0.157	0.275	6.87855e-06
Prkcb	2.26053e-10	0.140911	0.998	0.981	7.29813e-06
Serp2	2.51946e-10	-0.143351	0.968	0.969	8.13409e-06
Vsir	2.5721e-10	0.119141	0.364	0.194	8.30402e-06
Mfn2	2.79283e-10	0.158638	0.812	0.677	9.01666e-06
Ctsa	2.82834e-10	0.176169	0.81	0.689	9.13128e-06
Aurkaip1	3.0339e-10	0.159209	0.843	0.701	9.79496e-06
Cst3	3.4749e-10	0.128412	1	1	1.12187e-05
Dhcr24	3.64857e-10	0.157778	0.729	0.554	1.17794e-05
Bloc1s1	4.23468e-10	-0.124057	0.449	0.507	1.36717e-05
Eif4g2	5.09813e-10	0.134743	0.996	0.981	1.64593e-05
1810037I17Rik	5.40495e-10	-0.146201	0.912	0.924	1.74499e-05
Ackr1	7.50521e-10	0.13906	0.477	0.311	2.42306e-05
Acot7	9.23758e-10	0.145183	0.989	0.963	2.98235e-05
Syngr1	1.0084e-09	0.154783	0.982	0.966	3.25563e-05
Arc	1.02457e-09	-0.187913	0.829	0.868	3.30781e-05
Lamp5	1.03919e-09	0.224389	0.977	0.921	3.35501e-05
Pttg1	1.04334e-09	-0.0549907	0.35	0.314	3.36844e-05
Map1lc3a	1.14926e-09	-0.132696	0.995	0.997	3.71039e-05
Rpl27a	1.15139e-09	-0.103995	1	1	3.71725e-05
Rps27a	1.15914e-09	-0.097199	0.998	1	3.74227e-05
Serpine2	1.16786e-09	0.164634	0.87	0.75	3.77043e-05
Gm21887	1.2107e-09	-0.0649897	0.021	0.109	3.90875e-05
Gm11808	1.22083e-09	-0.16387	0.824	0.865	3.94145e-05
Map1a	1.29067e-09	0.164243	0.972	0.935	4.16691e-05
Drap1	1.34645e-09	-0.116609	0.914	0.894	4.34702e-05
Gdi2	1.38889e-09	0.14594	0.972	0.927	4.48402e-05
Sparc	1.53025e-09	0.1739	0.863	0.76	4.94041e-05
Uba52	1.62032e-09	-0.148775	0.982	0.981	5.23122e-05
Mast3	1.63389e-09	0.145136	0.963	0.89	5.275e-05
Npas4	1.64001e-09	-0.164889	0.201	0.313	5.29478e-05
Serpina3n	1.78432e-09	0.119419	0.357	0.199	5.76066e-05
Tubb5	1.80804e-09	0.116733	1	0.997	5.83725e-05
Gm21860	1.85737e-09	-0.10114	0.063	0.165	5.99651e-05
Tnnt2	2.23351e-09	0.0596301	0.113	0.031	7.2109e-05
Maged1	2.55258e-09	0.134898	0.995	0.972	8.24102e-05
Sqle	2.58951e-09	0.159573	0.579	0.426	8.36025e-05
Yars	2.67067e-09	0.152166	0.847	0.712	8.62225e-05
Nrn1	2.71795e-09	-0.14896	0.968	0.977	8.7749e-05
Atp5mpl	2.73371e-09	-0.11097	1	0.998	8.82579e-05
Ncstn	2.75744e-09	0.115839	0.553	0.373	8.9024e-05
Snhg11	3.08741e-09	0.107177	0.998	0.998	9.96769e-05
Kcnab2	3.48678e-09	0.145518	0.952	0.863	0.000112571
Tagln3	3.80872e-09	-0.127436	0.996	0.994	0.000122965
Fbxl3	3.822e-09	0.12136	0.671	0.495	0.000123393
Plp1	3.94692e-09	0.180775	0.947	0.865	0.000127426
Rnf112	4.15022e-09	0.143965	0.952	0.899	0.00013399
Rps2	4.40569e-09	-0.116297	1	1	0.000142238
Arrb1	4.49871e-09	0.160158	0.842	0.723	0.000145241
Nfu1	4.98016e-09	-0.15664	0.569	0.67	0.000160784
Eef1a1	5.12298e-09	0.0928923	1	1	0.000165396
Chchd10	5.44877e-09	-0.111025	1	1	0.000175914
Fam168a	6.04941e-09	0.15749	0.827	0.705	0.000195305
Smg7	6.40662e-09	0.0896396	0.585	0.415	0.000206838
Atp1a1	6.99932e-09	0.156086	1	1	0.000225973
Romo1	7.09141e-09	-0.139867	0.958	0.961	0.000228946
Malat1	7.30173e-09	-0.191256	0.827	0.894	0.000235736
Rpl10	7.67666e-09	-0.144354	0.965	0.981	0.000247841
Fcgr3	8.00975e-09	0.11094	0.306	0.16	0.000258595
Rab6a	8.18521e-09	0.120787	0.995	0.989	0.00026426
Fabp7	8.49524e-09	0.134931	0.479	0.311	0.000274269
Rpl22l1	8.50171e-09	-0.131708	0.995	0.994	0.000274478
Insig1	9.02532e-09	0.110705	0.556	0.383	0.000291382
Sub1	9.26376e-09	-0.141276	0.991	0.997	0.00029908
Cox6b1	9.59818e-09	-0.102383	1	1	0.000309877
Srsf7	9.61748e-09	0.107421	0.78	0.621	0.0003105
Prdx5	1.0176e-08	-0.113404	0.996	0.994	0.000328531
Higd2a	1.07348e-08	-0.137543	0.931	0.961	0.000346574
Nrgn	1.119e-08	0.138329	1	1	0.00036127
Cyba	1.17723e-08	0.106702	0.285	0.145	0.00038007
Fau	1.23964e-08	-0.0815642	1	1	0.000400216
Rheb	1.30978e-08	-0.149469	0.942	0.953	0.000422863
Fdps	1.33269e-08	0.172688	0.768	0.695	0.000430257
Rere	1.36354e-08	0.131371	0.748	0.588	0.000440219
Tomm7	1.45772e-08	-0.117368	0.996	0.995	0.000470626
Dlgap3	1.47354e-08	0.130816	0.974	0.91	0.000475733
Uqcrh	1.49467e-08	-0.10515	0.998	0.998	0.000482555
Snrpd1	1.5146e-08	0.159953	0.912	0.827	0.00048899
Ttr	1.56674e-08	-0.499983	0.977	0.897	0.000505822
Hmga1b	1.62697e-08	0.0816781	0.18	0.068	0.000525267
Ubc	1.71259e-08	0.180487	0.995	0.991	0.000552911
Kif1a	1.97435e-08	0.141186	0.986	0.98	0.00063742
Kat7	2.02154e-08	0.129049	0.616	0.449	0.000652653
Fmnl1	2.16368e-08	0.115535	0.889	0.762	0.000698544
Rpl39	2.37526e-08	-0.103519	1	1	0.000766851
Stx1a	2.4825e-08	0.134638	0.988	0.955	0.000801476
Acsl3	2.52526e-08	0.134977	0.856	0.734	0.000815279
Ndufv3	2.62214e-08	-0.121703	0.993	0.991	0.000846559
Mrpl34	2.69071e-08	-0.139204	0.769	0.813	0.000868695
Bex1	2.86245e-08	0.157251	0.836	0.714	0.000924143
Arl15	2.92985e-08	0.0995806	0.384	0.229	0.000945901
Ifi27	3.04975e-08	0.114171	0.555	0.387	0.000984611
Mpc2	3.27142e-08	-0.135281	0.988	0.988	0.00105618
Plek	3.277e-08	0.0725543	0.18	0.07	0.00105798
Ipo9	3.67065e-08	0.135017	0.81	0.678	0.00118507
Ndufa2	3.75698e-08	-0.103486	0.998	0.991	0.00121294
Mdh1	3.81002e-08	0.0954861	1	1	0.00123007
Csf1r	3.95439e-08	0.178857	0.57	0.44	0.00127667
Atp5j	4.06324e-08	-0.100416	1	1	0.00131182
Gm1673	4.18622e-08	-0.113933	0.988	0.978	0.00135152
Ndufs5	4.22281e-08	-0.107192	0.998	0.997	0.00136333
Rpl11	4.40785e-08	-0.0987061	1	1	0.00142308
Ttll7	4.76494e-08	0.143955	0.884	0.781	0.00153836
Cox17	4.83515e-08	-0.124839	0.993	0.988	0.00156103
Map2	5.02051e-08	0.119884	0.986	0.96	0.00162087
Kif1b	5.08864e-08	0.134243	0.988	0.966	0.00164287
Pcsk1n	5.36036e-08	-0.0971899	1	1	0.00173059
Psap	5.48662e-08	0.0929519	1	1	0.00177135
Ubald1	5.50694e-08	0.106062	0.93	0.829	0.00177792
Mvd	5.73141e-08	0.120299	0.41	0.261	0.00185038
Pld4	5.78761e-08	0.0775217	0.19	0.081	0.00186853
Tmem119	5.962e-08	0.111631	0.34	0.196	0.00192483
Dpp7	6.65761e-08	0.0291341	0.349	0.24	0.00214941
Rps7	6.91559e-08	-0.0933027	1	1	0.0022327
Gstm1	7.16937e-08	-0.101975	0.963	0.924	0.00231463
Cd63	7.47545e-08	0.134798	0.761	0.624	0.00241345
Sfrp1	7.91349e-08	0.0500827	0.155	0.062	0.00255487
Kctd12	8.10609e-08	0.132572	0.47	0.314	0.00261705
Rpl17	8.40866e-08	-0.113021	0.998	1	0.00271473
Nabp2	8.61927e-08	0.129769	0.79	0.656	0.00278273
H3f3a	9.18932e-08	-0.125248	0.979	0.989	0.00296677
Jpt1	9.29067e-08	-0.135497	0.808	0.837	0.00299949
Ly86	9.60453e-08	0.0961546	0.246	0.124	0.00310082
Uchl1	1.03614e-07	-0.108142	1	1	0.00334518
Sumo2	1.06997e-07	-0.124247	0.988	0.992	0.00345441
Apod	1.08466e-07	0.150791	0.681	0.53	0.00350183
Trbc2	1.09344e-07	-0.0700429	0.074	0.18	0.00353016
Irf8	1.11944e-07	0.0615842	0.146	0.051	0.00361413
Cars	1.13926e-07	0.11653	0.519	0.362	0.00367812
Luc7l3	1.18801e-07	0.130409	0.805	0.678	0.0038355
Ech1	1.21027e-07	-0.115491	0.581	0.628	0.00390735
Tgfbr2	1.22287e-07	0.0618126	0.202	0.092	0.00394802
Trappc9	1.24482e-07	0.139907	0.606	0.459	0.00401889
Rptor	1.28565e-07	0.111715	0.606	0.445	0.00415073
Alad	1.39639e-07	0.04246	0.662	0.518	0.00450825
Cd74	1.48676e-07	0.043424	0.12	0.039	0.00480002
Prkar1b	1.64692e-07	0.104383	0.998	0.997	0.00531709
Pam16	1.68187e-07	-0.134599	0.868	0.9	0.00542993
Vcp	1.73105e-07	0.13951	0.961	0.911	0.00558871
Ndufb6	1.74439e-07	-0.12032	0.991	0.998	0.00563176
Zfas1	1.77875e-07	0.107373	0.748	0.599	0.00574269
Smdt1	1.77929e-07	-0.12024	0.988	0.989	0.00574445
Pcbp4	1.90481e-07	0.117203	0.893	0.787	0.00614967
Jun	2.0867e-07	-0.131825	0.394	0.515	0.00673691
Gpd1	2.17639e-07	-0.0932595	0.62	0.611	0.00702646
mt-Nd5	2.18164e-07	-0.138687	0.995	0.998	0.00704342
Stat3	2.23399e-07	0.108736	0.456	0.305	0.00721243
Cfl2	2.43017e-07	-0.115258	0.739	0.754	0.0078458
Srsf3	2.53766e-07	0.122714	0.88	0.77	0.00819284
Ccdc124	2.5417e-07	-0.0742488	0.944	0.904	0.00820589
Cldn11	2.57523e-07	0.129943	0.482	0.337	0.00831414
Itm2a	2.58212e-07	0.110425	0.46	0.306	0.00833636
Tmsb15b2	2.7388e-07	0.0798892	0.218	0.104	0.00884221
Slc1a2	2.74454e-07	0.106316	1	1	0.00886074
Rprd1a	2.81498e-07	0.127679	0.488	0.353	0.00908818
Pianp	2.9298e-07	0.127913	0.894	0.795	0.00945885
Gfod1	2.95975e-07	0.0499112	0.822	0.695	0.00955555
Pon2	2.97175e-07	0.11001	0.533	0.378	0.0095943
Bola2	3.0937e-07	-0.112662	0.889	0.88	0.00998802
mt-Nd1	3.10563e-07	-0.103348	1	1	0.0100265
Miat	3.15248e-07	0.130721	0.783	0.658	0.0101778
Anxa3	3.32198e-07	0.077017	0.241	0.121	0.010725
Kcna2	3.4715e-07	0.096135	0.857	0.731	0.0112078
Nars	3.49357e-07	0.122575	0.935	0.852	0.011279
Gabrg3	3.54344e-07	0.0487003	0.136	0.048	0.01144
Tmem258	3.54786e-07	-0.128385	0.889	0.9	0.0114543
Bola3	3.64185e-07	-0.138981	0.706	0.784	0.0117577
Psmc1	3.7256e-07	0.110692	0.923	0.824	0.0120281
Dpysl2	3.99959e-07	0.105615	0.998	0.989	0.0129127
Tor1aip2	4.02119e-07	0.0920998	0.516	0.362	0.0129824
Tuba4a	4.02788e-07	0.10017	0.998	0.995	0.013004
Uqcrfs1	4.28271e-07	-0.111819	0.968	0.96	0.0138267
Srsf6	4.38697e-07	0.121072	0.741	0.605	0.0141633
Copa	4.49473e-07	0.142626	0.829	0.733	0.0145112
Midn	4.6337e-07	0.078392	0.456	0.308	0.0149599
Dio2	4.67796e-07	0.128159	0.544	0.398	0.0151028
Gabarapl2	4.76778e-07	-0.122425	0.986	0.988	0.0153928
Cdk16	4.87989e-07	0.12455	0.94	0.862	0.0157547
Dennd6b	4.88004e-07	0.108259	0.512	0.359	0.0157552
Ednrb	4.95754e-07	0.0199478	0.324	0.226	0.0160054
5031425E22Rik	5.27164e-07	0.0941021	0.317	0.185	0.0170195
Tubb4b	5.75367e-07	0.108492	0.995	0.986	0.0185757
Cops9	6.00921e-07	-0.102382	0.998	0.995	0.0194007
Atraid	6.02716e-07	-0.120159	0.634	0.692	0.0194587
Gm47283	6.05553e-07	-0.177635	0.923	0.877	0.0195503
Mcee	6.05796e-07	-0.130654	0.553	0.625	0.0195581
Hmgcs1	6.1423e-07	0.133371	0.868	0.806	0.0198304
Tsc22d3	6.34085e-07	-0.0953858	0.711	0.697	0.0204714
F11r	6.34127e-07	0.0609422	0.158	0.064	0.0204728
Pop5	6.50482e-07	-0.125085	0.938	0.928	0.0210008
Homer2	6.62193e-07	0.0253928	0.305	0.208	0.0213789
Gpr150	6.8894e-07	0.0812771	0.174	0.078	0.0222424
Rpl23a	7.00455e-07	-0.115724	0.996	0.994	0.0226142
Glrx	7.32253e-07	-0.145731	0.607	0.7	0.0236408
Dctn3	7.47003e-07	-0.131402	0.974	0.977	0.024117
Atp5g1	7.60656e-07	-0.106211	0.996	0.997	0.0245578
Gm14296	7.65097e-07	-0.072894	0.151	0.216	0.0247012
Ndufa12	7.86545e-07	-0.114914	0.996	0.997	0.0253936
Bhlhe40	8.79305e-07	0.0548934	0.91	0.807	0.0283884
Kif5b	9.17179e-07	0.136722	0.778	0.672	0.0296111
Nkain4	9.5776e-07	-0.128618	0.488	0.577	0.0309213
Iqsec3	9.77592e-07	0.0712918	0.697	0.557	0.0315616
Slc1a4	9.98516e-07	0.118656	0.613	0.468	0.0322371
Srgap3	1.04588e-06	0.12895	0.856	0.754	0.0337663
Lcp1	1.05267e-06	0.0430104	0.102	0.03	0.0339853
Dync1h1	1.07243e-06	0.1114	0.984	0.956	0.0346235
Dennd6a	1.07675e-06	0.0464822	0.336	0.221	0.0347628
Snrpc	1.11006e-06	0.119257	0.769	0.638	0.0358382
AI413582	1.12034e-06	0.124335	0.947	0.883	0.0361703
Tspyl4	1.12219e-06	0.119858	0.979	0.961	0.03623
Rgcc	1.17685e-06	-0.136939	0.523	0.622	0.0379946
Sptb	1.28808e-06	0.104569	0.688	0.543	0.0415855
Slc2a1	1.28988e-06	-0.0429832	0.715	0.641	0.0416438
Pum2	1.37181e-06	-0.00367887	0.79	0.698	0.0442888
Igfbp2	1.37372e-06	0.106983	0.558	0.409	0.0443507
Wdr74	1.37613e-06	0.0994181	0.544	0.395	0.0444283
Ramp3	1.42701e-06	-0.0209736	0.239	0.199	0.046071
Gabrd	1.4662e-06	0.145513	0.776	0.669	0.0473361
Itpkb	1.48243e-06	0.0703362	0.25	0.134	0.0478601
Gm17018	1.50652e-06	-0.0893413	0.764	0.759	0.048638
Vars	1.53538e-06	0.0423428	0.445	0.327	0.0495697
Ndrg2	1.54896e-06	0.121183	0.981	0.975	0.0500083
2900026A02Rik	1.61017e-06	0.109949	0.454	0.327	0.0519844
Ppp1cb	1.65724e-06	-0.11432	0.928	0.938	0.0535041
Rpl13a	1.65912e-06	0.0876962	1	0.998	0.0535646
Arhgdia	1.69673e-06	0.110821	0.968	0.919	0.0547789
Pfkfb3	1.70563e-06	0.0596899	0.393	0.266	0.0550662
Jund	1.72149e-06	-0.1221	0.974	0.983	0.0555784
Gsn	1.77606e-06	0.0771548	0.428	0.288	0.0573401
Polr2l	1.77765e-06	-0.130345	0.754	0.793	0.0573914
Bicral	1.80142e-06	0.0110709	0.433	0.341	0.0581589
Atp6v1c1	1.81595e-06	0.0946383	0.988	0.955	0.0586279
Cyp46a1	1.84328e-06	0.116246	0.944	0.939	0.0595102
Atp5b	1.90305e-06	0.0671877	1	1	0.0614401
Prkrip1	1.91101e-06	0.0468196	0.454	0.328	0.0616969
Cdk14	2.02705e-06	0.108916	0.842	0.729	0.0654432
Ermn	2.02789e-06	0.056048	0.299	0.185	0.0654703
Rprml	2.08995e-06	-0.0972042	0.893	0.88	0.0674741
Tspyl5	2.17337e-06	0.0903407	0.433	0.292	0.0701673
Fxr2	2.26076e-06	0.0929987	0.799	0.67	0.0729887
Axl	2.27159e-06	0.10247	0.431	0.299	0.0733382
Slf2	2.3196e-06	0.0103082	0.218	0.152	0.0748883
Ddx5	2.3628e-06	0.0958739	0.998	0.995	0.0762831
Camkk1	2.37285e-06	-0.0624541	0.829	0.768	0.0766074
Rpl36al	2.44035e-06	-0.0991924	0.995	0.994	0.0787867
Ivns1abp	2.49722e-06	0.0405312	0.901	0.804	0.0806227
Tmem91	2.68138e-06	-0.125679	0.285	0.359	0.0865685
Scrn1	2.71869e-06	0.117584	0.803	0.687	0.0877729
Sf1	2.7296e-06	0.1156	0.815	0.703	0.0881253
Nptxr	2.82507e-06	0.137764	0.993	0.992	0.0912075
Ndufb8	2.87722e-06	-0.0916363	0.995	0.997	0.092891
Psmc4	2.94537e-06	0.0829477	0.866	0.753	0.0950914
6330403K07Rik	2.95e-06	-0.130138	0.981	0.992	0.0952406
Cckbr	2.96839e-06	0.0690051	0.625	0.488	0.0958346
Tbc1d24	2.98156e-06	-0.0829807	0.345	0.392	0.0962598
Gm3764	3.02525e-06	0.0966082	0.731	0.594	0.0976703
Serpini1	3.05653e-06	-0.132477	0.917	0.922	0.0986799
Spsb3	3.09381e-06	-0.0643743	0.65	0.628	0.0998836
Ccdc85b	3.26427e-06	-0.0764916	0.951	0.919	0.105387
Eif4enif1	3.28077e-06	0.0278256	0.579	0.462	0.10592
Eif4ebp2	3.34303e-06	0.0834283	0.412	0.275	0.10793
Gpr34	3.37699e-06	0.0565263	0.188	0.092	0.109026
Actn4	3.38694e-06	0.0840757	0.702	0.565	0.109347
Rpl5	3.41463e-06	0.0869458	0.998	0.98	0.110241
Ndufb10	3.44566e-06	-0.0941426	0.991	0.981	0.111243
Gfra1	3.49955e-06	0.0743213	0.296	0.174	0.112983
Kcnc1	3.59949e-06	0.06889	0.827	0.708	0.116209
Trappc6a	3.63123e-06	-0.114054	0.283	0.392	0.117234
Mea1	3.64615e-06	-0.114393	0.859	0.886	0.117716
Armcx4	3.66834e-06	0.0859269	0.447	0.308	0.118432
Naprt	3.67253e-06	0.0449555	0.106	0.034	0.118568
Ide	3.81693e-06	0.112649	0.644	0.515	0.12323
Tmem242	3.99499e-06	-0.119403	0.569	0.655	0.128978
Apc2	4.02393e-06	0.0957736	0.637	0.496	0.129913
Lonp1	4.07288e-06	0.120383	0.607	0.484	0.131493
Ldlr	4.09204e-06	0.04188	0.264	0.165	0.132112
Zfp365	4.09309e-06	-0.107734	0.984	0.988	0.132145
Grin1	4.1165e-06	0.100683	0.995	0.977	0.132901
Marcksl1	4.20943e-06	-0.152737	0.491	0.543	0.135901
Armcx2	4.22253e-06	0.101374	0.715	0.579	0.136324
A930005H10Rik	4.37054e-06	-0.0957928	0.319	0.393	0.141103
Mrpl54	4.43813e-06	-0.117074	0.694	0.74	0.143285
Shfl	4.47836e-06	0.0432557	0.623	0.501	0.144584
Klhl2	4.48925e-06	-0.0691499	0.826	0.782	0.144935
Chst12	4.66457e-06	0.103872	0.415	0.294	0.150596
Aldoa	4.71033e-06	0.0640862	1	1	0.152073
Uhmk1	5.02109e-06	0.124909	0.859	0.79	0.162106
Per1	5.03605e-06	-0.0525182	0.639	0.599	0.162589
Rab5if	5.13464e-06	-0.0389147	0.856	0.801	0.165772
Gprasp1	5.14924e-06	0.100339	0.981	0.939	0.166243
Pnrc1	5.31803e-06	-0.0901055	0.467	0.515	0.171692
Tmem250-ps	5.38233e-06	0.0810379	0.56	0.42	0.173768
Gmfb	5.41109e-06	0.121063	0.798	0.692	0.174697
Rab28	5.56044e-06	-0.0678309	0.625	0.603	0.179519
Timm8b	5.68722e-06	-0.105684	0.989	0.997	0.183612
Ndufc2	5.76972e-06	-0.0952218	0.996	0.992	0.186275
Epm2aip1	5.86069e-06	0.113511	0.778	0.663	0.189212
Stam	5.88266e-06	0.065471	0.59	0.456	0.189922
Arhgap45	5.95145e-06	0.0373419	0.116	0.044	0.192142
Caly	5.95745e-06	-0.116343	0.967	0.977	0.192336
Tmem41b	6.19949e-06	0.0665393	0.398	0.269	0.200151
Slc17a6	6.34854e-06	0.0901879	0.401	0.269	0.204963
Rnf130	6.41118e-06	0.106238	0.766	0.642	0.206985
Noc4l	6.45302e-06	0.0968488	0.382	0.258	0.208336
Prdx3	6.54507e-06	-0.104189	0.526	0.574	0.211308
Lrfn2	6.6392e-06	0.075276	0.37	0.241	0.214347
Rpl27	6.76531e-06	-0.105526	0.991	0.991	0.218418
Bri3	6.77723e-06	-0.0904938	0.954	0.939	0.218803
Plekhm2	6.88157e-06	-0.019139	0.614	0.544	0.222172
Itgb2	7.01368e-06	0.05079	0.123	0.047	0.226437
Tm2d1	7.18048e-06	-0.118167	0.655	0.747	0.231822
Pcsk2	7.41846e-06	-0.0925718	0.974	0.958	0.239505
Gtf2h5	7.42376e-06	-0.103661	0.914	0.904	0.239676
Ptgds	7.43117e-06	0.076901	0.991	0.953	0.239915
Rnf13	7.48697e-06	0.0704339	0.697	0.566	0.241717
Cnp	7.57516e-06	0.128115	0.759	0.647	0.244564
Armc1	7.63493e-06	0.0153446	0.625	0.523	0.246494
Ptpn23	7.68352e-06	0.108691	0.484	0.367	0.248062
Plbd2	7.70586e-06	0.0983729	0.583	0.446	0.248784
Mapk3	7.76586e-06	0.137145	0.799	0.72	0.250721
Zfp871	7.86948e-06	0.100638	0.592	0.454	0.254066
Kcnmb4	8.07189e-06	-0.124345	0.745	0.785	0.260601
Nfe2l1	8.20995e-06	0.115613	0.912	0.849	0.265058
Bsn	8.35005e-06	0.122268	0.938	0.89	0.269581
Mob1b	8.35257e-06	0.0417117	0.322	0.219	0.269663
Fis1	8.38073e-06	-0.0789057	0.995	0.983	0.270572
Grcc10	8.4388e-06	-0.0952422	0.995	0.997	0.272447
Parp6	8.47272e-06	0.118706	0.805	0.714	0.273542
Pnma2	8.54138e-06	0.0870058	0.475	0.339	0.275759
Rps8	8.65773e-06	-0.0721914	1	1	0.279515
Atp6v1b2	8.87805e-06	0.0965881	0.998	0.994	0.286628
Pycard	9.07549e-06	0.0287059	0.106	0.045	0.293002
Ly6e	9.23423e-06	0.0805581	0.989	0.952	0.298127
BC005537	9.32351e-06	0.109457	0.956	0.902	0.301009
Rpl37a	9.33969e-06	-0.0972357	1	1	0.301532
Nefm	9.46266e-06	0.158302	0.884	0.806	0.305502
Snhg6	9.46844e-06	-0.121413	0.562	0.644	0.305689
Fam107a	9.48496e-06	-0.0899516	0.882	0.854	0.306222
Homer1	9.55298e-06	0.111584	0.94	0.885	0.308418
Mapk8ip2	9.57262e-06	0.107709	0.945	0.893	0.309052
Rps13	9.61323e-06	-0.0863635	0.998	0.995	0.310363
Zyg11b	9.6399e-06	0.0574488	0.65	0.523	0.311224
Mcoln1	9.75827e-06	0.0793646	0.496	0.361	0.315046
Ctla2a	9.76066e-06	-0.102377	0.232	0.341	0.315123
Fam168b	9.82427e-06	0.127126	0.919	0.852	0.317176
Wdfy1	1.01332e-05	-0.0892567	0.181	0.294	0.327152
Lamp2	1.02258e-05	0.102044	0.577	0.442	0.330139
Gtf3c1	1.0487e-05	-0.0512869	0.648	0.617	0.338573
Fgfrl1	1.04952e-05	0.0414018	0.217	0.128	0.338838
Polr2j	1.05092e-05	-0.0697747	0.836	0.801	0.339291
Akr1a1	1.06035e-05	0.0947324	0.996	0.983	0.342335
Kcnmb4os2	1.08612e-05	-0.0645009	0.127	0.188	0.350653
Iars	1.09294e-05	0.0775905	0.604	0.468	0.352854
Ugcg	1.09503e-05	-0.0144786	0.736	0.653	0.353529
Adra2c	1.10121e-05	-0.0835681	0.202	0.295	0.355526
Cox14	1.10306e-05	-0.0903694	0.97	0.969	0.356123
Cd300c2	1.11446e-05	0.0624609	0.16	0.075	0.359802
Snx12	1.12598e-05	0.0420933	0.481	0.364	0.363522
Rps28	1.12606e-05	-0.0847032	0.998	1	0.363549
Mrpl36	1.13817e-05	-0.113758	0.657	0.692	0.367459
Cystm1	1.14173e-05	-0.112378	0.863	0.882	0.368607
Ado	1.16409e-05	0.0406672	0.585	0.465	0.375827
Stard8	1.16476e-05	0.0770898	0.468	0.337	0.376044
Ptprn	1.1772e-05	0.0931375	0.993	0.986	0.380058
Sst	1.19339e-05	-0.29977	0.938	0.936	0.385288
Relch	1.1934e-05	0.0782554	0.518	0.384	0.385289
Rab24	1.19565e-05	-0.117684	0.769	0.81	0.386015
Nrsn1	1.20351e-05	-0.116536	0.97	0.974	0.388553
Uri1	1.23724e-05	0.0806704	0.479	0.345	0.399444
Sh3gl2	1.26773e-05	0.113263	0.988	0.977	0.409288
Hmgn2	1.28085e-05	-0.121513	0.438	0.537	0.413522
Eml1	1.29388e-05	0.0583148	0.415	0.294	0.41773
Selplg	1.3014e-05	0.111998	0.417	0.297	0.420156
AI837181	1.32856e-05	-0.0693713	0.702	0.687	0.428925
Dst	1.33171e-05	0.109889	0.857	0.762	0.429942
Cox6c	1.33906e-05	-0.0535921	1	1	0.432317
Pkd1	1.36201e-05	0.0945859	0.623	0.488	0.439725
Car4	1.37189e-05	-0.0663874	0.609	0.583	0.442914
Dnajc16	1.37366e-05	0.0701925	0.47	0.339	0.443487
Kbtbd2	1.39082e-05	0.086882	0.59	0.454	0.449027
Rpusd1	1.40212e-05	0.0419011	0.746	0.63	0.452676
Chmp6	1.41955e-05	-0.0124414	0.565	0.491	0.458303
Comt	1.44274e-05	-0.0625756	0.739	0.708	0.46579
Cdk5r2	1.45384e-05	0.139899	0.84	0.776	0.469373
Ttc5	1.47255e-05	-0.0689701	0.224	0.25	0.475413
Kif1bp	1.47798e-05	0.0360944	0.921	0.837	0.477166
Necab1	1.50343e-05	-0.0513571	0.688	0.635	0.485381
Dpm3	1.51012e-05	-0.115926	0.764	0.798	0.487543
Pex19	1.53471e-05	0.0799599	0.583	0.448	0.49548
Tspoap1	1.54244e-05	0.0900655	0.812	0.697	0.497976
Rbm33	1.54603e-05	0.102299	0.461	0.334	0.499136
Atp5g2	1.62559e-05	-0.0998838	0.981	0.988	0.524823
Clu	1.6358e-05	0.109142	1	1	0.528118
Trim37	1.6463e-05	0.0991792	0.93	0.852	0.531507
Psmd11	1.64989e-05	0.0883467	0.447	0.317	0.532668
Slc6a17	1.65498e-05	0.11161	0.945	0.894	0.53431
Sdhd	1.67125e-05	-0.0946466	0.785	0.79	0.539563
Srebf2	1.67154e-05	0.114626	0.898	0.854	0.539657
Dtx4	1.69347e-05	0.0344969	0.371	0.271	0.546738
Msn	1.70833e-05	0.0381382	0.171	0.09	0.551533
Drosha	1.71195e-05	0.0959984	0.588	0.454	0.552705
Fcor	1.7245e-05	0.0105332	0.285	0.21	0.556754
Khdrbs1	1.74249e-05	0.114168	0.729	0.625	0.562565
Smarcc1	1.781e-05	0.0604828	0.435	0.313	0.574996
Gpam	1.80006e-05	0.0781369	0.479	0.347	0.581148
2510009E07Rik	1.81565e-05	0.0817354	0.535	0.401	0.586182
Lsm6	1.84926e-05	-0.101685	0.69	0.715	0.597032
Trappc1	1.85474e-05	-0.110613	0.717	0.748	0.598803
Fam78b	1.86597e-05	0.0425663	0.327	0.224	0.60243
Tnr	1.86618e-05	0.0168576	0.597	0.501	0.602496
Panx2	1.91225e-05	0.0989742	0.676	0.547	0.617371
Hsd17b11	1.93297e-05	0.061783	0.312	0.199	0.624059
Pacsin1	1.95603e-05	0.0831266	0.958	0.897	0.631505
Bnip2	2.00665e-05	0.0777414	0.375	0.252	0.647846
Abhd12	2.00824e-05	0.104348	0.982	0.964	0.64836
Gpx4	2.01915e-05	-0.0717837	1	0.998	0.651883
Sh3pxd2b	2.06261e-05	0.028299	0.174	0.1	0.665912
Usp7	2.07999e-05	0.103299	0.655	0.527	0.671524
Btf3	2.10371e-05	-0.115587	0.945	0.961	0.679183
Ddit4l	2.10517e-05	0.129776	0.53	0.412	0.679653
Ntng1	2.13745e-05	0.0347232	0.322	0.226	0.690077
Grik5	2.14037e-05	0.101097	0.9	0.815	0.691017
Gramd1a	2.14416e-05	0.104431	0.798	0.684	0.692243
Stk19	2.15072e-05	0.104625	0.627	0.501	0.694361
Tnrc6a	2.18182e-05	0.0450391	0.437	0.322	0.7044
B9d1	2.20019e-05	-0.0714097	0.264	0.306	0.710332
Pik3cb	2.20322e-05	0.0521749	0.361	0.247	0.711309
Ap2a1	2.20782e-05	0.069838	0.967	0.905	0.712796
Klf16	2.21846e-05	-0.0313378	0.312	0.275	0.716231
Rora	2.2276e-05	0.109086	0.614	0.484	0.71918
Nav1	2.24404e-05	0.101846	0.44	0.325	0.72449
Sod1	2.3072e-05	0.111506	0.975	0.95	0.74488
Nos1	2.3395e-05	0.0375975	0.199	0.115	0.755309
Rapgef4	2.37944e-05	0.108326	0.91	0.84	0.768201
Unc119	2.38183e-05	-0.0559866	0.526	0.509	0.768974
Rpl12	2.41207e-05	0.108273	0.996	0.994	0.778736
Pcbd1	2.42171e-05	-0.0226691	0.176	0.157	0.781849
Pik3r1	2.43277e-05	-0.0427121	0.621	0.577	0.785421
1700037H04Rik	2.43623e-05	-0.0708654	0.613	0.599	0.786536
Rnf126	2.45093e-05	0.0315026	0.863	0.768	0.791283
Wscd1	2.45771e-05	0.0682945	0.511	0.383	0.793471
Srpk1	2.48711e-05	0.0640787	0.667	0.543	0.802965
Plec	2.5709e-05	0.108053	0.769	0.653	0.830016
Edil3	2.58997e-05	0.116587	0.798	0.698	0.836173
Gpcpd1	2.59126e-05	0.0764807	0.57	0.442	0.836589
Mmaa	2.64652e-05	-0.000572025	0.342	0.277	0.85443
Arhgef17	2.69918e-05	0.083565	0.864	0.762	0.87143
Zfp827	2.70676e-05	0.0747269	0.315	0.201	0.873877
Sec61g	2.71014e-05	-0.103177	0.984	0.98	0.874967
Cyth2	2.72559e-05	0.00379005	0.794	0.711	0.879956
Gadd45b	2.74498e-05	-0.0953989	0.313	0.395	0.886216
Csnk1a1	2.75881e-05	0.111026	0.889	0.824	0.890682
Lzts1	2.80325e-05	0.0882685	0.664	0.535	0.905029
Odr4	2.84363e-05	0.031388	0.326	0.233	0.918066
Vti1b	2.85477e-05	-0.0977771	0.963	0.964	0.921664
Camsap1	2.89218e-05	0.0937497	0.671	0.543	0.93374
Dffa	2.9194e-05	0.0687889	0.236	0.135	0.942529
Larp1	2.92016e-05	0.0980996	0.606	0.479	0.942774
Tub	2.97656e-05	0.106208	0.692	0.569	0.960981
Gusb	2.98416e-05	0.0712858	0.352	0.233	0.963435
Ppp1r9a	3.05809e-05	0.0823826	0.917	0.835	0.987303
Usp5	3.07743e-05	0.125578	0.85	0.767	0.993549
Cpne5	3.08358e-05	-0.073136	0.606	0.594	0.995533
Flnb	3.13254e-05	0.0722609	0.35	0.232	1
Rapgef5	3.15131e-05	-0.110228	0.688	0.726	1
Cisd1	3.15767e-05	-0.108923	0.963	0.966	1
G3bp1	3.20856e-05	0.0300778	0.634	0.523	1
Rsrc2	3.22091e-05	0.0740423	0.708	0.583	1
Atox1	3.2271e-05	-0.0925627	0.961	0.956	1
Gm11627	3.23487e-05	-0.0658117	0.113	0.208	1
Ncoa3	3.27166e-05	0.0189166	0.289	0.21	1
Hspb3	3.27169e-05	0.0566159	0.143	0.068	1
Fmc1	3.27743e-05	-0.11611	0.842	0.88	1
Ss18l1	3.30493e-05	0.06632	0.424	0.302	1
Gm14295	3.34002e-05	-0.0742732	0.114	0.19	1
Atpif1	3.41268e-05	-0.0876687	1	1	1
Gabbr2	3.42931e-05	-0.0820879	0.93	0.919	1
D130017N08Rik	3.43453e-05	0.0239151	0.116	0.059	1
B3gat2	3.43723e-05	0.0186353	0.134	0.078	1
Rph3a	3.48733e-05	0.0894678	0.958	0.894	1
Sdha	3.50652e-05	0.0951446	0.979	0.95	1
Dexi	3.51999e-05	0.0257053	0.729	0.628	1
Adar	3.57259e-05	0.112276	0.798	0.733	1
Ccn3	3.58141e-05	0.0539949	0.602	0.479	1
Sirt3	3.59865e-05	-0.0430217	0.769	0.731	1
Sphkap	3.60039e-05	-0.00892373	0.866	0.793	1
Wsb1	3.61756e-05	0.0109784	0.393	0.313	1
Kazald1	3.66868e-05	0.0778557	0.227	0.129	1
Slc3a2	3.81264e-05	0.0976606	0.835	0.734	1
Ank2	3.82833e-05	0.107199	0.956	0.936	1
Mrpl57	3.8437e-05	-0.102462	0.762	0.787	1
Dgkh	3.84457e-05	0.113455	0.629	0.51	1
Ndufa1	3.87524e-05	-0.105117	0.991	0.992	1
Spcs3	3.90737e-05	-0.0447805	0.713	0.664	1
Mfap3l	3.91628e-05	0.0888945	0.452	0.328	1
Slirp	3.92167e-05	-0.0789424	0.769	0.757	1
Ttyh2	4.02828e-05	0.0414553	0.197	0.112	1
Col11a2	4.05849e-05	0.0544936	0.158	0.076	1
Atp5c1	4.06585e-05	-0.0792848	0.996	0.997	1
Cep170b	4.08215e-05	0.114705	0.769	0.67	1
Cog8	4.09145e-05	0.0690413	0.539	0.412	1
Iscu	4.10309e-05	-0.0907171	0.914	0.913	1
Wnt7b	4.11062e-05	-0.0450585	0.326	0.308	1
Washc2	4.16567e-05	0.0830668	0.629	0.501	1
Ssbp4	4.20605e-05	0.0560778	0.889	0.796	1
Ube2d3	4.20984e-05	0.106848	0.945	0.919	1
Egr4	4.27132e-05	-0.109064	0.611	0.63	1
Slc7a8	4.2883e-05	0.0703815	0.452	0.33	1
Rad1	4.34015e-05	0.0260265	0.188	0.12	1
Pvalb	4.35596e-05	-0.175223	0.815	0.869	1
Cib2	4.35873e-05	-0.0922457	0.481	0.524	1
Bok	4.36793e-05	0.127133	0.655	0.547	1
Id4	4.45722e-05	-0.0598282	0.493	0.474	1
Atp11b	4.46065e-05	-0.0660964	0.285	0.316	1
Tnfrsf21	4.46154e-05	0.0753738	0.593	0.465	1
Srsf1	4.55363e-05	0.0872557	0.725	0.605	1
Lsm3	4.55467e-05	-0.100479	0.37	0.448	1
Mrpl17	4.57652e-05	-0.107728	0.629	0.686	1
Spink8	4.58224e-05	-0.0706877	0.086	0.154	1
Hopx	4.58766e-05	-0.0971856	0.424	0.453	1
Fam214b	4.63613e-05	0.04577	0.343	0.24	1
Mrps21	4.65442e-05	-0.0839711	0.977	0.966	1
Pnisr	4.68688e-05	0.0680954	0.655	0.53	1
Lims1	4.74858e-05	0.0514312	0.262	0.162	1
Sgk1	4.79993e-05	-0.0122907	0.629	0.558	1
2010300C02Rik	4.99657e-05	-0.0614444	0.887	0.848	1
Arpc2	5.10458e-05	-0.104231	0.935	0.941	1
S100a13	5.16947e-05	0.0595274	0.732	0.614	1
Cebpzos	5.17054e-05	-0.118239	0.558	0.647	1
Cox7b	5.1965e-05	-0.0768592	1	1	1
Dclk1	5.21446e-05	0.0817051	0.996	0.984	1
Rmc1	5.21981e-05	0.0206624	0.255	0.18	1
Reep2	5.25671e-05	0.107389	0.924	0.862	1
Sgsm2	5.28054e-05	0.0660326	0.727	0.611	1
Ildr2	5.3434e-05	0.101219	0.718	0.607	1
Erh	5.35749e-05	-0.114322	0.625	0.689	1
1110038B12Rik	5.36576e-05	0.104	0.614	0.491	1
Specc1l	5.44941e-05	0.0743992	0.329	0.216	1
Dlgap4	5.45355e-05	0.0995327	0.947	0.891	1
Fdft1	5.59389e-05	0.118406	0.852	0.764	1
Asphd2	5.60139e-05	0.0785243	0.879	0.784	1
Akirin2	5.63792e-05	-0.035436	0.702	0.653	1
Ciao2b	5.68541e-05	-0.0482985	0.655	0.614	1
Hdhd2	5.70143e-05	-0.0446385	0.667	0.635	1
Dnajb5	5.70332e-05	-0.0414191	0.81	0.759	1
Dusp1	5.74859e-05	-0.125897	0.572	0.675	1
Tulp3	5.76728e-05	0.0295449	0.202	0.126	1
Tbrg1	5.7816e-05	0.0626165	0.681	0.561	1
Cdc42ep2	5.79981e-05	0.0651457	0.275	0.17	1
Rasd2	5.90088e-05	0.0250263	0.722	0.627	1
Cops8	5.90689e-05	-0.0929669	0.681	0.717	1
Chgb	5.94258e-05	0.097981	0.993	0.988	1
Lrrc17	6.07101e-05	-0.111427	0.327	0.407	1
Inpp5f	6.07228e-05	0.0857953	0.664	0.54	1
Fscn1	6.1587e-05	0.098724	0.944	0.883	1
Atp5a1	6.24648e-05	0.0723525	1	1	1
Stt3b	6.24949e-05	0.0762915	0.648	0.524	1
Smarcd1	6.28581e-05	0.112592	0.819	0.74	1
Coch	6.29293e-05	0.0883811	0.347	0.233	1
Slc39a14	6.35673e-05	0.0580869	0.287	0.182	1
Ncf2	6.62893e-05	0.038997	0.104	0.04	1
Cd59a	6.68376e-05	-0.0643589	0.114	0.185	1
Golph3l	6.79599e-05	0.00152009	0.19	0.143	1
Usp4	6.88483e-05	0.0920986	0.657	0.535	1
Tcap	6.9049e-05	-0.103764	0.22	0.322	1
Abcd2	6.91269e-05	0.105461	0.518	0.403	1
Tbc1d17	6.92562e-05	0.094385	0.62	0.499	1
Upf3b	6.93952e-05	0.0155303	0.264	0.194	1
Trappc2l	6.96264e-05	-0.101645	0.879	0.89	1
Elmo1	7.03241e-05	-0.101808	0.65	0.68	1
Il17ra	7.11886e-05	0.0480455	0.273	0.177	1
Srrm2	7.13115e-05	0.0832442	0.833	0.733	1
Slc6a9	7.18558e-05	0.075717	0.333	0.221	1
Dact3	7.22428e-05	-0.0660906	0.826	0.804	1
Impdh2	7.30372e-05	0.0770966	0.616	0.491	1
Fdx1	7.31627e-05	-0.0909315	0.285	0.381	1
Sqstm1	7.34114e-05	0.0788835	0.986	0.989	1
Csf1	7.3657e-05	0.0441129	0.231	0.142	1
Slc11a2	7.46309e-05	0.0842965	0.401	0.283	1
Irf3	7.47112e-05	0.0594248	0.289	0.184	1
Rapgef1	7.59607e-05	0.111915	0.72	0.617	1
Msmo1	7.70006e-05	0.107349	0.754	0.645	1
Gclc	7.7003e-05	0.0607164	0.445	0.327	1
Sbds	7.72886e-05	0.00429692	0.676	0.591	1
Cdk19	7.8661e-05	0.0591725	0.669	0.552	1
Scn8a	7.86688e-05	0.0736075	0.873	0.779	1
Ncf1	7.88089e-05	0.0419586	0.104	0.04	1
Atp6v0a1	7.92471e-05	0.10192	0.984	0.964	1
Agpat4	7.94898e-05	0.0706054	0.408	0.291	1
Prkcz	7.95351e-05	0.083994	0.923	0.848	1
Acbd6	8.09827e-05	-0.0121689	0.778	0.708	1
Selenok	8.15101e-05	-0.0374153	0.993	0.966	1
Cebpb	8.17261e-05	-0.076369	0.296	0.345	1
Dnaja1	8.18393e-05	0.0854054	0.986	0.966	1
Tpm3-rs7	8.2143e-05	0.0429057	0.137	0.068	1
Rtl8b	8.23881e-05	-0.0999083	0.924	0.938	1
Gpr107	8.49891e-05	0.0737488	0.387	0.271	1
Myh9	8.56871e-05	0.0613354	0.298	0.191	1
Pde1b	8.74762e-05	-0.0609337	0.829	0.796	1
Habp4	8.77684e-05	0.0722135	0.905	0.82	1
Camkv	8.78658e-05	0.102291	0.949	0.913	1
Tcf7l2	8.8246e-05	0.0488184	0.18	0.095	1
Pgp	8.8691e-05	-0.0769227	0.889	0.882	1
Set	8.90609e-05	0.0973502	0.877	0.804	1
Slc16a1	8.94853e-05	0.0121818	0.261	0.193	1
Pdk2	8.95513e-05	-0.0822069	0.65	0.673	1
Wipf3	9.0139e-05	-0.104913	0.669	0.684	1
Pgbd5	9.05091e-05	-0.00483223	0.877	0.806	1
Ankfy1	9.08989e-05	0.0407805	0.335	0.238	1
Rab3b	9.13755e-05	-0.0557293	0.555	0.515	1
Kcnq2	9.28395e-05	0.0929292	0.94	0.891	1
Nxph3	9.39483e-05	-0.0059095	0.155	0.12	1
Cop1	9.49887e-05	0.0541185	0.674	0.56	1
Plod3	9.55433e-05	0.0825847	0.377	0.272	1
Nomo1	9.65586e-05	0.0896835	0.718	0.602	1
Osgepl1	9.66204e-05	-0.0329647	0.231	0.222	1
Lpar1	9.83488e-05	0.0285641	0.143	0.078	1
Nt5m	9.86107e-05	-0.0827296	0.636	0.659	1
Kcns1	9.86491e-05	0.104829	0.482	0.362	1
Rab10	9.89038e-05	0.0234971	0.819	0.729	1
Gad1	9.92114e-05	-0.143349	0.926	0.913	1
Ablim1	9.93098e-05	0.091929	0.678	0.558	1
Aif1	0.000100497	0.073091	0.266	0.165	1
Syngap1	0.000101518	0.0957998	0.574	0.456	1
Bcl2l1	0.000101975	-0.0277859	0.741	0.692	1
Psmc2	0.000102117	0.0819435	0.871	0.779	1
Hdhd3	0.000102447	0.0386075	0.241	0.159	1
Ptpn5	0.000102657	0.0610805	0.945	0.877	1
Sars	0.000102954	0.117801	0.907	0.846	1
Gm5617	0.000103129	-0.0629015	0.132	0.184	1
Stxbp1	0.000103564	0.0852702	0.998	0.998	1
Mrps26	0.000104843	-0.0406122	0.833	0.785	1
Phc3	0.000105318	0.019007	0.301	0.224	1
Rnase4	0.000105766	0.0823253	0.319	0.213	1
Mef2c	0.000106371	0.083626	0.995	0.983	1
Mal2	0.000106629	0.104421	0.88	0.821	1
Mrpl48	0.000106646	0.00545895	0.831	0.759	1
Kpna3	0.000108051	0.0232515	0.593	0.493	1
Snx19	0.000109295	0.00900971	0.442	0.367	1
Pabpn1	0.000109578	-0.0416646	0.275	0.277	1
App	0.000109944	0.0664858	1	1	1
Egln2	0.000110002	0.0144825	0.741	0.655	1
Frmpd4	0.000110363	0.0124379	0.442	0.362	1
Ube2z	0.000112184	0.0655521	0.718	0.603	1
Grina	0.000113189	0.0763225	0.998	0.998	1
Znhit1	0.000113566	0.0598249	0.864	0.77	1
Htr2a	0.000115184	-0.0667403	0.29	0.322	1
Pigp	0.000115317	-0.0755368	0.512	0.535	1
Tm2d2	0.00011543	-0.079184	0.775	0.776	1
Nat8l	0.000115744	0.106995	0.972	0.938	1
Mrps16	0.000116486	-0.110908	0.63	0.719	1
Lypd6b	0.000117829	0.028275	0.123	0.062	1
Pik3r2	0.000118269	0.0338691	0.845	0.754	1
Tmx1	0.000118672	0.0912546	0.486	0.386	1
Wdr54	0.00011893	0.0559506	0.343	0.236	1
Efhd2	0.00012015	-0.0691164	0.975	0.966	1
Arfgap2	0.000121061	0.082366	0.614	0.493	1
Slc25a3	0.000121324	0.0795473	0.998	0.995	1
Nprl3	0.000122567	-0.0086178	0.292	0.247	1
Ap2m1	0.00012271	0.0705123	1	1	1
Nr1d2	0.000123553	-0.0348004	0.674	0.627	1
Zfp106	0.00012454	0.0861012	0.757	0.645	1
Slc5a5	0.000124667	-0.0949308	0.208	0.297	1
Unc93b1	0.000125256	0.0382278	0.162	0.09	1
Boc	0.000125365	0.0424952	0.371	0.271	1
Tceal5	0.000125476	0.0746929	0.928	0.854	1
Epn1	0.000125535	0.0872907	0.982	0.952	1
Tmem70	0.000127455	-0.0818891	0.562	0.588	1
Fam98a	0.000128301	0.069677	0.338	0.229	1
Ocel1	0.000128466	0.0830563	0.354	0.249	1
Slc25a33	0.000128727	-0.0730104	0.565	0.575	1
Trim46	0.000129022	0.0665067	0.725	0.611	1
Acaca	0.000130249	0.0733705	0.43	0.313	1
Sdf4	0.00013047	0.0201478	0.923	0.851	1
Coq2	0.000130494	-0.0994226	0.664	0.705	1
Myo18a	0.000130775	0.0944362	0.688	0.572	1
Rbm39	0.000131597	0.108775	0.907	0.851	1
Trir	0.000131666	0.0530701	0.931	0.857	1
Kcnj3	0.000132307	0.0935229	0.731	0.617	1
Dkkl1	0.000132475	0.0762435	0.433	0.32	1
Sh3kbp1	0.000132989	0.0628283	0.335	0.227	1
Ywhaz	0.000133614	0.0611487	1	1	1
Atg2a	0.000134322	-0.0134446	0.486	0.431	1
Mgat3	0.00013486	0.0953456	0.766	0.661	1
Pdzd2	0.000134977	-0.032738	0.396	0.369	1
Naa38	0.000135067	-0.11549	0.945	0.95	1
Huwe1	0.00013569	0.094434	0.85	0.762	1
Cap2	0.000135981	0.0795541	0.947	0.891	1
Slc12a2	0.000136471	0.0370339	0.347	0.252	1
Rragb	0.000137175	0.0377955	0.129	0.059	1
Aplp2	0.00013741	0.0819698	0.993	0.972	1
Sptbn2	0.000137746	0.0936016	0.984	0.97	1
Ahsa2	0.00013823	0.0044658	0.408	0.341	1
Rpl35	0.000138712	-0.0970342	0.996	0.994	1
Chst2	0.000139604	-0.0640907	0.734	0.712	1
Tctn1	0.000139858	0.0340039	0.141	0.072	1
Tcea2	0.000140964	0.0288038	0.444	0.348	1
Phf24	0.000141333	0.0960451	0.96	0.942	1
S100a4	0.000143481	0.0273115	0.129	0.07	1
Pfdn2	0.000143492	-0.058837	0.893	0.865	1
Mogs	0.000144873	0.0813864	0.38	0.269	1
Parva	0.000147183	0.0707096	0.525	0.406	1
Hnrnpu	0.000147325	0.0983609	0.967	0.947	1
Apba1	0.00014888	0.105111	0.764	0.664	1
Psmd2	0.000148952	0.0744705	0.915	0.838	1
Hnrnpul2	0.000149257	0.0954593	0.843	0.753	1
Arhgef12	0.000149684	0.0828795	0.667	0.551	1
Creg1	0.000150638	0.0939684	0.458	0.347	1
Mat2a	0.000150713	0.0639732	0.835	0.736	1
Hnrnpl	0.000153195	-0.0969413	0.673	0.698	1
Rtn4r	0.000154949	0.0101095	0.907	0.835	1
Slc6a1	0.00015647	0.0153201	0.96	0.9	1
Rtl8a	0.000156635	-0.0632853	0.996	0.984	1
Naaa	0.000157755	-0.0433582	0.308	0.306	1
S1pr1	0.000158218	-0.106159	0.583	0.611	1
Acp2	0.000158382	0.0784508	0.465	0.347	1
Nol4l	0.000158383	0.00563222	0.373	0.306	1
Sf3b1	0.000159745	0.0472948	0.806	0.708	1
Creb3	0.000161829	0.100493	0.623	0.51	1
Map3k7	0.000161946	0.048661	0.412	0.306	1
Ip6k1	0.000162485	0.101903	0.859	0.774	1
Pbxip1	0.00016489	0.0511527	0.335	0.232	1
Myef2	0.000166466	-0.0796963	0.407	0.442	1
Hdac4	0.00016704	0.0763173	0.62	0.501	1
Gnai2	0.000167566	0.0701446	0.886	0.801	1
Ptges3	0.000168175	0.0871407	0.836	0.742	1
1500004A13Rik	0.0001692	-0.0843624	0.609	0.642	1
Ndufb5	0.00016953	-0.0932715	0.986	0.988	1
Hnrnpul1	0.000170021	0.0313529	0.451	0.356	1
Gars	0.000170187	0.0834709	0.836	0.739	1
Socs7	0.000171245	0.0783349	0.516	0.397	1
H2afx	0.000171823	-0.101282	0.484	0.558	1
Tatdn1	0.000172588	-0.0982783	0.347	0.393	1
Sap18	0.000172697	-0.0925042	0.623	0.652	1
Ankrd13c	0.00017436	0.0400935	0.632	0.524	1
Fam32a	0.000174704	0.0817418	0.773	0.666	1
Zbtb6	0.00017564	0.0140838	0.194	0.135	1
Ndufa3	0.000177615	-0.0791764	1	1	1
Btbd9	0.000177766	0.0862613	0.521	0.403	1
Xpr1	0.000178124	0.0443789	0.593	0.485	1
Selenof	0.000178662	-0.0425485	0.952	0.918	1
Smad3	0.000179514	0.027619	0.53	0.432	1
Pdcd5	0.000181292	-0.0554279	0.93	0.9	1
Insr	0.000181606	0.00324288	0.285	0.227	1
Vps16	0.000182987	0.0802122	0.539	0.42	1
Prdx1	0.000183452	-0.101876	0.96	0.967	1
Ehbp1l1	0.000183465	0.0472843	0.354	0.253	1
Med28	0.000184034	-0.0270173	0.928	0.879	1
Arpc1b	0.000184053	0.0814444	0.329	0.227	1
Csdc2	0.000184895	0.0660082	0.798	0.695	1
Zeb1	0.000185536	0.0593278	0.335	0.23	1
Srcin1	0.000186362	0.0976975	0.84	0.751	1
Smim12	0.000186575	-0.0796291	0.789	0.782	1
Apoo	0.000186975	-0.0697964	0.729	0.714	1
Ankrd13b	0.000187357	0.0770917	0.577	0.459	1
Tmx3	0.000188448	0.0495673	0.505	0.397	1
Slc25a12	0.000188859	0.0943263	0.875	0.79	1
Atp6v0e2	0.000189435	0.0696609	0.998	0.981	1
Surf4	0.000190042	0.0761994	0.592	0.473	1
Ywhah	0.000191796	-0.0629719	1	1	1
Mtpn	0.00019282	0.0907798	0.967	0.939	1
Cd53	0.000195125	0.0448761	0.153	0.079	1
Colgalt1	0.000195598	0.0580372	0.458	0.347	1
Abhd8	0.000195719	-0.0513711	0.988	0.969	1
Gnl1	0.00019599	0.079718	0.924	0.851	1
Plekhg5	0.000196222	-0.00291969	0.607	0.538	1
Pias1	0.000197953	-0.00900433	0.428	0.372	1
Cyb5r3	0.00019826	0.0876668	0.599	0.482	1
Crebrf	0.000199018	-0.0215174	0.382	0.342	1
Acly	0.000201572	0.0920133	0.861	0.784	1
Dazap1	0.00020168	0.0527936	0.56	0.449	1
Akap6	0.000207886	0.083539	0.845	0.753	1
Cnih3	0.000208025	0.108338	0.671	0.557	1
Chga	0.000209685	-0.0620552	0.845	0.824	1
Fxyd7	0.000209889	-0.086957	0.981	0.974	1
Pxdn	0.000210759	0.05922	0.29	0.19	1
Aars	0.000211257	0.0912453	0.864	0.779	1
Ezh1	0.000211374	0.0551241	0.461	0.348	1
D10Wsu102e	0.000211409	0.0419575	0.326	0.233	1
Gdf11	0.000215547	0.0461777	0.195	0.112	1
Hist3h2ba	0.00021586	-0.089504	0.592	0.607	1
Inha	0.000216519	0.0160817	0.41	0.328	1
Sox12	0.000216696	0.00362605	0.144	0.106	1
D8Ertd738e	0.000216877	-0.0928037	0.963	0.966	1
Phyhip	0.000217279	0.0780567	0.852	0.76	1
Fos	0.000218275	-0.138691	0.452	0.533	1
Camta1	0.00022061	-0.055153	0.91	0.88	1
Fam163b	0.000220867	-0.0773313	0.62	0.621	1
Shisa4	0.00022103	0.101304	0.879	0.816	1
Fbxo31	0.000221159	0.0991635	0.845	0.754	1
Actr3b	0.000222028	-0.038007	0.817	0.773	1
Tob1	0.0002249	-0.0356237	0.407	0.386	1
L1cam	0.000224976	0.0701411	0.613	0.496	1
Nmd3	0.000225635	0.0414339	0.338	0.243	1
Cct7	0.00022715	0.0751727	0.96	0.905	1
Yeats2	0.000228533	0.0279276	0.245	0.17	1
Cadm2	0.000229428	0.0417568	0.952	0.89	1
Tra2a	0.000230831	0.0505766	0.586	0.476	1
Eif2b2	0.000232431	0.0183038	0.558	0.476	1
Dcaf8	0.000233946	0.104807	0.708	0.628	1
Pigt	0.000236512	-0.0440599	0.528	0.515	1
Ykt6	0.000236672	0.0877586	0.725	0.616	1
Apbb2	0.000237682	0.0402892	0.417	0.314	1
Rps4x	0.000238028	0.0771353	0.996	0.997	1
Phlda1	0.000238799	-0.0889884	0.44	0.495	1
Ift172	0.000239833	0.0824474	0.498	0.383	1
Tspan9	0.000241239	0.0726806	0.384	0.274	1
Slc38a3	0.000241313	0.071266	0.514	0.398	1
Anapc2	0.000242479	0.0557904	0.665	0.555	1
Ube4b	0.000242555	0.0807104	0.651	0.538	1
Mb21d2	0.000243382	0.0877621	0.558	0.442	1
Ube2f	0.000244244	0.0864996	0.602	0.487	1
Sumo1	0.000244465	-0.0826464	0.914	0.908	1
Yipf3	0.000244506	0.021588	0.715	0.624	1
Snph	0.000245142	0.0826732	0.924	0.857	1
Tlr3	0.000245489	0.0359434	0.148	0.078	1
Fzr1	0.000249745	0.0568104	0.68	0.571	1
Cenpb	0.00025054	0.0941834	0.757	0.653	1
Ints7	0.000251915	0.0446585	0.324	0.232	1
Wdr7	0.000252174	0.0926107	0.852	0.77	1
Sgsm3	0.000252457	-0.00151503	0.683	0.61	1
Uqcrc1	0.000254852	0.0733706	0.988	0.964	1
Shisa7	0.000256752	-0.0153157	0.641	0.582	1
Ubp1	0.000258185	0.0554907	0.526	0.414	1
Luzp2	0.000258272	0.0634669	0.755	0.649	1
Nsmf	0.000260015	0.0891696	0.965	0.938	1
B230354K17Rik	0.000261885	0.0372593	0.187	0.11	1
Cstb	0.00026342	0.0426596	0.785	0.687	1
Vps18	0.000263748	0.0785749	0.53	0.414	1
Ptk2	0.000264978	0.0870375	0.766	0.664	1
Kctd9	0.000265026	0.0435965	0.157	0.082	1
Ap1g1	0.000265411	0.0639136	0.588	0.473	1
Cpd	0.000266722	0.042392	0.516	0.411	1
Ythdf2	0.000267205	0.0361113	0.391	0.3	1
Gnl3l	0.000268835	0.0918137	0.729	0.625	1
Ccdc32	0.000270385	-0.0671391	0.644	0.636	1
Ppfia3	0.00027103	0.0896193	0.836	0.745	1
Cpeb4	0.000271254	0.00634588	0.641	0.558	1
Nudt4	0.000271641	0.0990373	0.956	0.902	1
Lhfpl4	0.000272071	0.0831149	0.565	0.449	1
Ssrp1	0.000272848	0.0957813	0.702	0.605	1
Olfm2	0.000274497	-0.0193184	0.871	0.807	1
Fam76a	0.000276063	0.0232522	0.489	0.398	1
Gadd45g	0.000277767	-0.0838796	0.243	0.325	1
Rpl41	0.000278205	-0.0613535	1	1	1
Edem1	0.000280418	0.0488476	0.217	0.131	1
Tcf4	0.000280711	-0.0379064	0.857	0.816	1
Mfsd1	0.000280767	0.0407941	0.371	0.275	1
Dennd3	0.0002811	0.00769627	0.137	0.095	1
Chmp2a	0.000283542	-0.0725543	0.843	0.827	1
Tmem56	0.000284614	0.0978723	0.667	0.56	1
Ripor1	0.000285052	0.0762501	0.708	0.597	1
Sft2d2	0.000285529	-0.0611717	0.165	0.218	1
Pls3	0.000289759	0.0671962	0.773	0.669	1
Sowahc	0.000290636	0.0508413	0.15	0.081	1
Neat1	0.000291317	0.0290495	0.246	0.174	1
Clip2	0.000291443	0.0754161	0.708	0.597	1
Akt1	0.000291746	0.0159136	0.773	0.694	1
Man1b1	0.000293736	0.0474424	0.482	0.378	1
Atrip	0.000294772	0.0661168	0.246	0.16	1
Rps3	0.00029499	-0.0738055	0.998	1	1
Tmem200a	0.000295397	0.0203493	0.232	0.166	1
Plagl1	0.00029549	0.0427181	0.18	0.101	1
Nefl	0.000297502	0.0671526	0.989	0.958	1
Aatk	0.000300183	0.0626616	0.815	0.719	1
Sf3b2	0.000300722	-0.00257639	0.919	0.857	1
Drg1	0.000302682	0.0711737	0.778	0.675	1
Gatad2b	0.000302939	0.0738375	0.347	0.243	1
S100a10	0.000303174	-0.0632324	0.766	0.74	1
Ttc9c	0.00030589	0.0451856	0.268	0.177	1
Rpl36a	0.000308745	-0.0793974	0.993	0.989	1
C78859	0.000310576	0.0485791	0.252	0.163	1
Spire1	0.000310585	0.0970039	0.843	0.76	1
Slc35f3	0.000310592	-0.0255059	0.368	0.339	1
Helz	0.000313219	0.0423042	0.347	0.252	1
Amdhd2	0.000314766	0.0519656	0.292	0.196	1
Ddx3x	0.000315489	0.0567793	0.85	0.76	1
Mmp24	0.000316327	0.0718111	0.414	0.303	1
Nceh1	0.000317696	0.0868638	0.812	0.717	1
Trmt112	0.000319028	-0.0900159	0.836	0.846	1
Gng10	0.000319497	-0.0927613	0.681	0.697	1
Rbms1	0.000321182	0.00807271	0.183	0.131	1
Tmem234	0.000323274	-0.032806	0.801	0.75	1
Map1s	0.00032522	0.0700613	0.678	0.566	1
Selenow	0.000326058	-0.0498773	1	1	1
Pnpla6	0.000328407	0.0679597	0.458	0.345	1
Poglut1	0.000329063	0.0265971	0.648	0.552	1
Fam118a	0.000330571	-0.0578945	0.213	0.257	1
Trpc3	0.000330856	-0.0374112	0.194	0.199	1
Msl1	0.000331143	0.00908673	0.808	0.729	1
Agap2	0.000331512	0.100722	0.65	0.544	1
Cds2	0.000331517	0.094311	0.907	0.854	1
Add2	0.000334426	0.0867917	0.826	0.733	1
Tusc3	0.00033554	-0.101897	0.887	0.904	1
Ralgapa1	0.000338812	0.0249738	0.792	0.708	1
Sfi1	0.000340997	-0.00418834	0.215	0.179	1
A830009L08Rik	0.000343522	-0.0739548	0.178	0.266	1
Mtx2	0.000344727	-0.0692331	0.572	0.585	1
Ctsc	0.00034719	0.0368677	0.125	0.061	1
Atp6ap1	0.000349125	0.0852124	0.975	0.941	1
Kif5c	0.000349522	0.0654118	0.988	0.955	1
Me3	0.000350356	-0.0947953	0.53	0.575	1
Pcgf3	0.000350374	0.0412329	0.361	0.266	1
Psat1	0.000350627	0.0973684	0.651	0.551	1
Lratd1	0.000352093	0.0301341	0.572	0.47	1
P4hb	0.000353792	0.0786592	0.66	0.549	1
Nacc2	0.00035505	0.0389236	0.616	0.513	1
Phlpp1	0.0003553	0.062625	0.563	0.451	1
Dhx15	0.000360916	0.0794915	0.653	0.541	1
Bmerb1	0.000361727	-0.0868946	0.942	0.941	1
Ankrd63	0.000363247	0.0488569	0.236	0.149	1
Cyp26b1	0.000364021	0.0348701	0.165	0.098	1
Smim8	0.000364052	-0.0935662	0.363	0.446	1
Wdr12	0.000365065	0.0567415	0.498	0.387	1
Cndp2	0.000365124	0.0347342	0.526	0.428	1
Ndrg1	0.00036561	0.0725	0.458	0.347	1
Apaf1	0.000365843	0.00614109	0.148	0.103	1
Gpr26	0.000367176	0.0838383	0.623	0.51	1
Cox16	0.000367561	-0.0841395	0.676	0.712	1
Arfgef3	0.000367735	0.0751487	0.739	0.635	1
Sh2d3c	0.000367761	-0.0706939	0.173	0.26	1
Thoc7	0.000368196	-0.104507	0.762	0.799	1
Hmg20a	0.000370245	0.0677599	0.504	0.39	1
Rnf227	0.000370333	-0.0902992	0.931	0.927	1
Grk2	0.000375761	0.0979958	0.917	0.858	1
Gm765	0.000378564	0.0814352	0.169	0.098	1
Snf8	0.00037858	-0.0814947	0.746	0.771	1
Bach2	0.000379482	0.0470293	0.144	0.075	1
Shisa6	0.000379515	0.0392876	0.19	0.114	1
Elavl2	0.000380436	-0.0100153	0.585	0.515	1
Psmb2	0.000381511	-0.010469	0.9	0.838	1
Chd2	0.000381664	0.0643036	0.386	0.278	1
Slc25a4	0.000381897	-0.0674726	1	1	1
Btbd1	0.000382317	-0.0618208	0.771	0.75	1
Bdnf	0.000383307	0.0612393	0.461	0.353	1
Psmd12	0.000387032	0.0696209	0.743	0.638	1
0610040B10Rik	0.000389972	-0.0394222	0.081	0.11	1
Znrf1	0.000390975	0.0249504	0.835	0.753	1
Tmem130	0.000393842	0.0599826	0.796	0.697	1
Ccdc25	0.000394712	0.00501012	0.461	0.389	1
Lsm4	0.000396709	-0.0815371	0.695	0.698	1
Npy1r	0.000401908	0.0561507	0.375	0.274	1
H2-T22	0.000402718	-0.0539732	0.121	0.19	1
Cnnm3	0.000406256	0.0260317	0.342	0.258	1
Zfp664	0.000406989	0.059566	0.602	0.493	1
Tmod3	0.000407017	0.0308579	0.412	0.322	1
Vldlr	0.000409322	0.0562864	0.412	0.306	1
Snrnp35	0.000410281	0.0373319	0.215	0.135	1
Hikeshi	0.000410449	-0.0952783	0.593	0.673	1
Podxl	0.00041098	0.0414577	0.199	0.12	1
Cplane1	0.000411438	0.000602288	0.368	0.3	1
Ift20	0.000415799	-0.079084	0.859	0.866	1
Armcx1	0.00042136	0.103115	0.695	0.596	1
Ndfip1	0.000423548	0.0646017	1	0.998	1
Rtn3	0.000426819	0.0671008	1	1	1
Bbip1	0.0004308	-0.0918812	0.725	0.748	1
Tada1	0.00043293	-0.0134087	0.477	0.421	1
Gabrg2	0.000433565	0.00899933	0.94	0.885	1
Mief2	0.000435882	0.0255232	0.239	0.166	1
E2f5	0.000437406	-0.00172379	0.176	0.137	1
Tmem38b	0.000438912	0.0326381	0.206	0.132	1
Calb2	0.00044033	0.0616066	0.329	0.23	1
Mfsd4a	0.000441648	-0.0226146	0.386	0.344	1
Rnf169	0.000443662	0.0692909	0.431	0.322	1
1810013L24Rik	0.000444568	-0.0155482	0.451	0.403	1
Ubap1	0.000448999	0.0563884	0.496	0.387	1
Ndufaf7	0.000449468	-0.0807208	0.359	0.437	1
Pex14	0.000450112	-0.0419335	0.514	0.496	1
Dhdds	0.000450557	0.0648262	0.592	0.481	1
Basp1	0.000452542	-0.0908317	1	0.998	1
Spats2	0.000452936	0.0659146	0.396	0.289	1
Dtl	0.000456408	0.0276677	0.158	0.096	1
Churc1	0.000457671	-0.0892568	0.574	0.614	1
Nck1	0.000458683	-0.0100284	0.287	0.246	1
Slc25a46	0.000460786	0.101381	0.738	0.656	1
Rcbtb1	0.000461759	-0.00204132	0.252	0.207	1
Prss23	0.000464944	-0.0640633	0.192	0.247	1
Tom1l2	0.000466619	0.0989164	0.912	0.858	1
Vtn	0.000467443	0.0425702	0.465	0.365	1
Gpr37	0.00046867	0.0109365	0.269	0.205	1
Myo16	0.000469209	0.0725641	0.324	0.224	1
Ptpdc1	0.000469708	0.0229181	0.224	0.157	1
Sdhb	0.000469787	-0.0627188	0.961	0.947	1
Ybx1	0.000469884	-0.0923448	0.72	0.771	1
Arhgef2	0.000470531	0.0772907	0.702	0.596	1
Arhgap23	0.000471094	0.0882137	0.567	0.462	1
Rhob	0.000471191	-0.0841215	0.944	0.93	1
Arhgdig	0.000471202	-0.0545025	0.921	0.897	1
Ssx2ip	0.000472187	0.0867261	0.688	0.585	1
Ptpro	0.000472946	0.063614	0.241	0.152	1
Psma2	0.000476316	0.0839896	0.942	0.896	1
Rasgrf2	0.000476545	0.120039	0.817	0.739	1
Stoml1	0.000481461	0.10103	0.655	0.558	1
Ecrg4	0.000481681	-0.0455162	0.081	0.109	1
Slc38a2	0.000482032	0.0748998	0.803	0.706	1
Cryzl2	0.000485917	0.0239217	0.107	0.054	1
Zfx	0.000487944	-0.0133216	0.174	0.157	1
Them6	0.000488435	0.0846598	0.567	0.457	1
Scrt1	0.000489809	0.0433544	0.836	0.748	1
Paqr7	0.000489991	0.0840909	0.606	0.495	1
Mrpl20	0.000494732	-0.0853513	0.945	0.949	1
Arhgef25	0.000496627	-0.0933932	0.833	0.862	1
Kif3a	0.000498152	0.0106386	0.301	0.238	1
Cacul1	0.000505213	0.0788592	0.486	0.378	1
Tbc1d1	0.000510867	-0.0654278	0.12	0.19	1
Slc9a6	0.000511007	-0.0569265	0.71	0.691	1
Kcnb1	0.000512987	0.0926528	0.889	0.821	1
Lrp1	0.000513906	0.076776	0.96	0.91	1
Fads2	0.000514864	0.090931	0.739	0.645	1
Slc37a4	0.000516907	-0.00513198	0.319	0.272	1
Ccdc157	0.000517427	0.0216171	0.222	0.157	1
Gtf2i	0.000518436	0.0885858	0.914	0.872	1
Pros1	0.000518651	0.03414	0.102	0.045	1
Rufy3	0.000520371	0.0392159	0.896	0.82	1
Crocc	0.000521466	0.0659595	0.261	0.171	1
Uba3	0.000522067	-0.0297419	0.639	0.6	1
Zfp771	0.000524488	-0.0582369	0.731	0.719	1
Kif21a	0.000526319	0.0225496	0.799	0.715	1
Clk3	0.000526534	0.0951255	0.574	0.468	1
Sumo3	0.000529249	-0.0179535	0.854	0.801	1
Amfr	0.000531278	-0.0141511	0.769	0.711	1
Inpp4a	0.000531674	-0.0803837	0.799	0.807	1
Mapk8ip3	0.000533574	0.065959	0.954	0.899	1
Tasp1	0.000533619	0.0231115	0.306	0.232	1
Osbpl6	0.000534038	0.0371227	0.474	0.376	1
Chordc1	0.000534083	0.0880391	0.613	0.509	1
Snhg8	0.000536382	-0.0793876	0.746	0.753	1
Arf6	0.000538584	0.0316875	0.393	0.305	1
Naxd	0.000539493	0.0844702	0.683	0.579	1
Arfgap3	0.000544497	0.00166008	0.266	0.216	1
Kcnip4	0.00054767	0.0709449	0.673	0.565	1
Fads1	0.00054831	0.068523	0.877	0.795	1
Scn2b	0.00054909	0.0907514	0.917	0.858	1
Zeb2	0.000551042	-0.029452	0.585	0.541	1
S100a1	0.000552052	0.0830455	0.915	0.851	1
Lair1	0.000555924	0.0375897	0.118	0.056	1
Rint1	0.000556294	-0.0454866	0.065	0.129	1
Mrps14	0.000558352	-0.0843415	0.817	0.832	1
Mapk11	0.000560169	0.0777337	0.592	0.481	1
Naglu	0.000563612	0.0470399	0.173	0.098	1
Lsamp	0.000564023	0.0577598	0.833	0.742	1
Gsto1	0.000567795	0.075713	0.542	0.432	1
Map1lc3b	0.00057479	0.086964	0.991	0.975	1
Tbc1d30	0.000579039	0.0810706	0.673	0.566	1
Morf4l2	0.000579186	0.0834969	0.972	0.944	1
Btg2	0.000579706	-0.0540537	0.227	0.235	1
Coro1a	0.000580407	0.0824527	0.91	0.843	1
Tmem246	0.000581306	0.0204121	0.762	0.677	1
2610002M06Rik	0.00058207	0.0440746	0.489	0.387	1
Lrrn2	0.00058324	0.0771913	0.783	0.686	1
Calm2	0.000584624	-0.0504986	1	1	1
Nlgn1	0.000584636	0.0176332	0.484	0.397	1
Pus10	0.000588361	0.0168127	0.164	0.112	1
Mbd3	0.000590565	-0.0275228	0.843	0.796	1
Bloc1s6	0.00059479	0.0622718	0.474	0.365	1
Maf1	0.000594864	-0.0691508	0.768	0.76	1
Nono	0.000597091	0.0761924	0.718	0.614	1
Rnf219	0.000600512	0.0150479	0.132	0.082	1
Atp1b3	0.000601014	0.0846909	0.769	0.68	1
Armcx3	0.000601903	0.0859064	0.66	0.558	1
Fmr1	0.00060217	-0.0369911	0.609	0.574	1
P2ry12	0.000603458	0.0643032	0.352	0.252	1
Vps8	0.000604575	0.0257267	0.555	0.463	1
Ypel3	0.000605455	-0.0765568	0.996	0.998	1
Cav2	0.000605934	-0.0659019	0.343	0.389	1
Tmem87a	0.000607632	0.0583058	0.289	0.194	1
Chid1	0.000608299	0.0179433	0.447	0.365	1
Hes6	0.000608391	0.0148033	0.187	0.132	1
Olig2	0.000612635	0.0590842	0.326	0.227	1
Cux1	0.000612871	0.111725	0.671	0.577	1
Eif3g	0.000614017	0.083603	0.805	0.717	1
Etv5	0.000618641	0.0499659	0.782	0.686	1
Fa2h	0.000621038	0.0495326	0.176	0.101	1
Sema4c	0.00062162	0.0209173	0.102	0.053	1
R3hdm4	0.0006219	0.0340068	0.896	0.821	1
Ddah1	0.00062405	0.0821106	0.637	0.53	1
2700081O15Rik	0.000625291	0.0776268	0.417	0.313	1
Akr1e1	0.000627076	0.0585011	0.231	0.146	1
Kansl2	0.000632783	0.0698505	0.607	0.498	1
Pigq	0.000633623	0.0669481	0.685	0.579	1
Rab7	0.000634328	0.058722	0.986	0.95	1
Klf13	0.000635202	-0.0267636	0.776	0.725	1
BC005624	0.000640219	-0.0906836	0.637	0.68	1
M6pr	0.000643163	0.0441346	0.669	0.571	1
Pepd	0.000647516	0.0461043	0.525	0.421	1
Gba	0.000648016	0.0477842	0.386	0.288	1
2610507B11Rik	0.000649245	0.038478	0.743	0.647	1
Klhdc2	0.000653119	0.0125287	0.836	0.76	1
Polr2f	0.000655831	-0.0657311	0.896	0.877	1
Ap1b1	0.000659459	0.075002	0.863	0.779	1
Pnn	0.000660269	0.0308666	0.496	0.407	1
Syngr2	0.000662631	0.0463079	0.188	0.11	1
Lgmn	0.000662818	0.0944927	0.815	0.731	1
Mapt	0.00066382	0.0862792	0.93	0.876	1
Pdpk1	0.000666456	0.0348614	0.706	0.611	1
Mcc	0.000670454	0.0327191	0.22	0.145	1
Rnd2	0.00067109	-0.0780325	0.799	0.779	1
Hnrnph3	0.000671245	-0.00166448	0.512	0.448	1
Rock1	0.000673548	0.0303986	0.269	0.19	1
Sigmar1	0.000674541	0.0394914	0.558	0.46	1
Ahcyl2	0.000674622	0.0742612	0.669	0.563	1
Csf2ra	0.000676048	-0.029961	0.157	0.157	1
Hmox2	0.000678354	-0.0243874	0.813	0.765	1
Map6d1	0.000678963	0.0476333	0.493	0.392	1
Ydjc	0.000679019	-0.00604723	0.329	0.277	1
Rab4a	0.000680162	-0.0954651	0.586	0.649	1
Wasf1	0.000681563	0.062745	0.945	0.891	1
Zmiz2	0.000682005	0.0322411	0.928	0.862	1
Cetn2	0.000683325	-0.075338	0.452	0.491	1
Fam57a	0.000684429	0.0217346	0.164	0.106	1
Qk	0.000685583	0.0951285	0.905	0.849	1
Psmb4	0.000687191	0.0913407	0.967	0.938	1
Tbcb	0.000687224	-0.00232672	0.907	0.844	1
Scube1	0.000691999	0.042076	0.194	0.117	1
Atp6v1f	0.000693185	-0.0873689	0.991	0.991	1
Rab9	0.000694275	-0.0427897	0.516	0.495	1
Tmem183a	0.00069672	-0.0627024	0.482	0.502	1
Agpat1	0.000703974	0.0424299	0.342	0.249	1
Dennd4a	0.000706623	0.0343862	0.445	0.353	1
Kif2a	0.000707322	0.0586044	0.65	0.544	1
Brinp1	0.000707407	-0.043659	0.947	0.918	1
Bmp2k	0.000709547	0.0123001	0.118	0.075	1
Supt4a	0.000709619	-0.081725	0.849	0.857	1
Cct8	0.000709641	0.0763423	0.861	0.778	1
Mgst1	0.000710015	0.0413547	0.148	0.079	1
Cplx2	0.000710579	0.122099	0.96	0.925	1
Sox10	0.000711766	0.0707977	0.266	0.176	1
Fmnl3	0.000712173	0.0336277	0.129	0.067	1
Borcs5	0.000718009	-0.0801074	0.498	0.541	1
Abhd4	0.000719243	0.0593147	0.38	0.28	1
Rps6kc1	0.000721131	0.0650167	0.47	0.362	1
Snrnp70	0.000725855	0.0536935	0.794	0.7	1
Polr2c	0.000726267	-0.0868222	0.778	0.81	1
Polr2d	0.0007271	-0.0546307	0.241	0.272	1
Spint2	0.000727684	-0.0751543	0.338	0.395	1
Krt222	0.000729511	0.0662433	0.447	0.341	1
Elovl4	0.000730599	0.0708866	0.549	0.44	1
Bcl2	0.000733447	0.0515215	0.225	0.142	1
Skap2	0.000736823	0.0414203	0.201	0.124	1
Cstf2t	0.000736907	0.0463657	0.576	0.474	1
Ncoa4	0.000738794	0.00553871	0.602	0.529	1
Slc30a10	0.000740436	0.0183721	0.151	0.1	1
Fgfr1op2	0.000743053	0.0311413	0.792	0.706	1
Ighm	0.000743847	0.0507737	0.208	0.128	1
Wdr53	0.000745548	0.0494953	0.211	0.131	1
Zbtb18	0.000745725	0.0915212	0.967	0.942	1
Praf2	0.000750296	-0.0736729	0.794	0.798	1
Herc2	0.000750412	0.0580686	0.82	0.729	1
Hivep3	0.000753893	-0.024067	0.548	0.507	1
Efnb3	0.00075417	0.0669652	0.342	0.243	1
2810468N07Rik	0.000756177	-0.0698008	0.285	0.35	1
Abcb6	0.000757983	0.0192784	0.243	0.18	1
Eif2s3y	0.000760038	-0.00351943	0.384	0.33	1
1810055G02Rik	0.000760841	0.0538477	0.414	0.313	1
Rps16	0.000761465	-0.0624029	0.996	1	1
Ptpa	0.000761724	0.0540015	0.813	0.722	1
Ddx17	0.000763514	0.0730228	0.914	0.848	1
Pip4k2b	0.000765567	0.0814962	0.717	0.614	1
Plk5	0.000771552	0.0142551	0.287	0.218	1
Fryl	0.000773695	0.0238707	0.35	0.267	1
Ndufaf8	0.000774303	-0.0929431	0.702	0.743	1
Tcp1	0.000774347	0.0452173	0.942	0.88	1
Ube2j1	0.000775414	0.0555354	0.754	0.655	1
Gm47163	0.000776773	-0.0043148	0.38	0.323	1
Lsm14b	0.000781915	0.00415014	0.613	0.544	1
Trappc4	0.000782451	-0.0749296	0.761	0.764	1
Slc23a2	0.000783015	0.0523173	0.706	0.605	1
Pmpca	0.000783747	0.027463	0.621	0.53	1
Cacnb1	0.000790538	0.0548947	0.801	0.709	1
Polr2g	0.000790931	-0.0755992	0.859	0.848	1
Ppm1a	0.00079362	0.0478594	0.947	0.888	1
Commd10	0.000804753	0.00593183	0.375	0.311	1
Suclg1	0.000807603	-0.0297428	0.908	0.868	1
Galc	0.000809625	0.0260555	0.285	0.207	1
Tbc1d14	0.000818871	0.0562458	0.592	0.487	1
Usp49	0.000832243	0.0156353	0.148	0.098	1
Itpa	0.000834709	-0.00975447	0.748	0.689	1
Cyc1	0.00083609	-0.0891905	0.988	0.988	1
Rps6ka2	0.000837797	0.0312147	0.412	0.325	1
Gnai1	0.00083827	0.012328	0.776	0.7	1
Neto1	0.000839452	-0.00412938	0.512	0.453	1
Vcam1	0.000839762	-0.000320223	0.195	0.151	1
Rapgef6	0.00084061	-0.0404391	0.187	0.201	1
Tpd52	0.000840869	0.0890981	0.725	0.63	1
Adarb1	0.000841702	0.0441097	0.806	0.719	1
Itgam	0.000849474	0.027123	0.113	0.058	1
Itprid2	0.000850217	0.0214371	0.324	0.249	1
Iqce	0.000851891	0.0561903	0.236	0.151	1
Clcn6	0.000854743	0.0562363	0.614	0.51	1
Smap2	0.000855111	0.0716494	0.887	0.812	1
Nr2c2	0.000857777	0.0718552	0.664	0.558	1
Hs6st2	0.000863419	0.0446263	0.306	0.216	1
Psph	0.000868355	0.0744034	0.454	0.35	1
Fhod3	0.000871115	0.00439859	0.56	0.491	1
Srgn	0.000872935	0.0420431	0.222	0.143	1
Nsg2	0.00087347	0.0828101	0.995	0.992	1
Cfap36	0.000877997	-0.0345176	0.748	0.703	1
Apc	0.000882637	0.0929902	0.778	0.7	1
Limk2	0.000883229	0.0431375	0.586	0.488	1
Reep5	0.000885345	0.0744805	0.995	0.984	1
Tfrc	0.000886124	0.0823144	0.576	0.473	1
Srgap1	0.000888292	0.0278006	0.109	0.053	1
Cck	0.000890501	-0.119472	1	1	1
Cdc42bpb	0.000892733	0.0790406	0.574	0.467	1
Mecp2	0.000894088	0.063511	0.539	0.432	1
Mybbp1a	0.000895525	0.00554891	0.393	0.33	1
Sppl2a	0.000898106	0.0279358	0.269	0.198	1
Cd14	0.000908986	0.0361621	0.104	0.048	1
Actr2	0.000909122	0.0764407	0.905	0.838	1
S100a6	0.000909179	0.0474596	0.734	0.639	1
Sppl2b	0.0009102	0.0757487	0.4	0.303	1
Ifngr1	0.000910584	0.0615911	0.273	0.188	1
Mrps36	0.000911708	-0.0196695	0.875	0.824	1
Zdhhc6	0.00091647	0.00868395	0.32	0.26	1
Xylt1	0.000918293	0.0505965	0.347	0.253	1
Slc20a1	0.000921482	0.0732375	0.754	0.656	1
Ldha	0.000922228	-0.0817828	0.996	0.992	1
Efr3b	0.000924286	0.0727826	0.718	0.617	1
Ate1	0.000926551	0.0328773	0.463	0.373	1
Impdh1	0.000933684	0.0294258	0.574	0.484	1
Mgat4a	0.000938078	0.0203739	0.32	0.249	1
Armc8	0.000944853	0.0371806	0.562	0.468	1
Cldn10	0.000946872	-0.09451	0.604	0.645	1
Cyp4f15	0.000947056	-0.0606438	0.169	0.233	1
Jkamp	0.000947966	-0.0728359	0.611	0.63	1
E4f1	0.00095713	0.0392998	0.264	0.182	1
Lrrc42	0.000957224	0.0347259	0.342	0.257	1
Mapk1ip1	0.000957315	-0.0608301	0.412	0.425	1
Fkbp2	0.000963843	-0.0809589	0.956	0.958	1
Fam207a	0.000964213	0.0448763	0.442	0.345	1
Zfp560	0.000965393	-0.069248	0.315	0.355	1
Prom1	0.000965997	0.0432044	0.143	0.078	1
Tex264	0.000969928	0.0657701	0.808	0.717	1
Thrap3	0.000970277	0.0416456	0.655	0.557	1
Meaf6	0.000973716	0.077744	0.662	0.558	1
Exosc5	0.000974126	0.0380019	0.31	0.226	1
B4galt3	0.000974321	0.0849343	0.532	0.429	1
Tsc22d4	0.000975974	-0.0949728	0.768	0.821	1
Trim3	0.000980609	0.0494869	0.799	0.709	1
Enpp2	0.000981273	-0.101966	0.889	0.902	1
BC051226	0.000981573	-0.0191746	0.16	0.145	1
Pfkfb4	0.000981989	0.0240363	0.162	0.103	1
Dtnbp1	0.000982107	-0.0402152	0.79	0.759	1
Casc3	0.000984677	0.0666053	0.544	0.437	1
Aftph	0.000985651	0.0698379	0.583	0.476	1
Mbnl1	0.000987754	0.0726394	0.637	0.532	1
St3gal1	0.000991246	0.0378873	0.15	0.082	1
Zranb1	0.000991312	-0.0409913	0.437	0.426	1
Opalin	0.000992297	0.0482773	0.217	0.143	1
Rnaset2a	0.00099469	0.0288788	0.171	0.107	1
Khdc4	0.000994814	-0.00134134	0.343	0.294	1
Gsk3b	0.00099753	0.0239405	0.856	0.781	1
Phkg2	0.00100073	0.00795411	0.505	0.437	1
Fut9	0.00100192	-0.0715454	0.65	0.652	1
Rasgrp2	0.00100248	-0.0663477	0.215	0.292	1
Rbck1	0.00100585	0.0622455	0.664	0.56	1
Zfp623	0.00100746	0.0302878	0.109	0.087	1
Cry1	0.00101033	0.0718085	0.333	0.244	1
Git1	0.00101463	0.0127554	0.96	0.908	1
Pkig	0.00101481	-0.0922469	0.866	0.857	1
Nwd2	0.00101719	-0.0133667	0.359	0.319	1
Hook3	0.00102201	0.072471	0.415	0.314	1
Pnkp	0.00102591	0.0558844	0.282	0.191	1
Mtdh	0.00102702	0.0499316	0.54	0.437	1
Slc38a9	0.00102988	0.0302339	0.188	0.121	1
Atp5k	0.00103064	-0.0674123	1	1	1
H2-Ke6	0.0010309	0.0564735	0.486	0.383	1
Rasgrf1	0.00103141	0.0821955	0.974	0.939	1
Fam57b	0.00103339	0.00133201	0.676	0.607	1
Nxf1	0.0010374	0.0407993	0.526	0.431	1
Src	0.00103846	0.064448	0.724	0.624	1
Lix1	0.00104252	0.00777272	0.454	0.384	1
Ostc	0.00104535	-0.0657166	0.569	0.568	1
C1qtnf12	0.00104957	-0.0618539	0.227	0.271	1
Chuk	0.00105024	0.0450086	0.289	0.201	1
Arhgap1	0.00105731	0.00461697	0.673	0.6	1
Immt	0.00105901	0.0317206	0.775	0.687	1
Lgi1	0.00106005	-0.0215355	0.81	0.754	1
Mrpl43	0.00106086	-0.0378416	0.736	0.708	1
Masp1	0.00106097	0.0443705	0.167	0.096	1
Mvk	0.00106243	0.0175966	0.285	0.215	1
Creld1	0.00106268	0.0720822	0.754	0.658	1
Cbx1	0.00106657	0.0231934	0.389	0.314	1
BC004004	0.00106834	-0.0654402	0.808	0.835	1
Fbxl16	0.00106939	0.0499781	1	0.989	1
Hspd1	0.00107174	0.0177746	0.873	0.802	1
Extl2	0.00107198	0.0763924	0.769	0.677	1
Rpl4	0.00107233	0.0587941	1	0.998	1
Tmem167	0.0010728	-0.0571714	0.701	0.678	1
5730409E04Rik	0.00107315	0.0862498	0.604	0.51	1
Abr	0.00107494	0.088271	0.972	0.963	1
Ero1l	0.00107641	0.0201174	0.408	0.336	1
Epas1	0.00107754	0.0776734	0.729	0.63	1
Mrps10	0.00107822	-0.0646709	0.412	0.446	1
Zfp715	0.00107887	0.0319075	0.243	0.17	1
Lrrc8b	0.0010812	0.106085	0.775	0.692	1
Ralgps1	0.00108543	0.000570835	0.435	0.372	1
Cabp1	0.00108767	0.076857	0.982	0.947	1
Cfap54	0.00109521	-0.0440817	0.053	0.103	1
Rnh1	0.00109703	0.0818488	0.546	0.442	1
Srsf11	0.00110216	0.0227128	0.727	0.642	1
Tfg	0.00110975	0.0608734	0.678	0.575	1
Ugt8a	0.00111933	0.0475873	0.188	0.114	1
Timm22	0.00113343	-0.0604729	0.528	0.535	1
Tpp2	0.00113382	0.0543959	0.468	0.367	1
Slc2a13	0.00113995	0.0592223	0.727	0.631	1
Hace1	0.00114096	-0.00865586	0.363	0.319	1
Bola1	0.00114346	-0.0634152	0.428	0.454	1
Ncor2	0.00114744	0.0863291	0.769	0.683	1
Gda	0.00114804	0.0906136	0.822	0.767	1
Fn3krp	0.00115081	0.0497252	0.273	0.187	1
Anxa6	0.00115287	0.0811223	0.687	0.589	1
Ppp1r1b	0.00115904	-0.0664743	0.667	0.653	1
Cd83	0.00116242	-0.0146403	0.289	0.255	1
Cpne9	0.0011643	-0.0766844	0.602	0.608	1
Pfdn5	0.00116569	-0.0787739	0.996	0.997	1
Lancl1	0.00116717	0.0802424	0.977	0.949	1
Mthfd2l	0.00116794	0.00942401	0.259	0.205	1
Mtx3	0.00116834	0.0658104	0.299	0.208	1
Ube2e2	0.00116865	-0.0698191	0.79	0.785	1
Dnajc5	0.00117114	0.0834387	0.933	0.88	1
Anxa5	0.00117645	0.0948735	0.629	0.535	1
Pcp4l1	0.00117968	0.0945496	0.678	0.577	1
Rcn2	0.00118094	-0.0927122	0.757	0.818	1
Ptov1	0.00118098	0.0628722	0.977	0.939	1
Snx7	0.00118462	-0.0426418	0.183	0.207	1
Slc35b3	0.00118928	0.0291863	0.169	0.106	1
Ubn2	0.00119082	0.0351894	0.275	0.198	1
Slc9a8	0.00119571	0.0182171	0.326	0.26	1
Fbxo41	0.00119616	0.0930334	0.678	0.594	1
1500026H17Rik	0.00119724	-0.0298532	0.194	0.199	1
Mapk14	0.00119922	0.0969125	0.658	0.568	1
Csmd2	0.00119957	0.0151333	0.28	0.216	1
Ormdl2	0.00120184	0.0126547	0.151	0.106	1
Tra2b	0.00120592	0.0766614	0.68	0.58	1
Pacs2	0.00120626	0.0666518	0.606	0.501	1
Psmb10	0.00121037	-0.0387782	0.745	0.711	1
Abce1	0.00121346	0.0625718	0.546	0.442	1
Blzf1	0.00121782	0.0488084	0.227	0.146	1
Igfbp7	0.00122364	-0.0667159	0.498	0.509	1
Prr12	0.00122445	0.0514475	0.438	0.339	1
Akr1b10	0.00122609	-0.0314721	0.238	0.23	1
Prdm10	0.00123243	0.00335447	0.204	0.163	1
Smarca4	0.00123283	0.00626603	0.833	0.765	1
Twf2	0.00123292	-0.016548	0.629	0.577	1
Smu1	0.00123863	-0.00525778	0.581	0.526	1
Hspa9	0.00123888	0.0686409	0.926	0.863	1
Hunk	0.00123991	-0.0468188	0.081	0.126	1
Coa4	0.00124087	-0.00425443	0.181	0.149	1
Cirbp	0.00124217	0.0921926	0.683	0.602	1
Rbp1	0.00124238	-0.0187878	0.243	0.216	1
Vps35l	0.00124918	0.0310238	0.4	0.314	1
Tspyl1	0.00125412	0.0477772	0.937	0.876	1
Klf5	0.00125697	-0.00345037	0.113	0.079	1
Nkrf	0.00125961	-0.017819	0.329	0.302	1
Polb	0.00126042	-0.0465984	0.694	0.672	1
Grpel1	0.00126448	-0.068882	0.789	0.795	1
Dkk3	0.00126825	-0.0706996	0.871	0.843	1
Ints1	0.00127904	0.0869616	0.683	0.594	1
Sox9	0.00127948	0.0624444	0.324	0.23	1
Slc38a7	0.00128419	-0.0132444	0.28	0.252	1
Rpl7	0.00128594	0.0607789	0.998	0.984	1
Larp4	0.00128751	0.0513545	0.371	0.275	1
Myoc	0.00128793	0.0370701	0.111	0.054	1
Mxd1	0.00128847	-0.0520707	0.113	0.18	1
Inpp5a	0.00128866	0.060222	0.616	0.513	1
Pdcd7	0.00128962	-0.0100854	0.306	0.269	1
Lrrc58	0.00128969	-0.0590237	0.673	0.667	1
Tfam	0.00129015	0.0288109	0.481	0.393	1
Tmem121	0.00129685	-0.0418458	0.415	0.409	1
Amotl1	0.00129761	0.04971	0.183	0.112	1
Asic1	0.0012978	0.0728109	0.502	0.398	1
Ppp2r2b	0.00130096	-0.0472711	0.801	0.768	1
Pou2f1	0.00130497	0.0384241	0.129	0.067	1
Fuom	0.00130875	-0.0800773	0.66	0.687	1
Rassf2	0.00130974	0.00968958	0.264	0.208	1
Frzb	0.00131453	0.0654274	0.357	0.261	1
Tmem256	0.00131631	-0.083469	0.967	0.98	1
Sh3bp4	0.00131907	0.0105272	0.18	0.132	1
Bcas1	0.00131942	0.0764672	0.507	0.403	1
Gramd4	0.00132029	0.0127344	0.401	0.333	1
Josd2	0.00132396	-0.00265122	0.59	0.527	1
Add3	0.00132922	0.00905405	0.57	0.49	1
Prodh	0.00132923	-0.0349125	0.319	0.313	1
Fhl1	0.00133507	0.0857934	0.562	0.457	1
Dapk3	0.00133778	0.0405357	0.623	0.529	1
Mapk8	0.00134212	0.0684585	0.588	0.484	1
Gin1	0.00134425	-0.03426	0.169	0.185	1
Nubp2	0.00134458	0.0687869	0.489	0.386	1
Ppa1	0.00134531	0.0290511	0.877	0.807	1
Cic	0.00134614	0.0768538	0.775	0.684	1
Trappc12	0.0013536	-0.00344082	0.678	0.614	1
Inppl1	0.00135544	0.050335	0.275	0.188	1
Celf5	0.00135641	0.0796625	0.864	0.793	1
Rbm26	0.00135954	0.0632222	0.29	0.204	1
Gm7072	0.00136535	0.023387	0.188	0.129	1
Pitpnc1	0.00137183	-0.0142315	0.391	0.35	1
Iqsec2	0.00137475	0.0708281	0.815	0.728	1
Bin3	0.00138356	-0.000629453	0.201	0.162	1
Pnpla2	0.00139144	-0.0296333	0.363	0.348	1
Scg3	0.00139157	0.0675881	0.942	0.888	1
Fam98b	0.00139229	0.0264595	0.47	0.386	1
Slc7a10	0.00139458	-0.0709072	0.345	0.378	1
Ncs1	0.0013956	-0.0144577	0.879	0.827	1
F8a	0.00140638	0.0271911	0.539	0.451	1
Mrpl23	0.00140686	-0.051864	0.835	0.812	1
Atf5	0.00141312	0.0476635	0.171	0.107	1
Rrbp1	0.00142051	0.0664992	0.423	0.322	1
Tenm3	0.00142284	0.032922	0.194	0.124	1
Zcchc24	0.00143072	0.0533589	0.556	0.456	1
Pias2	0.00143398	0.0407683	0.435	0.342	1
Zcchc17	0.00145284	-0.0221117	0.75	0.697	1
Dner	0.00146376	0.0637067	0.857	0.778	1
Msrb2	0.00146416	0.0291292	0.308	0.232	1
Lst1	0.00146439	-0.0506956	0.1	0.138	1
Taf10	0.00146763	-0.0507621	0.85	0.826	1
Ppp1r12b	0.00146805	0.0834198	0.528	0.44	1
Rabep1	0.00146898	0.0433973	0.741	0.65	1
Lmo2	0.00147056	0.0366526	0.252	0.176	1
Brsk1	0.00147552	0.0254609	0.794	0.719	1
Zfyve27	0.00147732	0.0715419	0.496	0.395	1
Dcp2	0.00148178	0.00667387	0.44	0.375	1
Met	0.00148227	0.00581562	0.106	0.072	1
Gnas	0.00148587	0.045892	1	1	1
Itm2b	0.00148826	-0.065236	1	1	1
Sec22c	0.00149844	0.0252837	0.308	0.233	1
Asap1	0.00149914	0.0689154	0.796	0.706	1
Psmc3	0.00149921	0.0770716	0.926	0.882	1
Kdsr	0.00151371	-0.0153323	0.377	0.339	1
Acin1	0.00151863	0.0278819	0.452	0.369	1
1110065P20Rik	0.00153634	-0.0693144	0.85	0.848	1
Prpf31	0.00154195	-0.0526634	0.491	0.491	1
Exosc9	0.00154204	0.0533618	0.394	0.299	1
Ank3	0.00154425	0.102169	0.882	0.829	1
Carnmt1	0.00154649	0.030371	0.218	0.149	1
Tollip	0.00155428	0.040062	0.725	0.633	1
Rb1cc1	0.0015577	-0.0164768	0.588	0.543	1
Wdr4	0.00157254	-0.00493567	0.227	0.193	1
5031439G07Rik	0.00157456	0.0392902	0.583	0.491	1
Cops4	0.00158202	0.0889576	0.771	0.684	1
Arglu1	0.00158598	0.0706023	0.745	0.65	1
Rnf24	0.00159157	0.0511222	0.408	0.313	1
Kif3b	0.00159579	0.0841292	0.53	0.431	1
Fyco1	0.00159614	0.0364071	0.215	0.143	1
Scamp1	0.00160218	0.0798638	0.905	0.871	1
D430019H16Rik	0.00161382	0.00237502	0.533	0.47	1
Aopep	0.00161548	0.0645888	0.57	0.468	1
Ndufa8	0.00161683	-0.069598	0.97	0.967	1
Chrm1	0.00161939	0.0935482	0.843	0.784	1
Txndc15	0.00162412	-0.0608248	0.78	0.773	1
Mdp1	0.00163035	0.0680551	0.588	0.485	1
Scrib	0.00163357	0.0589256	0.305	0.215	1
Cbfa2t3	0.00164441	0.0646449	0.322	0.232	1
Chrdl1	0.00164885	0.00357046	0.123	0.092	1
Slitrk5	0.00165222	-0.0269451	0.548	0.512	1
Spg21	0.00165266	0.0160909	0.431	0.359	1
Elof1	0.00165678	-0.0498949	0.806	0.79	1
Ubqln1	0.00166121	0.0386858	0.864	0.79	1
Lyrm2	0.00166768	-0.0248538	0.349	0.323	1
Itch	0.00166976	0.0276477	0.407	0.325	1
Hmgb1	0.00167423	-0.0808146	0.877	0.88	1
Bnip3	0.00168328	0.0319643	0.896	0.826	1
Dnajc10	0.00168801	-0.0432039	0.553	0.533	1
Gins4	0.00168939	0.0197871	0.298	0.232	1
Prpf38b	0.00169379	0.0160447	0.387	0.317	1
Ilrun	0.00169606	0.0409953	0.783	0.698	1
Nucks1	0.00169677	0.0143227	0.824	0.75	1
Emc2	0.00169993	-0.0514273	0.701	0.673	1
Eif3e	0.00170025	0.0735285	0.702	0.607	1
Grb2	0.00170779	0.0136158	0.907	0.848	1
Gpm6a	0.00170987	0.0565179	1	1	1
Iqgap1	0.00171217	0.0271243	0.188	0.124	1
Chchd5	0.00171593	0.00762003	0.252	0.199	1
Sumf1	0.00172891	-0.0299835	0.268	0.257	1
Rap1gap	0.00173151	-0.00906851	0.875	0.818	1
Pick1	0.00173181	0.0629245	0.523	0.423	1
Esyt1	0.0017341	0.0433285	0.195	0.123	1
Riok1	0.00173672	0.0248783	0.204	0.142	1
Slc15a4	0.00174339	0.0271849	0.315	0.24	1
Pigk	0.0017476	-0.0110125	0.495	0.439	1
Itgb8	0.00175015	-0.0134646	0.327	0.286	1
Ttc7	0.00176416	0.030757	0.158	0.096	1
Got2	0.00176775	0.042077	0.958	0.907	1
Gigyf2	0.00176858	-0.0568249	0.359	0.395	1
1110002L01Rik	0.00177413	-0.0391145	0.063	0.109	1
Gsr	0.001779	0.0256001	0.423	0.341	1
Mrtfb	0.00178174	0.0923986	0.893	0.832	1
Smpd1	0.00178308	0.0574587	0.87	0.793	1
Spry3	0.0017865	0.0343938	0.151	0.087	1
Acer3	0.00179095	-0.00759456	0.165	0.142	1
Atp6v1g2	0.00179735	0.0660784	1	0.994	1
Ptgs1	0.00180104	0.0484472	0.227	0.148	1
Stim1	0.00180655	-0.017804	0.502	0.465	1
Gm16536	0.00181112	0.0386365	0.301	0.219	1
Psenen	0.00181458	-0.0794064	0.842	0.862	1
E2f3	0.00181678	0.032321	0.22	0.148	1
Vars2	0.00181744	0.039784	0.183	0.114	1
Abhd6	0.00182595	0.0557013	0.665	0.568	1
C1ql1	0.00183409	0.0291389	0.162	0.101	1
Desi1	0.00183787	0.0576843	0.812	0.726	1
Ppm1g	0.00184162	0.0575593	0.687	0.589	1
Sec24c	0.00184242	0.0351706	0.604	0.512	1
Mpped1	0.0018484	0.0334591	0.861	0.785	1
Tef	0.00184907	0.0796013	0.91	0.857	1
Aprt	0.00186005	0.0742338	0.711	0.616	1
Rnf115	0.00186244	0.0123525	0.623	0.554	1
Pdha1	0.00186817	0.0556273	0.949	0.897	1
Plat	0.00188917	-0.0600161	0.287	0.334	1
Camkk2	0.00188998	0.093592	0.914	0.866	1
Actr3	0.00189512	-0.0467372	0.843	0.821	1
Zbtb40	0.00189755	0.0487454	0.153	0.098	1
Iqsec1	0.0018998	0.0551035	0.866	0.79	1
Cdc42se2	0.00190113	-0.0476836	0.704	0.681	1
Cort	0.00190592	0.023076	0.349	0.272	1
Tsg101	0.0019066	-0.0448659	0.687	0.664	1
Mt1	0.00191879	-0.0805268	1	1	1
Mchr1	0.00193415	-0.0291616	0.29	0.281	1
Ogdh	0.00195144	0.0627297	0.905	0.838	1
Mpc1	0.00196327	-0.0761589	0.981	0.983	1
Dpf2	0.00197401	0.0572068	0.518	0.418	1
St5	0.00197441	0.035226	0.136	0.075	1
Rasd1	0.00198137	-0.0595356	0.21	0.257	1
Sugp2	0.00198353	0.0405457	0.576	0.482	1
Frmd4a	0.00198375	0.0467971	0.324	0.236	1
Tmem86a	0.00198661	0.0418198	0.199	0.126	1
Fbrsl1	0.00199051	0.0149009	0.526	0.449	1
Tpm2	0.00199129	-0.0496105	0.099	0.143	1
Eef1d	0.00199704	0.0759543	0.729	0.641	1
Rab33a	0.00200069	-0.0497827	0.525	0.521	1
Klhl3	0.00200406	0.0104771	0.401	0.334	1
Rcn1	0.00200572	0.0182009	0.192	0.14	1
Hk1	0.00200677	0.0832908	0.949	0.924	1
Pacrg	0.00201111	-0.0398171	0.215	0.227	1
Prdx4	0.00201203	0.00933276	0.34	0.281	1
Tppp	0.00201915	0.0736216	0.898	0.837	1
Nrtn	0.00202992	-0.0447934	0.067	0.12	1
Isca2	0.00203387	-0.0840157	0.56	0.61	1
Olig1	0.0020355	0.00695446	0.674	0.6	1
Chchd1	0.00205297	-0.0405839	0.859	0.832	1
Dpf1	0.00205578	0.0440854	0.4	0.309	1
1110051M20Rik	0.00207033	0.0184125	0.778	0.705	1
Svop	0.00207189	0.0272997	0.908	0.844	1
Gm37494	0.00207914	0.0210578	0.134	0.084	1
Eef2	0.00207976	0.0633229	1	0.998	1
Lrg1	0.00208059	-0.0356136	0.06	0.117	1
Khdrbs3	0.00208167	-0.0730562	0.915	0.921	1
Zc2hc1a	0.00208342	0.0507679	0.505	0.409	1
Hspa12a	0.00209092	0.0799944	0.81	0.729	1
Tbc1d8	0.0020949	-0.0272716	0.132	0.142	1
Ddi2	0.00209707	0.0724067	0.433	0.344	1
Prkca	0.00209843	0.0667498	0.817	0.733	1
Ilf3	0.00210002	-0.00325901	0.516	0.457	1
Rnf166	0.00210119	0.0674571	0.595	0.495	1
Dlst	0.00210287	0.0620754	0.718	0.624	1
Slc7a1	0.00210551	0.0590618	0.35	0.258	1
Csrp1	0.00210867	0.00601669	0.852	0.785	1
St6galnac6	0.00210883	0.00673767	0.697	0.625	1
Hnmt	0.00210887	-0.0491927	0.22	0.258	1
Mesd	0.00211203	0.0485684	0.516	0.42	1
Srp72	0.00211956	0.0166375	0.551	0.474	1
Snx27	0.00212496	0.0688551	0.623	0.524	1
Phf21a	0.00212988	0.0513177	0.278	0.193	1
Ppp2r2a	0.00213389	0.0686476	0.771	0.681	1
L3mbtl3	0.00213412	0.0552708	0.299	0.212	1
Sorcs3	0.00213693	0.0668295	0.465	0.365	1
Kmt2d	0.00214282	0.0524991	0.423	0.327	1
Gtf3a	0.00214539	0.049939	0.44	0.345	1
Selenot	0.00214701	0.0912971	0.88	0.83	1
Npdc1	0.00214733	0.0741328	0.993	0.978	1
Ccl17	0.0021512	-0.0642532	0.254	0.327	1
Paqr9	0.00215401	0.0570441	0.614	0.515	1
Scyl2	0.00215756	-0.00671379	0.222	0.19	1
Invs	0.00215863	0.028186	0.141	0.086	1
Shf	0.00216097	0.071329	0.569	0.468	1
Acap2	0.00217071	0.0731964	0.528	0.428	1
Plpbp	0.00217722	-0.00681313	0.593	0.537	1
Dnm1l	0.00218442	0.08313	0.838	0.765	1
Ramp1	0.00218702	-0.00145318	0.952	0.908	1
Nip7	0.00219475	-0.00345477	0.421	0.37	1
Ccdc43	0.00219616	0.0471372	0.308	0.222	1
Tmem97	0.00220175	-0.00523616	0.262	0.222	1
Tnnc1	0.00220254	-0.0903963	0.208	0.271	1
Ccdc9	0.00220314	0.0370302	0.377	0.294	1
Slc8a1	0.00220324	0.0445085	0.78	0.692	1
Zmynd19	0.00220413	0.0508091	0.415	0.32	1
Clasp2	0.00220807	0.028277	0.637	0.552	1
Mef2d	0.00221247	0.0880966	0.845	0.784	1
Ccdc92	0.00221459	0.0450918	0.796	0.714	1
Rbfox3	0.002216	0.00879481	0.937	0.885	1
Utp20	0.00222192	0.00348185	0.162	0.123	1
Usp14	0.00222306	0.0799719	0.873	0.82	1
Daam2	0.00222667	0.0694628	0.371	0.28	1
Myl4	0.00223589	-0.109644	0.357	0.428	1
Zfp239	0.00223633	0.0429168	0.481	0.387	1
Vdac1	0.00223826	0.0706193	0.988	0.983	1
Hnrnpab	0.00223998	0.0783169	0.85	0.788	1
Ptms	0.00224069	0.0382184	1	0.989	1
Atp6v1e1	0.00224219	0.0572814	0.998	1	1
Aldoc	0.00225578	0.0735877	1	1	1
Crip1	0.00226941	-0.0076727	0.269	0.224	1
Bloc1s2	0.00227081	-0.067033	0.681	0.691	1
Strbp	0.00227764	0.0715992	0.921	0.86	1
Efnb2	0.00228022	-0.0282577	0.287	0.281	1
Hcfc1r1	0.00228874	-0.0802321	0.97	0.958	1
Paip2	0.00229059	0.0240351	0.908	0.848	1
Stk38l	0.00229183	0.00663474	0.278	0.229	1
Pgrmc2	0.00229235	0.0752235	0.651	0.557	1
Lurap1l	0.00229847	-0.039797	0.375	0.367	1
Galk2	0.00230011	0.0617299	0.329	0.24	1
Dvl2	0.00231273	0.023903	0.218	0.156	1
Ctnna2	0.00231352	0.0125345	0.6	0.527	1
Tprgl	0.00231635	-0.0651252	0.94	0.927	1
Gpr85	0.00232757	0.0287	0.389	0.311	1
Eif3d	0.00233269	0.0893034	0.706	0.616	1
Mgat1	0.00233489	0.0815394	0.509	0.415	1
Klhdc8a	0.00233726	-0.0800701	0.245	0.316	1
Dlg5	0.0023376	0.0259416	0.232	0.166	1
Lmbrd2	0.00233938	0.0524206	0.592	0.493	1
Kif1c	0.00234385	0.0356832	0.35	0.267	1
1700025G04Rik	0.00235035	0.0245273	0.535	0.453	1
Igsf8	0.00235128	0.0672744	0.944	0.899	1
Fam98c	0.00235526	0.0375254	0.544	0.454	1
Ibtk	0.00235596	0.0286802	0.197	0.132	1
Cct4	0.00235733	0.0697404	0.831	0.753	1
Bet1l	0.00235863	0.00632233	0.514	0.448	1
Elovl5	0.00235887	0.0161833	0.496	0.418	1
Ndufaf3	0.00236286	0.0161035	0.764	0.691	1
Derl1	0.00236687	0.0764187	0.704	0.611	1
Taf6l	0.00237472	0.043478	0.22	0.145	1
Tubb4a	0.00237941	0.0796381	0.988	0.972	1
Ppp2r5b	0.00238205	-0.0873329	0.678	0.719	1
Gprin1	0.00238719	-0.0380476	0.717	0.684	1
Vstm2l	0.00239313	-0.0785858	0.954	0.953	1
Trmt10a	0.00240219	0.0176614	0.113	0.068	1
Rsad1	0.00240858	0.0496818	0.194	0.121	1
Lgi3	0.00241194	0.00433174	0.815	0.748	1
Acat2	0.00242184	0.0708763	0.472	0.375	1
BC024978	0.00242455	0.0235428	0.169	0.11	1
Dag1	0.00242949	0.0281856	0.583	0.496	1
Rhoa	0.00242977	-0.0218169	0.794	0.751	1
Cnnm1	0.00242996	0.0543061	0.655	0.558	1
Adra2a	0.00243431	-0.00138778	0.167	0.135	1
Mpp1	0.00243516	0.0484619	0.495	0.398	1
Gng5	0.00243978	-0.0679603	0.845	0.838	1
Ruvbl1	0.00244343	0.0296297	0.632	0.551	1
Snx30	0.00244599	0.0584581	0.329	0.24	1
Tmem178	0.00245396	-0.0179176	0.681	0.631	1
Cdk4	0.00245469	0.0537114	0.586	0.49	1
Rgs6	0.00245476	0.0186511	0.496	0.417	1
Mtcl1	0.00245481	0.091566	0.643	0.56	1
Tsr2	0.00245699	-0.0514226	0.551	0.551	1
Ube2w	0.00246482	0.0360052	0.724	0.638	1
Car11	0.00246721	0.0385559	0.884	0.813	1
Rab30	0.00247168	-0.016517	0.287	0.257	1
Sowahb	0.00247274	-0.0483336	0.275	0.297	1
Tm7sf2	0.00247274	0.0564148	0.331	0.241	1
Adap1	0.00248356	0.082159	0.935	0.9	1
Adora1	0.00248917	0.076522	0.778	0.691	1
Igfbp4	0.00248948	-0.0102178	0.595	0.537	1
Snx10	0.00249414	0.0730171	0.787	0.701	1
Slc25a19	0.00249586	0.0469951	0.451	0.356	1
Adi1	0.0025013	-0.0789946	0.377	0.425	1
Glt8d1	0.00250451	-0.00932706	0.31	0.274	1
Msrb3	0.00251993	0.00811859	0.106	0.072	1
Nln	0.00252052	0.0164885	0.269	0.208	1
Dyrk3	0.00252379	-0.0521437	0.192	0.224	1
Slc12a5	0.00252469	-0.0352136	0.991	0.97	1
Crtc1	0.00252907	0.0626495	0.736	0.644	1
Afdn	0.00253264	0.0408503	0.477	0.386	1
Calm1	0.00254123	0.0350956	1	1	1
Pi4k2a	0.00254295	0.0836708	0.665	0.582	1
Otub1	0.00255641	0.0876958	0.894	0.855	1
Diras2	0.00255924	0.0965106	0.914	0.88	1
Rfesd	0.00256631	-0.00343898	0.257	0.216	1
Senp2	0.0025703	0.0794623	0.706	0.617	1
Stard4	0.00258449	0.0387621	0.248	0.173	1
Rfng	0.00258546	0.0851951	0.695	0.605	1
Msl2	0.00259761	0.0195417	0.349	0.28	1
Glt8d2	0.00260201	-0.0448089	0.211	0.232	1
Tmem214	0.00260446	0.0145069	0.496	0.423	1
Max	0.00261546	0.0527738	0.563	0.465	1
Krr1	0.00262068	0.0697327	0.433	0.339	1
Sipa1l2	0.0026208	0.0538742	0.345	0.255	1
Ecpas	0.00262198	0.0680859	0.504	0.406	1
Runx2	0.00262872	0.0418972	0.16	0.095	1
Serbp1	0.00262899	0.0684846	0.958	0.919	1
Drg2	0.00263164	0.0206765	0.562	0.484	1
Tmem181a	0.00263307	0.0454404	0.546	0.451	1
Asph	0.00267796	0.0814202	0.648	0.557	1
Bhlhe41	0.00268089	0.0488423	0.368	0.278	1
Chchd4	0.0026837	-0.0827582	0.583	0.624	1
Tmem263	0.00269091	0.0414345	0.435	0.345	1
Them4	0.00270546	0.0691842	0.347	0.26	1
Ddhd2	0.00271	0.0725381	0.5	0.403	1
Rubcn	0.00271232	0.0681823	0.525	0.426	1
Neto2	0.00271352	0.045883	0.444	0.355	1
Las1l	0.00271703	0.0583359	0.414	0.319	1
Ppil4	0.00272017	0.0525126	0.458	0.362	1
Celf1	0.00272023	0.0730068	0.803	0.72	1
Zdhhc20	0.00273449	-0.00296973	0.305	0.258	1
2310040G24Rik	0.00273658	0.0180974	0.109	0.065	1
Prdx6	0.0027369	0.0459933	0.96	0.911	1
Adprhl2	0.00274743	-0.00368892	0.393	0.339	1
Cacna2d1	0.00275865	0.0347847	0.838	0.76	1
Gm43305	0.00275984	0.0387589	0.195	0.165	1
Zfp462	0.0027632	0.0235927	0.217	0.156	1
Rhoc	0.0027765	0.0539588	0.34	0.25	1
Rims1	0.00277734	0.084375	0.697	0.607	1
Cst6	0.00278214	-0.0754479	0.319	0.393	1
Lmo7	0.00278474	0.0310223	0.34	0.261	1
Slc9a5	0.00278602	0.0211626	0.393	0.319	1
Bcar1	0.00279361	0.0404929	0.526	0.437	1
Ik	0.00279976	0.07592	0.787	0.708	1
Pprc1	0.00280058	0.0208625	0.215	0.156	1
Thoc2	0.0028212	0.0372604	0.266	0.19	1
Tmem126b	0.00282307	0.0726052	0.428	0.336	1
Ythdc1	0.00283016	0.0592306	0.498	0.401	1
Slc50a1	0.00283138	0.00144273	0.498	0.437	1
Cdc23	0.00283463	-0.0202508	0.352	0.322	1
Fam8a1	0.00283686	0.0815202	0.736	0.652	1
Nkap	0.00284421	0.0469823	0.176	0.11	1
Tbc1d13	0.00284481	0.0462341	0.283	0.201	1
Ten1	0.00284946	-0.0484459	0.63	0.611	1
Gas5	0.00285133	0.0591193	0.996	0.994	1
Lypla2	0.00288025	0.0793027	0.72	0.63	1
Bcl11a	0.00289255	-0.073049	0.717	0.728	1
Rbm42	0.0028952	0.0641347	0.678	0.583	1
Pigm	0.00289845	0.00502502	0.146	0.112	1
Gsk3a	0.00290175	-0.0570268	0.914	0.899	1
Gja1	0.0029032	-0.0803086	0.717	0.723	1
Dhx30	0.00290462	0.00721263	0.681	0.613	1
Acd	0.00290924	0.0405638	0.627	0.535	1
Mrpl11	0.00291221	-0.0756428	0.745	0.764	1
Rnf7	0.00291467	-0.0425283	0.87	0.841	1
Wdtc1	0.00291585	0.0696775	0.4	0.313	1
Lrrc4b	0.00291666	0.0657369	0.778	0.692	1
Dgcr6	0.00293389	-0.0607476	0.738	0.736	1
Zc3h14	0.00293572	-0.028534	0.572	0.543	1
Borcs7	0.00293983	0.0158433	0.511	0.432	1
Cpt1c	0.00294395	0.0386859	0.748	0.663	1
Rcan3	0.00294972	0.055224	0.202	0.131	1
Tnfaip6	0.00295296	0.0204875	0.104	0.058	1
Nup214	0.00295366	-0.019308	0.306	0.28	1
Pold2	0.00295796	0.0149227	0.188	0.138	1
Tmem141	0.00296122	-0.00722962	0.447	0.398	1
Tle4	0.00296181	-0.00796141	0.296	0.263	1
Stox2	0.00296255	0.0692032	0.562	0.465	1
Chl1	0.00296294	0.0759166	0.683	0.589	1
Spop	0.00296842	-0.0264986	0.805	0.762	1
Wipf2	0.00297494	0.0474851	0.562	0.467	1
Nxph1	0.00298232	0.0614251	0.338	0.249	1
Rsbn1l	0.00298748	0.027693	0.28	0.21	1
Hypk	0.00299685	-0.0517919	0.741	0.715	1
Iws1	0.00301264	0.0386357	0.305	0.222	1
Cntn3	0.00302767	-0.0596708	0.231	0.278	1
Snapin	0.00302806	-0.0527039	0.442	0.446	1
Psma1	0.00302845	0.073759	0.873	0.804	1
Baalc	0.00304179	-0.0605053	0.926	0.911	1
Sh3glb1	0.0030663	0.0390744	0.629	0.537	1
Pogz	0.00307212	0.0327817	0.474	0.387	1
Lyrm9	0.00307455	0.0126725	0.296	0.236	1
Lhx2	0.00307547	-0.0564523	0.702	0.684	1
Spock2	0.0030813	0.0878823	0.923	0.876	1
Atf6b	0.00308339	0.0634814	0.558	0.46	1
Lcorl	0.00308459	0.0342165	0.19	0.124	1
Pcyt2	0.00308776	0.073455	0.715	0.627	1
Gtpbp4	0.00308821	-0.005968	0.357	0.313	1
Ddrgk1	0.00309041	-0.00849984	0.776	0.715	1
Gna11	0.00310318	-0.00463571	0.755	0.7	1
Myl12b	0.00311019	-0.0608855	1	1	1
Zfp780b	0.00312118	0.0244153	0.153	0.098	1
B930095G15Rik	0.00313065	0.0454123	0.493	0.4	1
Pde12	0.00313448	0.0309177	0.246	0.176	1
Eif3c	0.00314299	0.0487298	0.882	0.812	1
Flot1	0.00314424	-0.0909923	0.79	0.823	1
Slc24a2	0.00315177	0.0369327	0.961	0.914	1
Rab12	0.00315316	0.0135253	0.745	0.672	1
Agmat	0.00315403	-0.0476543	0.081	0.137	1
Gabarapl1	0.00315755	0.0587654	0.998	0.995	1
Elp3	0.00315801	0.0126307	0.639	0.568	1
Sbno2	0.00316235	0.00938199	0.164	0.12	1
Fyttd1	0.00316766	0.0520857	0.692	0.6	1
Tnks1bp1	0.00319253	0.0538988	0.488	0.392	1
Dnajb2	0.00320588	0.0683526	0.665	0.571	1
Edrf1	0.00320599	-0.0295106	0.21	0.208	1
Gosr2	0.0032071	0.0101824	0.613	0.54	1
Mirg	0.00320825	0.044886	0.433	0.342	1
Nans	0.00321332	0.051383	0.287	0.204	1
Psmg4	0.00321654	0.0384117	0.467	0.378	1
Leo1	0.00322469	0.0663889	0.44	0.345	1
Mcl1	0.00322706	0.0658107	0.563	0.467	1
BC031181	0.00323043	-0.0255243	0.961	0.928	1
Zfp672	0.00323058	-0.04223	0.283	0.289	1
Zfp810	0.00324193	0.0283993	0.155	0.096	1
Nol12	0.00324214	0.0795557	0.565	0.471	1
Kcnc2	0.00325065	-0.0344027	0.681	0.642	1
Rai1	0.003251	0.0753665	0.539	0.448	1
Gpr137c	0.00326766	-0.0649976	0.268	0.351	1
Glra3	0.00327047	0.0176615	0.157	0.106	1
Tbca	0.00327048	-0.0852728	0.945	0.953	1
Xrcc1	0.00327142	-0.00305908	0.324	0.283	1
Ash2l	0.00327298	-0.0109975	0.312	0.278	1
Smim19	0.00327574	0.0294005	0.583	0.496	1
Hscb	0.00328044	-0.0210407	0.134	0.132	1
1700066M21Rik	0.00328067	0.0358478	0.322	0.243	1
Tro	0.00328477	0.0722362	0.718	0.635	1
Tmub2	0.00329728	0.0496246	0.708	0.617	1
Mtss2	0.0033036	0.0844698	0.644	0.557	1
Pdxp	0.00331615	-0.0487609	0.954	0.927	1
Gripap1	0.00333559	0.0593526	0.586	0.49	1
Actb	0.00333639	0.0730393	1	1	1
Mrpl14	0.00336365	-0.0360799	0.78	0.743	1
Eif3a	0.0033778	0.00880891	0.701	0.63	1
Atg9a	0.00340256	0.0432785	0.813	0.734	1
Tax1bp1	0.00340362	0.00022736	0.792	0.731	1
Pcyt1b	0.00340495	0.0544989	0.278	0.196	1
Ube2b	0.00341445	-0.0615392	0.967	0.952	1
Yipf4	0.00344943	0.000538409	0.621	0.56	1
Thsd7a	0.00345779	0.0623971	0.329	0.243	1
Ttc19	0.00349212	0.0775739	0.625	0.535	1
Mars	0.00349283	0.0673198	0.523	0.428	1
Orai3	0.00349407	0.0536553	0.327	0.241	1
Cuedc1	0.00350418	0.0190157	0.319	0.253	1
Stxbp4	0.00350786	0.00743749	0.136	0.096	1
Mrs2	0.00350898	0.062518	0.521	0.425	1
Rgs8	0.00351494	0.0522958	0.472	0.378	1
Pllp	0.0035167	0.035039	0.331	0.255	1
Prkar2b	0.00352668	0.0323529	0.482	0.398	1
Tmem245	0.00352682	0.0253859	0.542	0.457	1
Plekha5	0.00352723	0.0139762	0.444	0.378	1
Gfra4	0.00354186	-0.022636	0.789	0.751	1
Rgmb	0.00354728	0.0432117	0.588	0.496	1
Vapa	0.00356601	-0.0821992	0.954	0.949	1
Glb1	0.00356781	-0.0215853	0.305	0.292	1
[truncated: 8,578 more rows]

## Sheet: table_cl4_3m
	p_val	avg_logFC	pct.1	pct.2	p_val_adj
Thy1	4.86957e-132	0.725163	1	0.981	1.57214e-127
Ftl1-ps1	1.95406e-117	0.48586	0.986	0.433	6.30869e-113
Gm10076	3.88311e-86	0.505096	0.988	0.856	1.25366e-81
Bc1	3.69148e-75	-0.581886	0.971	0.988	1.19179e-70
Uba52	7.36209e-35	-0.286038	0.994	0.998	2.37685e-30
BC023719	4.23463e-32	0.148576	0.371	0.096	1.36715e-27
Ftl1	4.28288e-30	-0.337353	0.682	0.717	1.38273e-25
Lrrc17	1.05974e-29	-0.372125	0.761	0.869	3.42138e-25
Actb	4.65956e-26	-0.184194	1	1	1.50434e-21
Hcrt	9.10919e-25	0.185027	0.272	0.051	2.9409e-20
Oxt	4.19786e-24	-0.0216335	0.183	0.452	1.35528e-19
Malat1	1.72678e-19	-0.307425	0.898	0.949	5.5749e-15
Pvalb	2.47398e-17	0.297071	0.887	0.733	7.98726e-13
Stk25	6.67991e-17	0.206926	0.884	0.768	2.15661e-12
Mt3	6.94885e-17	-0.132404	1	1	2.24343e-12
Gm47283	1.08649e-16	0.205321	0.985	0.961	3.50774e-12
Fam32a	2.83301e-16	0.197247	0.842	0.688	9.14637e-12
mt-Atp8	3.00487e-16	-0.308494	0.983	0.967	9.70122e-12
Ndn	3.304e-16	0.323937	0.957	0.897	1.0667e-11
Rpsa	4.7816e-16	0.142414	1	0.998	1.54374e-11
Agrp	7.2783e-16	0.0471328	0.148	0.023	2.3498e-11
Agap2	8.24915e-16	-0.226831	0.726	0.838	2.66324e-11
Gm11808	1.26046e-13	-0.192447	0.793	0.871	4.06941e-09
Tatdn1	1.80769e-13	-0.227028	0.673	0.78	5.83613e-09
Snhg9	3.86274e-13	-0.183312	0.58	0.713	1.24709e-08
Gm20594	5.5037e-13	-0.114934	0.132	0.312	1.77687e-08
Gm7324	5.51194e-13	0.0279253	0.219	0.099	1.77953e-08
Phyhip	1.02026e-12	-0.214162	0.72	0.83	3.29391e-08
S100a10	1.06168e-12	0.205662	0.677	0.503	3.42765e-08
Pantr1	1.68579e-12	-0.185606	0.9	0.893	5.44258e-08
Gm42418	1.781e-12	-0.309854	0.998	0.99	5.74997e-08
Gm43305	6.4913e-12	-0.059072	0.021	0.119	2.09572e-07
Psen1	9.47269e-12	0.141331	0.513	0.327	3.05826e-07
Ocel1	1.01062e-11	0.114847	0.387	0.197	3.26279e-07
Ubl5	1.30113e-11	-0.134995	1	0.998	4.20071e-07
Bloc1s1	2.1456e-11	-0.176962	0.575	0.717	6.92706e-07
Atp5k	4.74098e-11	-0.106286	1	1	1.53063e-06
Bex2	5.15391e-11	0.182926	0.998	0.994	1.66394e-06
Atp1a3	7.33891e-11	-0.158686	0.992	0.998	2.36937e-06
Ndufb1-ps	1.01296e-10	-0.10334	1	0.998	3.27035e-06
Rpl29	1.19459e-10	-0.118667	0.989	0.986	3.85673e-06
Clk1	1.95197e-10	0.133865	0.77	0.598	6.30192e-06
Eif3j2	2.86704e-10	0.0192026	0.125	0.053	9.25623e-06
Gm10260	2.98646e-10	0.0376152	0.146	0.053	9.64179e-06
Gng13	3.78582e-10	-0.132036	0.986	0.982	1.22225e-05
Snhg11	5.79105e-10	0.230146	0.994	0.986	1.86964e-05
Ssbp4	6.2833e-10	0.157832	0.933	0.864	2.02856e-05
Lars2	1.13628e-09	-0.152608	0.791	0.799	3.66847e-05
Gaa	1.39207e-09	0.250544	0.982	0.973	4.49428e-05
Cdk5r2	1.84487e-09	-0.176131	0.781	0.836	5.95615e-05
Polr2l	2.14379e-09	-0.162077	0.76	0.842	6.92123e-05
Gm49980	2.3341e-09	0.0886773	0.248	0.121	7.53564e-05
Pla2g4e	2.41124e-09	0.0392984	0.19	0.086	7.78469e-05
Atp5md	2.52901e-09	-0.0714892	1	0.998	8.1649e-05
Cck	2.63863e-09	-0.259489	0.863	0.94	8.51882e-05
Cartpt	3.99292e-09	-0.113603	0.502	0.339	0.000128911
Atp5j2	5.57579e-09	-0.0892847	1	0.998	0.000180014
Rps28	5.94882e-09	-0.0748712	1	0.996	0.000192058
S100a1	6.54665e-09	-0.113547	0.951	0.926	0.000211359
Cst3	8.63362e-09	-0.0944921	1	1	0.000278736
Kirrel2	9.72613e-09	0.0347037	0.12	0.039	0.000314008
Dbp	1.26424e-08	0.145882	0.849	0.741	0.00040816
Wdr83os	1.51528e-08	-0.158187	0.776	0.864	0.000489209
Ccl17	1.68001e-08	-0.0195974	0.17	0.115	0.000542392
Rsrp1	2.53973e-08	0.157067	0.933	0.897	0.000819952
Gm16286	2.7464e-08	0.136836	0.839	0.721	0.000886675
Hapln4	3.64238e-08	0.133748	0.56	0.392	0.00117594
Gm7292	4.52248e-08	-0.0526963	0.038	0.121	0.00146008
Cap1	4.53603e-08	-0.159141	0.833	0.875	0.00146446
Plpp3	5.18611e-08	-0.130578	0.889	0.875	0.00167433
Gnb2	5.32893e-08	0.112556	0.994	0.984	0.00172044
Opalin	5.65395e-08	0.195982	0.553	0.405	0.00182538
Gm9989	5.71935e-08	0.118558	0.437	0.287	0.00184649
Aldh7a1	5.77721e-08	0.116626	0.519	0.361	0.00186517
Ctsd	5.887e-08	0.173529	0.971	0.963	0.00190062
Nptxr	7.3851e-08	-0.229789	0.807	0.887	0.00238428
Gpld1	7.38766e-08	0.0932893	0.37	0.216	0.00238511
1500011B03Rik	9.28634e-08	0.1456	0.936	0.906	0.0029981
Nnat	9.53987e-08	-0.226744	0.868	0.914	0.00307995
Nrgn	1.06591e-07	-0.109133	0.995	1	0.00344129
Smarcd3	1.20432e-07	0.134314	0.875	0.809	0.00388816
Rpl23a	1.24488e-07	-0.0922975	0.998	0.992	0.00401909
Ddn	1.31654e-07	-0.178948	0.954	0.982	0.00425046
Gm14204	1.43815e-07	0.0745139	0.23	0.121	0.00464305
Prkacb	1.48751e-07	0.126953	0.995	0.965	0.00480242
Isca1	1.55925e-07	-0.138541	0.74	0.791	0.00503403
Pkm	1.86444e-07	0.109114	1	0.996	0.00601933
Pmch	2.11736e-07	0.246135	0.33	0.212	0.00683589
Atp5mpl	2.18688e-07	-0.0799697	1	0.998	0.00706033
Cox7a2	2.32785e-07	-0.0749687	1	0.998	0.00751547
Mapt	2.46725e-07	0.140591	0.861	0.834	0.00796552
Dync1h1	2.54604e-07	0.14099	0.95	0.936	0.00821988
Calm3	2.70464e-07	-0.106836	0.998	0.998	0.00873193
Tomm6	3.15537e-07	-0.111791	0.992	0.996	0.0101871
Wdfy1	3.44015e-07	-0.0934171	0.187	0.322	0.0111065
Haghl	3.47593e-07	0.131879	0.795	0.678	0.011222
2900052N01Rik	4.37542e-07	0.155009	0.816	0.762	0.014126
1700048O20Rik	4.42828e-07	0.0639287	0.204	0.092	0.0142967
Chchd10	4.71882e-07	-0.0944511	1	0.998	0.0152347
Actg1	4.78065e-07	0.0848942	1	1	0.0154343
AY036118	4.82198e-07	-0.0353769	0.146	0.246	0.0155678
Enc1	4.82381e-07	-0.150032	0.945	0.984	0.0155737
Ndufv1	5.3538e-07	0.133786	0.938	0.906	0.0172847
Etnk1	5.56482e-07	0.112008	0.95	0.887	0.017966
Baiap3	5.59272e-07	0.197356	0.446	0.384	0.0180561
Ttr	6.095e-07	-0.239345	0.91	0.969	0.0196777
Eef1a1	6.20878e-07	0.0778244	1	0.998	0.0200451
Aldoc	6.66394e-07	-0.132813	1	0.998	0.0215145
Grina	7.33464e-07	0.104237	0.997	0.994	0.0236799
Tra2a	7.4923e-07	0.117151	0.709	0.575	0.0241889
Ndufa3	7.92425e-07	-0.0772859	1	0.998	0.0255834
Rps25	1.04224e-06	-0.0867104	1	0.996	0.0336488
Gas5	1.13934e-06	0.0937026	1	0.99	0.0367836
Selenow	1.1401e-06	-0.080391	1	1	0.036808
Hsbp1	1.27648e-06	-0.0599968	0.997	0.975	0.041211
Rpl13a	1.46113e-06	0.0900951	1	0.994	0.0471726
Pkd1	1.6496e-06	0.0984321	0.644	0.503	0.0532575
App	1.69975e-06	0.0912142	0.998	0.998	0.0548764
Rps29	1.98451e-06	-0.0587998	1	1	0.0640699
Tubb3	1.99788e-06	0.131985	0.942	0.916	0.0645016
Ift46	2.17396e-06	0.101187	0.548	0.417	0.0701863
Eftud2	2.18008e-06	0.117096	0.691	0.581	0.0703839
Bin1	2.22368e-06	0.147673	0.907	0.842	0.0717916
Selenof	2.49849e-06	-0.0850373	0.96	0.938	0.0806637
Slc1a2	3.09409e-06	-0.0789247	1	1	0.0998927
Mdh1	3.18879e-06	0.0850215	1	0.996	0.10295
Dmkn	3.34914e-06	-0.0965788	0.161	0.238	0.108127
Cnih2	3.43007e-06	-0.134975	0.956	0.975	0.11074
Srsf6	3.55057e-06	0.110526	0.825	0.721	0.11463
Pi4kb	3.81839e-06	-0.086397	0.146	0.253	0.123277
Ccar2	4.02627e-06	0.073364	0.569	0.423	0.129988
Camk2n1	4.37041e-06	-0.130459	1	0.998	0.141099
Itih3	4.46925e-06	0.130379	0.476	0.339	0.14429
Scrg1	4.57061e-06	-0.127846	0.606	0.694	0.147562
Map2	4.92495e-06	-0.110269	0.963	0.981	0.159002
Dgkb	5.03157e-06	0.00880861	0.886	0.793	0.162444
Slc15a4	5.34686e-06	0.0666726	0.416	0.281	0.172623
Gpr37l1	5.55382e-06	-0.11627	0.919	0.922	0.179305
Meis2	5.64024e-06	-0.101029	0.869	0.862	0.182095
Rpl4	5.84695e-06	0.0835735	0.998	1	0.188769
Paf1	6.19938e-06	0.0460211	0.493	0.363	0.200147
Bex1	6.74896e-06	0.14721	0.918	0.883	0.21789
Kif21a	6.84695e-06	0.123929	0.758	0.702	0.221054
Arpp21	7.27713e-06	-0.0599461	0.927	0.984	0.234942
Ints7	7.40313e-06	0.0357975	0.303	0.199	0.23901
Eno1	7.67137e-06	0.0991707	0.956	0.93	0.24767
Rheb	7.87588e-06	-0.103664	0.948	0.947	0.254273
Psd	8.20777e-06	-0.143999	0.942	0.959	0.264988
Slc8a2	8.26754e-06	-0.111921	0.616	0.674	0.266918
Slc30a3	9.06252e-06	-0.11499	0.321	0.4	0.292584
Slc39a2	9.32753e-06	-0.0210684	0.11	0.109	0.301139
Ppp3r1	9.5145e-06	0.108259	0.992	0.994	0.307176
Nrxn2	9.68809e-06	-0.139721	0.846	0.904	0.31278
Tppp3	9.70927e-06	0.0997321	0.677	0.54	0.313464
Phpt1	9.84808e-06	-0.108425	0.728	0.764	0.317945
Tmsb4x	1.02779e-05	-0.0507027	1	0.998	0.331822
Nudt19	1.11689e-05	-0.106792	0.638	0.688	0.360587
Ndufa10	1.13508e-05	0.110786	0.932	0.903	0.366462
Disp2	1.14399e-05	0.126933	0.86	0.762	0.369337
2022-03-05	1.16148e-05	-0.12047	0.554	0.655	0.374984
Psap	1.16858e-05	0.111847	1	1	0.377276
Cd83	1.19695e-05	0.0895766	0.301	0.236	0.386436
Mif	1.20357e-05	-0.0892445	0.997	0.988	0.388573
Maged1	1.31251e-05	0.150466	0.994	0.986	0.423744
Hnrnph1	1.35479e-05	0.10968	0.938	0.879	0.437393
Rhobtb3	1.44004e-05	-0.087531	0.227	0.341	0.464918
Fam219a	1.49338e-05	-0.105235	0.487	0.558	0.482136
Rpl39	1.51225e-05	-0.0560122	1	0.996	0.488231
Gfra1	1.59906e-05	0.0897782	0.452	0.318	0.516257
Fth1	1.60505e-05	0.184594	1	0.998	0.51819
Mpeg1	1.6704e-05	0.0567881	0.189	0.094	0.53929
Bscl2	1.67285e-05	0.110493	0.756	0.68	0.540081
Rgs5	1.69605e-05	-0.0935073	0.358	0.493	0.547569
Fkbp4	1.74446e-05	0.107842	0.798	0.708	0.5632
Dnpep	1.78667e-05	0.0616401	0.595	0.46	0.576827
1110008P14Rik	1.83316e-05	-0.107373	0.98	0.975	0.591835
Dym	1.87738e-05	0.0976167	0.664	0.534	0.606112
Cyp26b1	1.88137e-05	-0.0777554	0.126	0.23	0.607401
Clpp	1.95069e-05	0.11023	0.863	0.786	0.629782
Dpf1	2.08479e-05	-0.105806	0.437	0.522	0.673076
Lin7b	2.14031e-05	-0.0701846	0.823	0.799	0.691001
Abca2	2.24262e-05	0.10804	0.915	0.871	0.724028
B230312C02Rik	2.26915e-05	-0.0723461	0.158	0.269	0.732593
Ache	2.27404e-05	0.129976	0.679	0.604	0.734175
Ndufb4	2.41788e-05	-0.044004	1	0.986	0.780612
Psmd3	2.74195e-05	0.108883	0.802	0.712	0.885239
Plvap	2.78769e-05	0.0360459	0.376	0.259	0.900005
Selenom	2.80943e-05	0.0947686	0.983	0.969	0.907025
Fau	2.81585e-05	0.063946	1	1	0.909096
Ndufs6	2.8393e-05	-0.0372424	0.998	0.979	0.916668
Ttyh1	2.93053e-05	-0.0824761	0.982	0.971	0.946122
Ndufab1	3.20912e-05	-0.0913792	0.994	0.988	1
Ddb1	3.37897e-05	0.100659	0.857	0.836	1
Lrrc10b	3.39963e-05	-0.0581585	0.521	0.483	1
Riox1	3.59109e-05	-0.00755645	0.193	0.154	1
Atp6v1f	3.60165e-05	-0.066269	0.991	0.975	1
Tpi1	3.83393e-05	0.0872301	0.998	0.992	1
Myh9	3.87372e-05	-0.0881114	0.236	0.327	1
Psmd5	3.89114e-05	0.0962742	0.581	0.456	1
Tpd52l2	3.97936e-05	0.0861647	0.694	0.569	1
Atp5l	4.01276e-05	-0.0599458	1	0.998	1
Map1b	4.03325e-05	0.0928864	0.997	0.977	1
Snhg3	4.13622e-05	-0.0696439	0.174	0.277	1
Tiparp	4.189e-05	-0.024734	0.201	0.173	1
1700123O20Rik	4.21526e-05	0.0559001	0.463	0.337	1
Timm29	4.2354e-05	0.0933488	0.668	0.567	1
Il34	4.28203e-05	-0.00712875	0.476	0.398	1
Fcho1	4.43951e-05	0.0816737	0.697	0.573	1
Eif4a2	4.549e-05	0.09231	0.994	0.984	1
mt-Nd3	4.64568e-05	-0.149133	1	1	1
Mest	4.6869e-05	-0.0118492	0.303	0.232	1
Serinc3	4.71131e-05	-0.0893953	0.956	0.942	1
Shisal1	4.87963e-05	0.0263667	0.358	0.261	1
Endod1	4.88224e-05	0.110935	0.725	0.62	1
Fam234b	4.95555e-05	0.0900196	0.788	0.725	1
Fkbp2	4.98372e-05	0.0851857	0.977	0.94	1
Hint1	5.07958e-05	0.0875136	1	0.996	1
Higd2a	5.19934e-05	-0.0666602	0.953	0.932	1
Nosip	5.44379e-05	0.0566123	0.598	0.472	1
Acly	5.47693e-05	0.150093	0.825	0.764	1
Gstm5	5.64098e-05	-0.0794267	0.992	0.981	1
Ncl	5.93904e-05	0.0726883	0.968	0.914	1
Sv2b	6.01018e-05	-0.0917904	0.696	0.807	1
Ptms	6.02609e-05	-0.109367	0.997	0.994	1
Acot7	6.20755e-05	0.11782	0.97	0.949	1
Slc7a5	6.23384e-05	0.0256574	0.228	0.144	1
Mrto4	6.37739e-05	0.0870038	0.665	0.542	1
Setd2	6.63122e-05	0.0857603	0.495	0.374	1
Nts	6.6479e-05	0.260278	0.569	0.456	1
Ap2m1	6.74578e-05	0.0910093	0.991	0.99	1
Vstm2l	7.10056e-05	-0.108911	0.928	0.943	1
Apln	7.37507e-05	0.0624133	0.234	0.136	1
Esyt3	7.43845e-05	0.0442018	0.128	0.055	1
Sdhaf4	7.48903e-05	-0.0848138	0.718	0.735	1
Dnah1	7.51361e-05	0.0465781	0.196	0.107	1
Ggt7	7.54204e-05	0.101343	0.728	0.62	1
Pcp4l1	7.62483e-05	0.121134	0.866	0.881	1
B230217C12Rik	7.83467e-05	0.086977	0.554	0.435	1
Tsc22d4	7.97514e-05	0.125762	0.95	0.901	1
Arhgap36	8.28748e-05	0.100276	0.177	0.115	1
Kif5b	8.29878e-05	0.112787	0.89	0.83	1
Dipk2a	8.3586e-05	0.0624797	0.379	0.261	1
Thap3	8.39303e-05	0.0430995	0.347	0.238	1
Gabra2	8.52554e-05	0.101365	0.735	0.655	1
Ntrk1	8.56132e-05	0.0962994	0.135	0.068	1
Ube2o	8.68738e-05	0.0981983	0.708	0.596	1
Dusp5	8.82084e-05	0.0308025	0.151	0.08	1
Rps20	9.23958e-05	0.0788101	1	0.998	1
Ptprz1	9.32865e-05	-0.0968976	0.823	0.817	1
Arf5	9.43584e-05	0.142134	0.82	0.772	1
Dpy19l1	9.68825e-05	0.10968	0.699	0.604	1
Ptgds	9.71036e-05	0.162405	0.998	1	1
Snap25	9.90826e-05	-0.0651872	1	1	1
Hspa1a	0.000100245	0.0544865	0.25	0.15	1
Aak1	0.000101758	0.0997564	0.936	0.903	1
Slc25a18	0.000103085	-0.0805859	0.493	0.505	1
Zfp658	0.000106024	0.00869545	0.108	0.064	1
Ppp2r2a	0.000107326	0.0818458	0.874	0.786	1
Gbx1	0.00011028	0.0338587	0.114	0.047	1
Nfil3	0.000110627	0.00890041	0.177	0.117	1
Tomm7	0.000112044	-0.0498898	1	0.992	1
Dnajc19	0.000113102	0.107892	0.878	0.813	1
Tmem30a	0.000114443	-0.000143943	0.971	0.92	1
Gabrq	0.000119879	0.0594808	0.123	0.072	1
Atp6v0b	0.000121006	0.0835714	0.992	0.99	1
Slc17a7	0.00012275	-0.161498	0.635	0.747	1
Tmsb15b2	0.00012533	-0.0305792	0.28	0.378	1
Ywhae	0.000129499	-0.0839952	0.995	0.998	1
Cdk11b	0.000129802	0.0811213	0.709	0.595	1
Rspo1	0.000130857	0.0546233	0.143	0.068	1
Spink10	0.000131632	-0.072523	0.178	0.25	1
Rab4b	0.000131741	0.00890586	0.738	0.647	1
Exoc7	0.000135505	0.0955073	0.689	0.595	1
4931428F04Rik	0.000137749	-0.0354626	0.233	0.214	1
Rps18	0.000138767	-0.0266996	0.994	0.979	1
N4bp2	0.000139169	0.0492574	0.198	0.109	1
Atp13a2	0.00013993	0.101839	0.773	0.731	1
Rps9	0.000140641	0.0815745	1	0.986	1
Gal	0.000142813	0.0488563	0.16	0.084	1
Fads1	0.000143231	-0.092365	0.836	0.825	1
Rac1	0.000144039	0.0708341	0.998	0.986	1
Tmem87a	0.000145846	-0.0487883	0.24	0.259	1
Rps27a	0.000146319	0.0693698	1	1	1
Sncg	0.000146715	0.0762532	0.228	0.142	1
Rbm45	0.000149873	-0.0620464	0.149	0.242	1
Dtx4	0.000150087	0.0444589	0.202	0.115	1
Ost4	0.000150652	-0.0823301	0.924	0.932	1
Ids	0.000151265	-0.0652926	0.962	0.94	1
Tra2b	0.000151966	0.0972903	0.767	0.68	1
Sptbn1	0.000154022	-0.0941775	0.985	0.979	1
Eepd1	0.000155764	0.0547069	0.3	0.195	1
C530008M17Rik	0.000158675	0.0807726	0.431	0.314	1
Gpm6b	0.000160284	-0.059435	0.998	0.982	1
Pde1a	0.000160775	-0.0928236	0.612	0.61	1
Zdhhc23	0.000161267	-0.0135441	0.17	0.146	1
Ramac	0.000163184	0.0466406	0.734	0.624	1
Oxsr1	0.000167596	0.0831803	0.388	0.287	1
Rps4x	0.000168421	0.0684389	0.998	0.994	1
Rgcc	0.000170328	-0.093997	0.463	0.567	1
Ahsa1	0.000171158	0.0864405	0.747	0.643	1
Fam71e1	0.000172011	0.0345966	0.221	0.135	1
Lpl	0.000173819	0.0936064	0.419	0.333	1
Dck	0.000174052	-0.0650716	0.202	0.263	1
Gpr6	0.000176726	-0.0862446	0.451	0.444	1
Arpc4	0.000179828	-0.112326	0.801	0.84	1
Matk	0.00018024	0.100857	0.871	0.846	1
Arfgap3	0.000180347	0.047226	0.259	0.162	1
Cbx3	0.000180946	-0.0223825	0.916	0.867	1
Ifitm10	0.000182547	0.0131683	0.467	0.376	1
Atp5g1	0.000185345	-0.0781021	0.997	0.994	1
Cep78	0.00018739	0.0541689	0.192	0.107	1
Neto1	0.000188284	-0.124118	0.7	0.772	1
Rasd1	0.000188879	-0.0294072	0.215	0.189	1
Snhg16	0.000189703	0.0379853	0.122	0.055	1
Susd2	0.000191327	0.0575869	0.196	0.113	1
Tada1	0.000193608	0.0459557	0.586	0.47	1
Ywhaq	0.000197793	0.0642632	1	0.986	1
Dek	0.000199803	0.0806052	0.791	0.686	1
Edil3	0.000203234	0.1135	0.81	0.768	1
AW047730	0.000210232	0.106521	0.638	0.55	1
Epb41l1	0.000210247	-0.0804791	0.886	0.949	1
Syndig1l	0.000210641	-0.0328821	0.556	0.493	1
Slc35f3	0.000211117	-0.0899736	0.475	0.54	1
Nasp	0.000211637	0.0506229	0.291	0.189	1
Ebf4	0.000214345	0.0403827	0.148	0.072	1
Tmem104	0.000215643	0.0300035	0.175	0.101	1
Rpl35	0.000216377	-0.0472337	1	0.998	1
Tmem209	0.00022334	0.0419483	0.292	0.195	1
Sbsn	0.00022667	-0.0813806	0.275	0.368	1
B3galt5	0.000227195	0.0707081	0.411	0.296	1
Ric8b	0.000229718	0.075462	0.686	0.571	1
Rbm3	0.000230058	0.0978714	0.79	0.71	1
Tyrobp	0.000230934	0.11335	0.731	0.62	1
Rrp36	0.000233424	0.0611155	0.242	0.148	1
Dhps	0.000235233	0.0597181	0.559	0.439	1
mt-Nd5	0.000237045	-0.100232	1	0.998	1
Gpx3	0.000237935	0.176855	0.32	0.263	1
Rbp4	0.0002395	-0.104774	0.342	0.435	1
Mafg	0.000239853	0.0413868	0.479	0.368	1
Ctxn1	0.000244999	-0.12742	0.98	0.982	1
Zfas1	0.000246015	0.0968215	0.776	0.745	1
Apbb1	0.000249283	0.0888608	0.985	0.963	1
Rab8a	0.000251247	0.0641127	0.539	0.419	1
Vamp1	0.000252312	0.0543298	0.683	0.569	1
Sncb	0.000255027	-0.139523	0.97	0.971	1
5031425E22Rik	0.000256431	0.0470588	0.282	0.183	1
Kcnk9	0.00025706	0.098187	0.402	0.292	1
Elavl2	0.000258406	0.077615	0.591	0.472	1
Ecel1	0.000260766	0.151872	0.447	0.351	1
Zfp868	0.000261481	0.0311815	0.174	0.099	1
Adam1a	0.000271675	0.0369162	0.122	0.055	1
Lysmd1	0.000272888	-0.0167515	0.275	0.228	1
Ndufa7	0.00027372	-0.0509998	0.994	0.981	1
Agt	0.000278548	0.149413	0.545	0.446	1
Apeh	0.00028012	0.0202606	0.347	0.253	1
B230354K17Rik	0.000283744	0.0529568	0.254	0.158	1
Sec24b	0.000290768	0.0489378	0.543	0.431	1
Bhlhe22	0.000291462	-0.0707296	0.131	0.193	1
Usp11	0.000299911	0.11236	0.763	0.725	1
Got2	0.000305567	0.0916966	0.907	0.904	1
Pnn	0.000321013	0.0617619	0.63	0.515	1
Sik3	0.00032253	0.0790691	0.871	0.788	1
Cdkl5	0.000331262	-0.108102	0.598	0.676	1
Lhx8	0.000334662	0.0531761	0.129	0.08	1
Nptx2	0.000335546	-0.0731656	0.39	0.423	1
Gng7	0.000337887	-0.161561	0.858	0.873	1
Sel1l	0.000339233	0.0802934	0.817	0.721	1
Mxra7	0.000340899	0.0502201	0.239	0.146	1
Hey1	0.000343767	0.0635862	0.554	0.437	1
Flywch1	0.000343986	0.0893172	0.941	0.922	1
Mrpl45	0.000356024	0.0735069	0.553	0.437	1
Zfp574	0.000356098	-0.0291526	0.272	0.255	1
Txnl4a	0.00035658	-0.0491174	0.703	0.673	1
Ddx5	0.000358057	0.0795968	0.998	0.994	1
Gm14296	0.00036167	0.0451782	0.186	0.103	1
Leo1	0.000366245	0.073519	0.426	0.316	1
Gna12	0.000366522	0.0977843	0.697	0.591	1
Dync1i1	0.000367894	0.082125	0.766	0.669	1
Prmt2	0.000369047	0.102081	0.714	0.618	1
Nit1	0.000370501	0.0807458	0.521	0.415	1
Rps17	0.000371115	-0.0797941	1	1	1
Xrcc1	0.000371627	0.0316836	0.377	0.279	1
Zfp772	0.000374481	-0.0101672	0.142	0.115	1
Csnk1e	0.000375611	-0.0417989	0.583	0.548	1
Glt8d1	0.000378893	0.0558391	0.414	0.304	1
Prpf19	0.000379203	0.0886587	0.843	0.819	1
Jak1	0.000387047	-0.0395167	0.749	0.708	1
Entpd1	0.000389708	0.0267536	0.164	0.096	1
Ntan1	0.000391042	0.0383647	0.726	0.624	1
Ece2	0.000395111	0.071592	0.362	0.265	1
Ubald1	0.00039523	0.0907553	0.837	0.793	1
Ddx54	0.000397353	0.0610058	0.473	0.359	1
Gmppa	0.000397736	0.0578708	0.405	0.294	1
Smg1	0.000403473	0.0892482	0.546	0.474	1
Fam76a	0.000405606	0.0735595	0.626	0.513	1
Yme1l1	0.000426635	0.0548158	0.677	0.567	1
C1qc	0.000428021	-0.093971	0.508	0.554	1
Sub1	0.000428336	-0.0553225	0.994	0.981	1
Zfyve27	0.000432864	0.0609593	0.434	0.322	1
Fam43b	0.000433607	0.0670678	0.463	0.349	1
Emc8	0.000433949	-0.0148163	0.568	0.505	1
Gnaz	0.000443804	0.0806686	0.603	0.489	1
Nenf	0.000453067	0.090599	0.962	0.93	1
Egln1	0.000456778	-0.0454713	0.654	0.628	1
Gstm7	0.000458145	0.0652989	0.327	0.224	1
Dynlrb1	0.000459024	0.0684979	0.997	0.979	1
Ccp110	0.00046472	0.0915763	0.458	0.359	1
Fam98c	0.000468608	0.0725174	0.484	0.372	1
Rps27	0.000469533	-0.0220076	1	1	1
Mbd2	0.0004868	-0.10125	0.501	0.589	1
Cacng7	0.000487216	-0.0767823	0.289	0.382	1
Lgmn	0.000487305	0.0925084	0.814	0.741	1
Ankrd10	0.000489025	0.0801694	0.481	0.376	1
Gnl3l	0.000490446	0.0952291	0.741	0.673	1
Akr1b3	0.000492005	0.0664725	0.641	0.528	1
Slc38a1	0.00050176	0.0527776	0.72	0.612	1
Asns	0.000502421	0.0863603	0.785	0.71	1
Rps27rt	0.000512797	-0.0883069	0.588	0.649	1
Rbm5	0.000514761	0.077701	0.793	0.696	1
Exd2	0.000523235	0.0763308	0.654	0.546	1
Rcn2	0.000527508	0.0698036	0.884	0.803	1
Rnf168	0.000539653	0.0233978	0.274	0.191	1
Rhoa	0.000546284	-0.0559223	0.868	0.838	1
Fermt2	0.000546867	-0.0829112	0.458	0.517	1
Rmnd5b	0.000552106	-0.0651001	0.516	0.536	1
Dancr	0.000552454	0.0536507	0.315	0.214	1
Tpbg	0.00055935	0.0817781	0.584	0.472	1
Axin1	0.0005597	0.0546009	0.346	0.242	1
Mrpl44	0.000560812	0.0513952	0.486	0.374	1
Baalc	0.000567712	-0.0625495	0.816	0.805	1
Erh	0.00056914	-0.0964261	0.691	0.75	1
Gm15446	0.000574056	-0.0483168	0.104	0.179	1
Rnf32	0.00057634	0.00234551	0.19	0.15	1
Hnrnpm	0.000583147	0.0874934	0.819	0.743	1
Nfix	0.000585637	-0.0715939	0.37	0.404	1
Romo1	0.000593878	-0.0339412	0.992	0.975	1
Srsf3	0.000601359	0.084856	0.892	0.854	1
Dusp1	0.000604171	-0.0107203	0.385	0.316	1
Map3k11	0.000604368	-0.000351004	0.279	0.22	1
Dalrd3	0.000609074	0.0845816	0.691	0.608	1
Ptpro	0.00060917	0.0907079	0.584	0.48	1
Clk2	0.000616275	0.0418317	0.379	0.277	1
Prr36	0.000621916	-0.0560734	0.244	0.285	1
Csmd3	0.00062285	0.0605939	0.28	0.187	1
Znrd1	0.000623416	-0.071157	0.53	0.561	1
Coprs	0.000626584	0.0799158	0.615	0.503	1
Srsf1	0.000627274	0.0810275	0.775	0.694	1
Spp1	0.000632232	-0.0773823	0.102	0.173	1
A930015D03Rik	0.00064329	0.0245999	0.11	0.053	1
Rps8	0.000647907	0.0651046	1	0.998	1
Cfap69	0.00065042	0.0412985	0.216	0.133	1
Bcas2	0.000654171	0.0940826	0.81	0.735	1
Amacr	0.000661217	0.0204357	0.231	0.16	1
Mcl1	0.000664496	0.0843514	0.575	0.472	1
Irs4	0.00066762	0.0758624	0.148	0.084	1
Arpc1a	0.000676759	0.0880132	0.965	0.951	1
Snrpd1	0.000677234	0.108662	0.898	0.852	1
Pttg1	0.000678605	0.0818265	0.479	0.382	1
Car11	0.000680369	-0.085216	0.886	0.871	1
Slc5a7	0.000684107	0.0996605	0.205	0.16	1
Pcyt2	0.000686938	0.0779296	0.662	0.608	1
Ctsb	0.000689425	0.0818199	0.994	0.988	1
Lsm6	0.00069246	0.0636697	0.84	0.752	1
9330020H09Rik	0.000692537	0.0188982	0.155	0.096	1
Basp1	0.000693564	-0.0944317	0.963	0.982	1
Tspoap1	0.000699221	0.089155	0.795	0.729	1
Whrn	0.000700677	0.0688286	0.294	0.199	1
Speg	0.000707529	0.0939164	0.642	0.567	1
Nap1l5	0.000708343	0.187989	0.977	0.963	1
Sfxn5	0.000713883	-0.039907	0.709	0.676	1
Nop53	0.000713996	0.0132851	0.689	0.595	1
Gdpd2	0.000720512	0.0466082	0.154	0.082	1
Creld1	0.000720541	0.0800771	0.787	0.733	1
Slc25a38	0.00074204	-0.0354756	0.291	0.285	1
Fosb	0.000742275	-0.0349463	0.204	0.193	1
Iqce	0.000747366	0.0284197	0.26	0.181	1
Kdm6b	0.000755373	-0.0271247	0.244	0.228	1
Ier3	0.000763802	-0.0608012	0.221	0.251	1
Puf60	0.000765727	0.0832812	0.883	0.848	1
Dpysl5	0.000773342	0.0413975	0.367	0.271	1
Rnasek	0.0007778	-0.0923766	0.991	0.992	1
H13	0.000793138	0.0544195	0.638	0.528	1
Srsf5	0.000812644	0.0347819	0.918	0.848	1
Lrsam1	0.000816568	0.0545619	0.317	0.218	1
Ecsit	0.000827821	0.041393	0.533	0.429	1
Gng2	0.000830896	0.103605	0.685	0.583	1
Usp50	0.000833317	-0.0711644	0.28	0.361	1
Pnck	0.000837164	0.145318	0.795	0.733	1
Sorl1	0.000839863	0.0931663	0.788	0.713	1
Hsp90aa1	0.000851276	0.0768873	0.998	0.996	1
Nedd8	0.000857985	-0.0791266	0.991	0.992	1
Nme2	0.000859836	0.0797951	0.986	0.971	1
Tspyl2	0.000861393	0.0979677	0.612	0.522	1
Micall1	0.000862552	0.0117839	0.321	0.242	1
Cox6b1	0.000863985	-0.06629	1	1	1
Mlx	0.00086956	-0.0465031	0.438	0.413	1
Snx13	0.000874619	0.0240539	0.554	0.456	1
2022-09-05	0.000880289	-0.0545273	0.224	0.322	1
Jtb	0.000882894	0.0524094	0.645	0.538	1
Eps15	0.000886409	0.0687623	0.822	0.731	1
Inafm1	0.000892301	0.0782333	0.619	0.515	1
Sec11a	0.000892403	0.0410306	0.562	0.456	1
Hdac2	0.000911829	0.0960882	0.767	0.69	1
Nek1	0.000912721	0.00755845	0.263	0.207	1
Rpa2	0.00091827	-0.00522253	0.285	0.238	1
Ss18l2	0.000918418	-0.0890077	0.811	0.856	1
Taok2	0.000922231	-0.0691314	0.344	0.417	1
Rab7	0.000930312	0.0753704	0.956	0.94	1
Shroom2	0.0009332	0.025705	0.725	0.634	1
Sptbn2	0.000933235	-0.107639	0.91	0.947	1
Myg1	0.000937116	-0.0481724	0.393	0.4	1
Cdk14	0.000937589	0.0714034	0.627	0.519	1
Tmsb15b1	0.000938363	-0.0330992	0.11	0.179	1
Etnppl	0.0009386	0.0347034	0.212	0.136	1
Frrs1l	0.000941094	-0.0376159	0.833	0.788	1
Capza1	0.000948599	0.00374182	0.463	0.39	1
Chn2	0.000953746	0.0987683	0.659	0.587	1
Map4k5	0.000953952	0.0353121	0.492	0.388	1
Pelo	0.000958683	0.0489325	0.314	0.218	1
Zfp992	0.000964458	0.0518022	0.225	0.144	1
Egfl7	0.000974491	0.0643518	0.498	0.39	1
Gnb4	0.000990259	0.0431624	0.447	0.345	1
Rps19bp1	0.000991383	0.0468414	0.635	0.528	1
Tjap1	0.000991852	0.0612748	0.292	0.199	1
Matr3	0.000992137	0.0821129	0.98	0.959	1
Dnaja1	0.000992717	0.0732526	0.989	0.977	1
Hap1	0.00100299	0.253614	0.767	0.766	1
Scoc	0.00101307	0.0516275	0.942	0.881	1
Snapc4	0.00102402	-0.00205949	0.3	0.248	1
Mettl6	0.00103225	0.0453328	0.259	0.17	1
Nup88	0.00103609	0.0362211	0.495	0.392	1
Rab26os	0.00103695	-0.0612292	0.161	0.236	1
Paqr8	0.00103742	0.0310114	0.708	0.608	1
Drd1	0.00103823	0.112482	0.626	0.526	1
Elof1	0.00104127	0.0468706	0.798	0.704	1
Clmp	0.0010419	-0.0576859	0.157	0.23	1
Kpna6	0.00104376	-0.0883595	0.434	0.519	1
Fkbp8	0.00104915	0.0759366	0.986	0.973	1
Eif2b5	0.00105481	0.064665	0.53	0.421	1
Ctnnbl1	0.00106162	-0.00943899	0.391	0.347	1
Spock2	0.00106324	-0.092995	0.942	0.959	1
Lamtor4	0.00106426	0.0625245	0.913	0.85	1
Ramp3	0.0010645	0.0337335	0.314	0.226	1
Tmem243	0.00106689	0.00920192	0.181	0.209	1
Fah	0.00106787	0.0686677	0.306	0.214	1
Rnps1	0.00107011	0.080077	0.819	0.772	1
Zfp503	0.00107769	0.0595093	0.317	0.22	1
Uqcrc1	0.00108687	0.0878454	0.971	0.942	1
Prr16	0.00109192	0.0381695	0.158	0.088	1
Pygo2	0.00110735	0.0678476	0.39	0.29	1
2022-09-06	0.00111026	0.0510256	0.519	0.413	1
Nell2	0.00111078	-0.0852395	0.892	0.881	1
Plcb4	0.00112026	0.0754794	0.47	0.365	1
Gabra1	0.00112423	0.0283408	0.935	0.871	1
Miat	0.00113328	0.0949209	0.568	0.493	1
Neurl1a	0.00113893	-0.0861972	0.785	0.809	1
Cfp	0.00114537	0.0391603	0.198	0.119	1
Cpne9	0.00115955	-0.0327247	0.148	0.15	1
[truncated: 10,445 more rows]

## Sheet: table_cl4_7m
	p_val	avg_logFC	pct.1	pct.2	p_val_adj
[truncated: 10,442 more rows]

[truncated: 4 more sheets: table_cl5_3m, table_cl5_7m, table_cl6_3m, table_cl6_7m]
